# Supplementary material for: Prognostic Immunophenotyping Clusters of Clear Cell Renal Cell Carcinoma Defined by the Unique Tumor Immune Microenvironment
Source: Front Cell Dev Biol. 2021 Dec 6;9:785410. doi: 10.3389/fcell.2021.785410 (PMC8685518; doi:10.3389/fcell.2021.785410)
Supplement: Supplementary file 1 [file Table2.xlsx]

## Sheet: Supplementary Table 2A
Table S2A. StromalScore, ImmuneScore, ESTIMATEScore and mRNAsi score of ccRCC samples from TCGA
sampleID	StromalScore	ImmuneScore	ESTIMATEScore	mRNAsi
TCGA.3Z.A93Z.01	118.273	139.981	258.254	0.168506
TCGA.6D.AA2E.01	113.871	115.9	229.771	0.189999
TCGA.A3.3306.01	129.626	127.747	257.373	0.281227
TCGA.A3.3307.01	161.146	155.974	317.12	0.20522
TCGA.A3.3308.01	154.519	131.483	286.002	0.157116
TCGA.A3.3311.01	181.972	137.907	319.88	0.211111
TCGA.A3.3313.01	132.141	75.1823	207.324	0.314947
TCGA.A3.3316.01	183.618	113.884	297.502	0.162845
TCGA.A3.3317.01	165.703	147.465	313.168	0.205467
TCGA.A3.3319.01	161.345	133.343	294.687	0.262301
TCGA.A3.3320.01	164.293	132.287	296.58	0.188812
TCGA.A3.3322.01	161.673	109.647	271.32	0.19109
TCGA.A3.3323.01	184.426	155.315	339.741	0.155315
TCGA.A3.3324.01	155.484	155.147	310.63	0.212597
TCGA.A3.3325.01	164.772	141.111	305.883	0.167391
TCGA.A3.3326.01	157.862	190.142	348.005	0.20812
TCGA.A3.3328.01	17.1037	43.1809	60.2846	0.396434
TCGA.A3.3329.01	164.301	150.359	314.66	0.194184
TCGA.A3.3331.01	183.225	139.975	323.2	0.175994
TCGA.A3.3335.01	134.749	120.893	255.643	0.232877
TCGA.A3.3343.01	162.554	176.675	339.23	0.201464
TCGA.A3.3346.01	133.333	151.638	284.971	0.273095
TCGA.A3.3347.01	201.259	166.44	367.699	0.158907
TCGA.A3.3349.01	165.639	140.442	306.081	0.0992979
TCGA.A3.3351.01	179.911	185.771	365.682	0.176322
TCGA.A3.3352.01	141.879	158.5	300.379	0.233569
TCGA.A3.3357.01	147.857	158.193	306.05	0.274903
TCGA.A3.3358.01	179.794	194.882	374.676	0.185097
TCGA.A3.3359.01	166.791	172.638	339.428	0.183493
TCGA.A3.3362.01	152.125	119.266	271.391	0.162071
TCGA.A3.3363.01	129.318	112.475	241.793	0.236056
TCGA.A3.3365.01	134.203	141.597	275.799	0.138632
TCGA.A3.3367.01	165.455	136.292	301.747	0.213351
TCGA.A3.3370.01	167.001	181.226	348.227	0.17807
TCGA.A3.3372.01	153.058	149.601	302.659	0.182353
TCGA.A3.3373.01	160.587	126.441	287.029	0.211356
TCGA.A3.3374.01	133.887	145.012	278.898	0.311811
TCGA.A3.3376.01	175.328	149.478	324.806	0.126541
TCGA.A3.3378.01	201.547	180.289	381.837	0.217576
TCGA.A3.3380.01	137.789	145.87	283.659	0.170689
TCGA.A3.3382.01	161.485	143.632	305.117	0.21524
TCGA.A3.3383.01	140.5	187.491	327.991	0.235867
TCGA.A3.3385.01	129.691	85.8425	215.534	0.297121
TCGA.A3.3387.01	183.601	146.741	330.342	0.168657
TCGA.A3.A6NI.01	147.194	133.157	280.35	0.181273
TCGA.A3.A6NJ.01	136.399	192.834	329.233	0.206749
TCGA.A3.A6NL.01	151.072	164.059	315.131	0.127236
TCGA.A3.A6NN.01	161.147	157.646	318.793	0.163953
TCGA.A3.A8CQ.01	138.914	118.029	256.943	0.156098
TCGA.A3.A8OU.01	146.889	138.828	285.717	0.132124
TCGA.A3.A8OV.01	137.359	141.648	279.006	0.221938
TCGA.A3.A8OW.01	117.945	138.284	256.229	0.160511
TCGA.A3.A8OX.01	136.486	175.385	311.87	0.1524
TCGA.AK.3425.01	174.059	177.5	351.56	0.183787
TCGA.AK.3426.01	166.534	243.311	409.844	0.378033
TCGA.AK.3427.01	34.5569	52.5	87.0569	0.233549
TCGA.AK.3428.01	132.075	123.26	255.334	0.262944
TCGA.AK.3429.01	128.563	201.927	330.49	0.131673
TCGA.AK.3431.01	138.75	143.923	282.673	0.369189
TCGA.AK.3433.01	70.2177	76.8945	147.112	0.157665
TCGA.AK.3434.01	128.425	158.38	286.805	0.234953
TCGA.AK.3436.01	94.3182	130.512	224.831	0.391635
TCGA.AK.3440.01	49.6849	61.2324	110.917	0.395218
TCGA.AK.3443.01	6.72366	47.2304	53.9541	0.163314
TCGA.AK.3445.01	170.147	166.472	336.619	0.43819
TCGA.AK.3447.01	31.9539	99.2121	131.166	0.198096
TCGA.AK.3450.01	105.732	122.446	228.178	0.304284
TCGA.AK.3451.01	130.419	171.087	301.506	0.345442
TCGA.AK.3453.01	123.565	213.87	337.435	0.19722
TCGA.AK.3454.01	127.547	147.098	274.645	0.248194
TCGA.AK.3455.01	66.7975	196.199	262.997	0.239754
TCGA.AK.3456.01	145.496	115.392	260.888	0.244611
TCGA.AK.3458.01	111.951	161.36	273.311	0.170309
TCGA.AK.3460.01	133.337	141.099	274.436	0.160956
TCGA.AK.3461.01	118.696	146.101	264.796	0.299939
TCGA.AK.3465.01	69.6133	65.6882	135.301	0.353535
TCGA.AS.3777.01	59.1049	71.4434	130.548	0.123921
TCGA.AS.3778.01	146.059	133.603	279.662	0.300867
TCGA.B0.4688.01	128.769	116.45	245.219	0.243495
TCGA.B0.4690.01	182.326	180.308	362.635	0.17253
TCGA.B0.4691.01	106.098	184.89	290.989	0.20189
TCGA.B0.4693.01	139.232	183.456	322.688	0.214769
TCGA.B0.4694.01	186.573	194.687	381.261	0.296193
TCGA.B0.4696.01	65.5963	59.0314	124.628	0.182585
TCGA.B0.4697.01	129.16	227.843	357.003	0.407158
TCGA.B0.4698.01	84.9391	188.297	273.236	0.272374
TCGA.B0.4699.01	128.884	162.608	291.491	0.164258
TCGA.B0.4700.01	154.462	206.768	361.23	0.223595
TCGA.B0.4701.01	132.436	163.905	296.341	0.108766
TCGA.B0.4703.01	141.306	156.453	297.759	0.116646
TCGA.B0.4706.01	75.3259	146.22	221.546	0.214419
TCGA.B0.4707.01	33.6752	131.582	165.257	0.177914
TCGA.B0.4710.01	114.922	144.298	259.22	0.243528
TCGA.B0.4712.01	157.73	164.369	322.099	0.221096
TCGA.B0.4713.01	78.9875	156.121	235.109	0.169953
TCGA.B0.4714.01	146.715	213.693	360.407	0.156217
TCGA.B0.4718.01	124.794	145.282	270.077	0.15261
TCGA.B0.4810.01	140.25	186.172	326.423	0.176359
TCGA.B0.4811.01	102.278	136.347	238.625	0.200553
TCGA.B0.4813.01	114.377	105.266	219.643	0.165851
TCGA.B0.4814.01	116.079	118.403	234.483	0.232588
TCGA.B0.4815.01	145.619	206.809	352.427	0.161988
TCGA.B0.4816.01	178.105	161.912	340.017	0.199381
TCGA.B0.4817.01	80.1112	155.827	235.938	0.172576
TCGA.B0.4818.01	135.29	175.497	310.787	0.12273
TCGA.B0.4819.01	136.81	244.757	381.567	0.181027
TCGA.B0.4821.01	54.8488	139.645	194.494	0.142597
TCGA.B0.4822.01	132.731	153.714	286.445	0.168105
TCGA.B0.4823.01	154.847	155.291	310.138	0.203055
TCGA.B0.4824.01	171.437	186.778	358.215	0.196653
TCGA.B0.4827.01	170.915	169.74	340.655	0.218118
TCGA.B0.4828.01	81.5228	146.685	228.208	0.177811
TCGA.B0.4833.01	130.204	181.732	311.936	0.304089
TCGA.B0.4834.01	45.8123	44.2777	90.09	0.170787
TCGA.B0.4836.01	119.678	171.165	290.844	0.157847
TCGA.B0.4837.01	124.356	123.611	247.967	0.222133
TCGA.B0.4838.01	139.959	186.387	326.347	0.187805
TCGA.B0.4839.01	160.984	168.62	329.604	0.162859
TCGA.B0.4841.01	111.525	130.42	241.945	0.209981
TCGA.B0.4842.01	122.548	185.861	308.409	0.0926498
TCGA.B0.4843.01	99.8821	128.534	228.416	0.242961
TCGA.B0.4844.01	122.758	136.979	259.737	0.164991
TCGA.B0.4845.01	100.624	110.092	210.717	0.183162
TCGA.B0.4846.01	155.558	160.539	316.097	0.222319
TCGA.B0.4847.01	121.413	217.984	339.397	0.195589
TCGA.B0.4848.01	171.525	150.938	322.463	0.182631
TCGA.B0.4849.01	151.028	139.984	291.013	0.226592
TCGA.B0.4852.01	123.552	134.904	258.456	0.166869
TCGA.B0.4945.01	128.768	110.75	239.518	0.270411
TCGA.B0.5075.01	165.082	164.901	329.983	0.200912
TCGA.B0.5077.01	124.675	145.994	270.669	0.109213
TCGA.B0.5080.01	128.25	171.355	299.605	0.154672
TCGA.B0.5081.01	164.478	225.399	389.878	0.247442
TCGA.B0.5083.01	171.684	158.631	330.315	0.332891
TCGA.B0.5084.01	71.4594	102.755	174.215	0.170913
TCGA.B0.5085.01	114.298	132.984	247.282	0.148398
TCGA.B0.5088.01	152.031	175.581	327.613	0.19238
TCGA.B0.5092.01	121.399	220.001	341.4	0.219814
TCGA.B0.5094.01	109.921	109.556	219.477	0.0805816
TCGA.B0.5095.01	141.325	139.014	280.339	0.22458
TCGA.B0.5096.01	178.821	128.973	307.794	0.170924
TCGA.B0.5097.01	167.421	141.453	308.874	0.352386
TCGA.B0.5098.01	-4.50474	39.7722	35.2674	0.19098
TCGA.B0.5099.01	76.9611	60.3022	137.263	0.0776038
TCGA.B0.5100.01	79.636	93.657	173.293	0.215186
TCGA.B0.5102.01	137.429	126.88	264.309	0.207948
TCGA.B0.5104.01	126.362	113.064	239.427	0.136058
TCGA.B0.5106.01	158.508	165.981	324.489	0.288188
TCGA.B0.5107.01	104.921	169.62	274.541	0.141287
TCGA.B0.5108.01	189.257	183.743	373	0.332794
TCGA.B0.5109.01	74.1061	180.992	255.098	0.159616
TCGA.B0.5110.01	156.309	126.115	282.425	0.188221
TCGA.B0.5113.01	164.494	147.84	312.334	0.155575
TCGA.B0.5115.01	129.259	145.303	274.562	0.199243
TCGA.B0.5116.01	94.2335	81.5433	175.777	0.303024
TCGA.B0.5117.01	46.8453	55.1883	102.034	0.203336
TCGA.B0.5119.01	134.346	132.807	267.154	0.128652
TCGA.B0.5120.01	183.163	127.329	310.493	0.168618
TCGA.B0.5121.01	115.472	176.079	291.551	0.175311
TCGA.B0.5399.01	131.531	169.413	300.944	0.164179
TCGA.B0.5400.01	120.066	165.278	285.344	0.188812
TCGA.B0.5402.01	134.784	135.389	270.172	0.13015
TCGA.B0.5690.01	110.206	151.457	261.663	0.140689
TCGA.B0.5691.01	147.574	138.786	286.36	0.256638
TCGA.B0.5692.01	106.833	195.621	302.454	0.208499
TCGA.B0.5693.01	118.837	93.6249	212.462	0.171521
TCGA.B0.5694.01	143.139	133.336	276.475	0.177854
TCGA.B0.5695.01	107.733	118.509	226.242	0.218022
TCGA.B0.5696.01	128.059	113.927	241.986	0.211569
TCGA.B0.5697.01	138.794	181.019	319.812	0.242052
TCGA.B0.5698.01	158.723	168.339	327.062	0.216467
TCGA.B0.5699.01	125.891	148.32	274.21	0.225487
TCGA.B0.5700.01	124.366	130.123	254.489	0.275122
TCGA.B0.5701.01	128.148	153.194	281.342	0.289078
TCGA.B0.5702.01	96.3827	160.816	257.199	0.225977
TCGA.B0.5703.01	41.7478	169.16	210.908	0.244525
TCGA.B0.5705.01	144.539	149.779	294.319	0.181284
TCGA.B0.5706.01	111.761	187.509	299.27	0.234514
TCGA.B0.5707.01	89.4555	100.45	189.906	0.15793
TCGA.B0.5709.01	181.299	203.471	384.77	0.155437
TCGA.B0.5710.01	120.307	132.361	252.668	0.186663
TCGA.B0.5711.01	136.365	148.16	284.524	0.245071
TCGA.B0.5712.01	117.596	107.088	224.684	0.210867
TCGA.B0.5713.01	123.4	138.786	262.186	0.165582
TCGA.B0.5812.01	149.712	146.371	296.083	0.368534
TCGA.B2.3923.01	170.198	207.056	377.254	0.282181
TCGA.B2.3924.01	164.106	148.137	312.243	0.273445
TCGA.B2.4098.01	167.985	143.06	311.045	0.227699
TCGA.B2.4099.01	172.411	174.444	346.855	0.158334
TCGA.B2.4101.01	156.95	189.613	346.563	0.198072
TCGA.B2.4102.01	180.277	160.616	340.893	0.176087
TCGA.B2.5633.01	176.011	163.742	339.753	0.198822
TCGA.B2.5635.01	196.43	146.275	342.705	0.149154
TCGA.B2.5636.01	141.921	96.7293	238.65	0.25409
TCGA.B2.5639.01	163.661	157.611	321.273	0.258464
TCGA.B2.5641.01	173.764	188.908	362.672	0.147603
TCGA.B2.A4SR.01	128.799	149.482	278.282	0.236701
TCGA.B4.5377.01	159.351	143.035	302.386	0.162426
TCGA.B4.5378.01	105.688	87.1751	192.864	0.348805
TCGA.B4.5832.01	182.365	110.832	293.197	0.166462
TCGA.B4.5834.01	124.069	125.67	249.739	0.40319
TCGA.B4.5835.01	110.538	133.205	243.742	0.195276
TCGA.B4.5836.01	154.962	152.329	307.291	0.266901
TCGA.B4.5838.01	140.416	112.274	252.691	0.216193
TCGA.B4.5843.01	141.219	92.7219	233.941	0.17249
TCGA.B4.5844.01	102.189	120.633	222.822	0.221456
TCGA.B8.4143.01	141.797	195.245	337.042	0.391127
TCGA.B8.4146.01	164.295	141.257	305.552	0.235695
TCGA.B8.4148.01	146.315	196.166	342.481	0.233632
TCGA.B8.4151.01	131.3	107.13	238.43	0.160897
TCGA.B8.4153.01	101.459	124.134	225.593	0.232567
TCGA.B8.4154.01	149.777	172.585	322.362	0.269018
TCGA.B8.4619.01	72.6116	75.4899	148.102	0.153981
TCGA.B8.4620.01	166.108	127.341	293.449	0.224674
TCGA.B8.4621.01	135.85	126.404	262.254	0.155112
TCGA.B8.4622.01	170.109	161.266	331.375	0.259562
TCGA.B8.5158.01	184.311	146.756	331.067	0.25842
TCGA.B8.5159.01	148.851	141.114	289.965	0.208313
TCGA.B8.5162.01	215.355	220.406	435.761	0.192256
TCGA.B8.5163.01	193.154	188.717	381.871	0.275844
TCGA.B8.5164.01	182.924	211.892	394.816	0.184415
TCGA.B8.5165.01	150.253	122.002	272.255	0.147414
TCGA.B8.5545.01	185.658	139.955	325.613	0.29407
TCGA.B8.5546.01	89.7667	86.2435	176.01	0.20101
TCGA.B8.5549.01	147.911	143.93	291.841	0.216923
TCGA.B8.5550.01	172.577	133.115	305.692	0.297452
TCGA.B8.5551.01	201.663	214.169	415.832	0.137364
TCGA.B8.5552.01	169.616	154.138	323.754	0.199307
TCGA.B8.5553.01	164.902	159.511	324.413	0.237451
TCGA.B8.A54D.01	153.398	195.95	349.348	0.363566
TCGA.B8.A54E.01	120.485	110.181	230.666	0.11211
TCGA.B8.A54F.01	169.066	126.393	295.459	0.270335
TCGA.B8.A54G.01	175.125	213.697	388.822	0.188268
TCGA.B8.A54H.01	121.505	152.459	273.964	0.200895
TCGA.B8.A54I.01	154.857	183.686	338.543	0.141526
TCGA.B8.A54J.01	117.285	155.375	272.66	0.159822
TCGA.B8.A54K.01	53.9442	70.8866	124.831	0.0762136
TCGA.B8.A7U6.01	136.609	130.262	266.871	0.169805
TCGA.B8.A8YJ.01	154.965	180.085	335.05	0.171908
TCGA.BP.4158.01	124.109	133.205	257.314	0.24349
TCGA.BP.4159.01	135.94	152.645	288.585	0.223016
TCGA.BP.4160.01	166.756	194.538	361.294	0.209726
TCGA.BP.4161.01	169.363	194.575	363.938	0.198219
TCGA.BP.4162.01	150.163	187.286	337.448	0.241006
TCGA.BP.4163.01	178.901	140.665	319.566	0.142128
TCGA.BP.4164.01	125.939	109.521	235.46	0.17611
TCGA.BP.4165.01	102.799	173.261	276.06	0.148855
TCGA.BP.4166.01	145.742	154.136	299.878	0.141687
TCGA.BP.4167.01	182.482	216.577	399.059	0.198841
TCGA.BP.4169.01	178.571	163.197	341.768	0.182364
TCGA.BP.4170.01	172.92	162.721	335.641	0.251692
TCGA.BP.4173.01	185.296	238.004	423.3	0.200656
TCGA.BP.4174.01	161.018	161.763	322.782	0.176013
TCGA.BP.4176.01	191.634	168.126	359.76	0.246866
TCGA.BP.4177.01	84.8612	79.493	164.354	0.127837
TCGA.BP.4325.01	154.862	164.293	319.156	0.162398
TCGA.BP.4326.01	109.478	103.547	213.025	0.168492
TCGA.BP.4327.01	137.927	121.089	259.016	0.183496
TCGA.BP.4329.01	155.726	149.315	305.041	0.150977
TCGA.BP.4330.01	153.429	207.618	361.048	0.30746
TCGA.BP.4331.01	168.446	160.858	329.304	0.133263
TCGA.BP.4332.01	125.535	115.453	240.988	0.134916
TCGA.BP.4334.01	47.9087	81.5243	129.433	0.298151
TCGA.BP.4335.01	135.678	159.374	295.052	0.215228
TCGA.BP.4337.01	120.543	135.398	255.941	0.133048
TCGA.BP.4338.01	135.222	120.749	255.971	0.228587
TCGA.BP.4340.01	102.289	113.083	215.372	0.102706
TCGA.BP.4341.01	95.0873	113.568	208.656	0.204987
TCGA.BP.4342.01	133.845	140.488	274.333	0.213009
TCGA.BP.4343.01	196.903	174.843	371.747	0.124558
TCGA.BP.4344.01	173.202	122.831	296.033	0.120841
TCGA.BP.4345.01	160.155	172.606	332.761	0.212178
TCGA.BP.4346.01	152.623	215.38	368.003	0.217952
TCGA.BP.4347.01	118.505	132.993	251.498	0.074095
TCGA.BP.4349.01	110.952	120.304	231.255	0.281684
TCGA.BP.4351.01	120.481	135.99	256.471	0.189251
TCGA.BP.4352.01	65.323	75.0213	140.344	0.18933
TCGA.BP.4353.01	185.756	164.534	350.29	0.166786
TCGA.BP.4354.01	208.215	175.551	383.765	0.247188
TCGA.BP.4355.01	122.677	98.1932	220.87	0.143609
TCGA.BP.4756.01	119.552	123.841	243.394	0.201677
TCGA.BP.4758.01	117.267	190.381	307.648	0.15673
TCGA.BP.4759.01	103.333	140.218	243.551	0.203773
TCGA.BP.4760.01	90.2872	72.1281	162.415	0.206924
TCGA.BP.4761.01	86.7048	149.116	235.821	0.105788
TCGA.BP.4762.01	177.087	165.516	342.603	0.151585
TCGA.BP.4763.01	133.27	111.381	244.651	0.190287
TCGA.BP.4765.01	128.803	117.263	246.066	0.141783
TCGA.BP.4766.01	146.08	121.662	267.741	0.231033
TCGA.BP.4768.01	120.479	96.917	217.396	0.142401
TCGA.BP.4769.01	64.3244	53.9864	118.311	0.23643
TCGA.BP.4770.01	155.946	125.494	281.44	0.185161
TCGA.BP.4771.01	155.917	233.977	389.894	0.169489
TCGA.BP.4774.01	120.296	127.085	247.381	0.156829
TCGA.BP.4775.01	150.296	145.138	295.434	0.176516
TCGA.BP.4776.01	110.246	147.461	257.707	0.158634
TCGA.BP.4777.01	166.232	222.052	388.284	0.149428
TCGA.BP.4781.01	176.003	104.083	280.085	0.103082
TCGA.BP.4782.01	148.82	166.145	314.964	0.23053
TCGA.BP.4784.01	86.3621	84.1815	170.544	0.195283
TCGA.BP.4787.01	200.448	148.085	348.533	0.203132
TCGA.BP.4789.01	105.891	107.74	213.631	0.173646
TCGA.BP.4790.01	156.223	174.882	331.105	0.176532
TCGA.BP.4795.01	122.342	144.663	267.005	0.127359
TCGA.BP.4797.01	170.622	169.472	340.094	0.173255
TCGA.BP.4798.01	198.554	216.663	415.218	0.268223
TCGA.BP.4799.01	120.462	154.649	275.111	0.135466
TCGA.BP.4801.01	189.61	153.795	343.405	0.169914
TCGA.BP.4803.01	149.309	125.934	275.244	0.213349
TCGA.BP.4804.01	157.053	197.011	354.064	0.201631
TCGA.BP.4807.01	190.101	120.976	311.078	0.179692
TCGA.BP.4959.01	181.005	155.216	336.222	0.188899
TCGA.BP.4960.01	166.292	169.764	336.056	0.200514
TCGA.BP.4961.01	134.215	116.097	250.312	0.195041
TCGA.BP.4962.01	181.144	182.32	363.465	0.197101
TCGA.BP.4963.01	177.336	159.276	336.612	0.155667
TCGA.BP.4964.01	127.335	151.108	278.443	0.083637
TCGA.BP.4965.01	159.921	119.327	279.248	0.158497
TCGA.BP.4967.01	135.888	111.226	247.115	0.199329
TCGA.BP.4968.01	123.048	180.959	304.008	0.12881
TCGA.BP.4969.01	98.1919	98.1058	196.298	0.189415
TCGA.BP.4970.01	184.914	162.983	347.898	0.183317
TCGA.BP.4971.01	142.718	189.337	332.055	0.189904
TCGA.BP.4972.01	197.484	149.418	346.902	0.13192
TCGA.BP.4973.01	147.341	162.056	309.397	0.32316
TCGA.BP.4974.01	111.766	116.753	228.519	0.182435
TCGA.BP.4975.01	162.408	118.897	281.304	0.187464
TCGA.BP.4976.01	138.926	117.717	256.643	0.211289
TCGA.BP.4977.01	152.217	143.917	296.134	0.150603
TCGA.BP.4981.01	119.741	161.474	281.215	0.227173
TCGA.BP.4982.01	176.23	144.052	320.281	0.140824
TCGA.BP.4983.01	143.73	200.769	344.499	0.254173
TCGA.BP.4985.01	116.714	118.697	235.411	0.144478
TCGA.BP.4986.01	173.897	133.55	307.447	0.131101
TCGA.BP.4987.01	151.888	148.238	300.126	0.136313
TCGA.BP.4989.01	164.389	233.78	398.169	0.162795
TCGA.BP.4991.01	144.618	127.608	272.226	0.222044
TCGA.BP.4992.01	116.947	222.628	339.575	0.163682
TCGA.BP.4993.01	122.03	144.827	266.857	0.145841
TCGA.BP.4994.01	116.116	110.273	226.389	0.0759696
TCGA.BP.4995.01	128.06	129.79	257.85	0.201805
TCGA.BP.4998.01	185.231	157.475	342.706	0.247295
TCGA.BP.4999.01	145.088	114.37	259.459	0.169722
TCGA.BP.5000.01	132.501	172.256	304.757	0.249663
TCGA.BP.5001.01	90.4774	170.227	260.705	0.238299
TCGA.BP.5004.01	146.774	128.01	274.784	0.21309
TCGA.BP.5006.01	144.685	123.808	268.493	0.201392
TCGA.BP.5007.01	118.141	147.225	265.366	0.111637
TCGA.BP.5008.01	143.211	170.724	313.935	0.218741
TCGA.BP.5009.01	167.941	165.649	333.589	0.232272
TCGA.BP.5010.01	118.674	136.021	254.695	0.160922
TCGA.BP.5168.01	111.656	126.661	238.316	0.262097
TCGA.BP.5169.01	134.628	187.171	321.799	0.164342
TCGA.BP.5170.01	163.592	127.458	291.05	0.221097
TCGA.BP.5173.01	126.089	168.973	295.062	0.157286
TCGA.BP.5174.01	119.84	119.092	238.932	0.167999
TCGA.BP.5175.01	126.482	157.576	284.058	0.189271
TCGA.BP.5176.01	112.549	136.522	249.071	0.236041
TCGA.BP.5177.01	100.599	126.645	227.245	0.246094
TCGA.BP.5178.01	166.134	170.209	336.343	0.2097
TCGA.BP.5180.01	130.563	164.909	295.472	0.191316
TCGA.BP.5181.01	141.984	135.466	277.449	0.160982
TCGA.BP.5182.01	193.89	183.314	377.204	0.143574
TCGA.BP.5183.01	134.658	173.79	308.448	0.175161
TCGA.BP.5184.01	152.871	150.427	303.298	0.182965
TCGA.BP.5185.01	103.529	137.78	241.308	0.217221
TCGA.BP.5186.01	124.212	124.072	248.284	0.241075
TCGA.BP.5187.01	113.082	122.404	235.486	0.154398
TCGA.BP.5189.01	187.991	143.195	331.186	0.205849
TCGA.BP.5190.01	122.807	129.002	251.809	0.172707
TCGA.BP.5191.01	128.565	220.633	349.198	0.237345
TCGA.BP.5192.01	95.1166	93.3553	188.472	0.229359
TCGA.BP.5194.01	148.654	136.885	285.539	0.188729
TCGA.BP.5195.01	168.893	133.764	302.656	0.236077
TCGA.BP.5196.01	136.097	150.969	287.066	0.209519
TCGA.BP.5198.01	158.198	153.746	311.944	0.143549
TCGA.BP.5199.01	120.243	201.646	321.889	0.249658
TCGA.BP.5200.01	163.332	154.946	318.279	0.141746
TCGA.BP.5201.01	122.864	178.384	301.248	0.225334
TCGA.BP.5202.01	148.692	120.845	269.537	0.180066
TCGA.CJ.4634.01	168.587	109.44	278.026	0.182907
TCGA.CJ.4635.01	149.371	177.409	326.779	0.128387
TCGA.CJ.4636.01	185.054	183.089	368.143	0.175411
TCGA.CJ.4637.01	171.572	229.472	401.044	0.235895
TCGA.CJ.4638.01	80.7506	112.274	193.024	0.179519
TCGA.CJ.4639.01	120.089	180.669	300.758	0.228637
TCGA.CJ.4640.01	170.56	185.168	355.729	0.228546
TCGA.CJ.4641.01	164.437	214.763	379.199	0.129113
TCGA.CJ.4642.01	108.724	100.996	209.72	0.101991
TCGA.CJ.4643.01	167.788	155.857	323.645	0.220211
TCGA.CJ.4644.01	168.291	173.828	342.119	0.213983
TCGA.CJ.4868.01	162.914	181.279	344.193	0.157282
TCGA.CJ.4869.01	136.495	217.11	353.605	0.211037
TCGA.CJ.4870.01	113.669	125.356	239.026	0.225376
TCGA.CJ.4871.01	143.551	126.896	270.447	0.124884
TCGA.CJ.4872.01	149.274	175.06	324.334	0.163169
TCGA.CJ.4873.01	170.21	207.791	378.001	0.187483
TCGA.CJ.4874.01	155.747	174.775	330.522	0.154352
TCGA.CJ.4875.01	104.972	185.891	290.862	0.196554
TCGA.CJ.4876.01	69.6787	146.334	216.013	0.216186
TCGA.CJ.4878.01	118.941	96.4196	215.361	0.164462
TCGA.CJ.4881.01	157.577	171.893	329.47	0.194007
TCGA.CJ.4882.01	111.72	205.276	316.997	0.138308
TCGA.CJ.4884.01	164.469	184.777	349.246	0.211329
TCGA.CJ.4885.01	128.712	108.843	237.555	0.196151
TCGA.CJ.4886.01	152.611	169.214	321.825	0.120014
TCGA.CJ.4887.01	158.739	198.892	357.632	0.191018
TCGA.CJ.4888.01	164.827	219.701	384.527	0.218904
TCGA.CJ.4889.01	164.89	191.803	356.693	0.150264
TCGA.CJ.4890.01	200.793	220.007	420.8	0.119255
TCGA.CJ.4891.01	145.413	154.329	299.742	0.138712
TCGA.CJ.4892.01	109.299	183.84	293.139	0.175008
TCGA.CJ.4893.01	151.77	182.318	334.088	0.210006
TCGA.CJ.4894.01	149.117	183.839	332.956	0.122518
TCGA.CJ.4895.01	183.445	148.66	332.105	0.116503
TCGA.CJ.4897.01	132.849	125.028	257.878	0.124344
TCGA.CJ.4899.01	166.171	129.311	295.482	0.230382
TCGA.CJ.4900.01	163.829	196.059	359.887	0.267035
TCGA.CJ.4901.01	164.888	224.413	389.301	0.151522
TCGA.CJ.4902.01	158.797	174.402	333.199	0.182826
TCGA.CJ.4903.01	174.474	156.794	331.267	0.26573
TCGA.CJ.4904.01	134.2	144.008	278.208	0.227623
TCGA.CJ.4905.01	130.424	135.994	266.418	0.21171
TCGA.CJ.4907.01	145.034	122.915	267.949	0.32651
TCGA.CJ.4908.01	141.98	133.31	275.29	0.114694
TCGA.CJ.4912.01	94.256	124.043	218.299	0.203868
TCGA.CJ.4916.01	161.298	220.733	382.03	0.203986
TCGA.CJ.4918.01	179.353	153.628	332.982	0.192321
TCGA.CJ.4920.01	150.901	118.576	269.477	0.153293
TCGA.CJ.5671.01	181.059	190.182	371.242	0.297039
TCGA.CJ.5672.01	164.987	197.779	362.766	0.256521
TCGA.CJ.5675.01	153.705	204.14	357.846	0.221097
TCGA.CJ.5676.01	151.739	161.753	313.492	0.151705
TCGA.CJ.5677.01	177.112	140.94	318.052	0.231457
TCGA.CJ.5678.01	140.994	207.945	348.939	0.174885
TCGA.CJ.5679.01	87.0667	80.4927	167.559	0.191423
TCGA.CJ.5680.01	142.683	119.389	262.072	0.234139
TCGA.CJ.5681.01	125.469	74.3962	199.865	0.168348
TCGA.CJ.5682.01	122.925	140.68	263.605	0.182147
TCGA.CJ.5683.01	126.399	115.751	242.15	0.176895
TCGA.CJ.5684.01	134.982	162.424	297.406	0.251004
TCGA.CJ.5686.01	165.398	168.855	334.253	0.180017
TCGA.CJ.5689.01	152.943	173.751	326.695	0.17377
TCGA.CJ.6027.01	142.254	193.64	335.893	0.188335
TCGA.CJ.6028.01	168.158	188.696	356.855	0.184068
TCGA.CJ.6030.01	202.694	189.348	392.042	0.34115
TCGA.CJ.6031.01	179.527	188.392	367.919	0.187633
TCGA.CJ.6032.01	121.859	126.133	247.992	0.198328
TCGA.CJ.6033.01	135.888	127.81	263.698	0.227177
TCGA.CW.5580.01	156.281	118.371	274.652	0.231958
TCGA.CW.5581.01	116.007	134.724	250.731	0.234092
TCGA.CW.5583.01	124.503	113.985	238.488	0.176876
TCGA.CW.5584.01	170.695	113.622	284.317	0.184238
TCGA.CW.5585.01	102.213	99.9869	202.2	0.189793
TCGA.CW.5587.01	176.756	203.148	379.905	0.293213
TCGA.CW.5588.01	185.234	137.847	323.081	0.261007
TCGA.CW.5589.01	155.742	139.545	295.287	0.350106
TCGA.CW.5590.01	157.971	147.614	305.586	0.253213
TCGA.CW.5591.01	126.288	72.3349	198.623	0.200822
TCGA.CW.6087.01	174.298	214.516	388.814	0.218563
TCGA.CW.6088.01	140.534	102.439	242.973	0.228648
TCGA.CW.6090.01	195.047	159.799	354.846	0.272343
TCGA.CW.6093.01	131.384	116.307	247.69	0.215714
TCGA.CW.6097.01	168.803	198.87	367.674	0.270988
TCGA.CZ.4853.01	128.38	132.821	261.201	0.227433
TCGA.CZ.4854.01	131.661	129.571	261.232	0.25842
TCGA.CZ.4856.01	145.417	164.349	309.765	0.245868
TCGA.CZ.4857.01	160.43	138.529	298.96	0.183562
TCGA.CZ.4858.01	119.978	187.494	307.472	0.241615
TCGA.CZ.4859.01	99.1644	119.063	218.228	0.191645
TCGA.CZ.4860.01	149.513	134.24	283.753	0.231484
TCGA.CZ.4861.01	205.928	171.923	377.852	0.224088
TCGA.CZ.4862.01	165.486	201.469	366.955	0.188463
TCGA.CZ.4863.01	152.205	193.424	345.629	0.261099
TCGA.CZ.4864.01	170.832	190.596	361.428	0.306599
TCGA.CZ.4865.01	162.963	154.069	317.032	0.212824
TCGA.CZ.4866.01	156.263	122.5	278.764	0.234508
TCGA.CZ.5451.01	132.037	147.274	279.311	0.209327
TCGA.CZ.5452.01	145.459	216.298	361.757	0.19778
TCGA.CZ.5453.01	112.855	80.7218	193.577	0.217867
TCGA.CZ.5454.01	194.012	162.62	356.632	0.196788
TCGA.CZ.5455.01	176.256	177.402	353.657	0.238247
TCGA.CZ.5456.01	175.903	159.227	335.13	0.248874
TCGA.CZ.5457.01	158.159	138.11	296.27	0.248587
TCGA.CZ.5458.01	138.801	154.613	293.414	0.247428
TCGA.CZ.5459.01	116.484	141.42	257.904	0.260307
TCGA.CZ.5460.01	123.331	173.228	296.56	0.221003
TCGA.CZ.5461.01	171.373	142.474	313.847	0.193553
TCGA.CZ.5462.01	139.61	143.984	283.593	0.379751
TCGA.CZ.5463.01	147.126	135.918	283.044	0.19065
TCGA.CZ.5464.01	163.029	180.933	343.962	0.219276
TCGA.CZ.5465.01	135.517	93.6166	229.133	0.178894
TCGA.CZ.5466.01	153.276	192.152	345.429	0.211568
TCGA.CZ.5467.01	144.027	111.273	255.3	0.163271
TCGA.CZ.5468.01	137.379	130.102	267.481	0.191087
TCGA.CZ.5469.01	109.849	109.424	219.273	0.160356
TCGA.CZ.5470.01	163.044	176.746	339.789	0.26478
TCGA.CZ.5982.01	125.403	100.437	225.841	0.170129
TCGA.CZ.5984.01	144.72	152.298	297.017	0.193149
TCGA.CZ.5985.01	172.526	166.396	338.922	0.201213
TCGA.CZ.5986.01	153.21	115.545	268.755	0.132154
TCGA.CZ.5987.01	130.533	156.955	287.488	0.18956
TCGA.CZ.5988.01	111.711	127.405	239.116	0.186124
TCGA.CZ.5989.01	184.001	143.332	327.333	0.296438
TCGA.DV.5565.01	118.108	113.516	231.624	0.295187
TCGA.DV.5566.01	136.606	105.945	242.55	0.172114
TCGA.DV.5567.01	80.3447	55.8463	136.191	0.332137
TCGA.DV.5568.01	138.619	157.892	296.511	0.160785
TCGA.DV.5569.01	154.362	142.201	296.563	0.143044
TCGA.DV.5573.01	151.693	192.344	344.037	0.131365
TCGA.DV.5574.01	193.637	169.978	363.615	0.141511
TCGA.DV.5575.01	153.879	148.01	301.889	0.134744
TCGA.DV.5576.01	65.5673	51.5279	117.095	0.205329
TCGA.DV.A4VX.01	90.6486	116.205	206.854	0.288071
TCGA.DV.A4VZ.01	19.2842	60.8935	80.1777
TCGA.DV.A4W0.01	109.267	100.956	210.223
TCGA.DV.A4W0.05	41.1594	71.5681	112.728
TCGA.EU.5904.01	134.842	132.701	267.543
TCGA.EU.5905.01	154.057	120.994	275.052
TCGA.EU.5906.01	167.16	136.541	303.701
TCGA.EU.5907.01	146.987	82.9181	229.905
TCGA.G6.A5PC.01	119.51	164.327	283.837
TCGA.G6.A8L6.01	129.204	169.29	298.494
TCGA.G6.A8L7.01	54.8111	135.438	190.249
TCGA.G6.A8L8.01	62.2957	120.245	182.541
TCGA.GK.A6C7.01	109.514	140.365	249.879
TCGA.MM.A563.01	165.983	206.908	372.892
TCGA.MM.A564.01	82.4005	136.385	218.786
TCGA.MM.A84U.01	128.557	149.078	277.635
TCGA.MW.A4EC.01	134.564	119.823	254.387
TCGA.T7.A92I.01	112.302	116.933	229.235

## Sheet: Supplementary Table 2B
Table S2B. Integration of Cluster B and Cluster C
sampleID	Integrated Clusters
TCGA.3Z.A93Z.01	ClusterA
TCGA.6D.AA2E.01	ClusterB & C
TCGA.A3.3306.01	ClusterA
TCGA.A3.3307.01	ClusterA
TCGA.A3.3308.01	ClusterA
TCGA.A3.3311.01	ClusterB & C
TCGA.A3.3313.01	ClusterB & C
TCGA.A3.3316.01	ClusterB & C
TCGA.A3.3317.01	ClusterB & C
TCGA.A3.3319.01	ClusterB & C
TCGA.A3.3320.01	ClusterA
TCGA.A3.3322.01	ClusterA
TCGA.A3.3323.01	ClusterB & C
TCGA.A3.3324.01	ClusterA
TCGA.A3.3325.01	ClusterA
TCGA.A3.3326.01	ClusterA
TCGA.A3.3328.01	ClusterB & C
TCGA.A3.3329.01	ClusterA
TCGA.A3.3331.01	ClusterA
TCGA.A3.3335.01	ClusterB & C
TCGA.A3.3343.01	ClusterA
TCGA.A3.3346.01	ClusterB & C
TCGA.A3.3347.01	ClusterB & C
TCGA.A3.3349.01	ClusterA
TCGA.A3.3351.01	ClusterA
TCGA.A3.3352.01	ClusterA
TCGA.A3.3357.01	ClusterB & C
TCGA.A3.3358.01	ClusterA
TCGA.A3.3359.01	ClusterA
TCGA.A3.3362.01	ClusterA
TCGA.A3.3363.01	ClusterB & C
TCGA.A3.3365.01	ClusterA
TCGA.A3.3367.01	ClusterA
TCGA.A3.3370.01	ClusterB & C
TCGA.A3.3372.01	ClusterA
TCGA.A3.3373.01	ClusterA
TCGA.A3.3374.01	ClusterB & C
TCGA.A3.3376.01	ClusterA
TCGA.A3.3378.01	ClusterB & C
TCGA.A3.3380.01	ClusterA
TCGA.A3.3382.01	ClusterB & C
TCGA.A3.3383.01	ClusterA
TCGA.A3.3385.01	ClusterA
TCGA.A3.3387.01	ClusterB & C
TCGA.A3.A6NI.01	ClusterA
TCGA.A3.A6NJ.01	ClusterB & C
TCGA.A3.A6NL.01	ClusterA
TCGA.A3.A6NN.01	ClusterA
TCGA.A3.A8CQ.01	ClusterA
TCGA.A3.A8OU.01	ClusterA
TCGA.A3.A8OV.01	ClusterA
TCGA.A3.A8OW.01	ClusterA
TCGA.A3.A8OX.01	ClusterB & C
TCGA.AK.3425.01	ClusterB & C
TCGA.AK.3426.01	ClusterB & C
TCGA.AK.3427.01	ClusterB & C
TCGA.AK.3428.01	ClusterA
TCGA.AK.3429.01	ClusterB & C
TCGA.AK.3431.01	ClusterA
TCGA.AK.3433.01	ClusterB & C
TCGA.AK.3434.01	ClusterA
TCGA.AK.3436.01	ClusterB & C
TCGA.AK.3440.01	ClusterB & C
TCGA.AK.3443.01	ClusterB & C
TCGA.AK.3445.01	ClusterB & C
TCGA.AK.3447.01	ClusterB & C
TCGA.AK.3450.01	ClusterA
TCGA.AK.3451.01	ClusterB & C
TCGA.AK.3453.01	ClusterB & C
TCGA.AK.3454.01	ClusterB & C
TCGA.AK.3455.01	ClusterB & C
TCGA.AK.3456.01	ClusterB & C
TCGA.AK.3458.01	ClusterB & C
TCGA.AK.3460.01	ClusterA
TCGA.AK.3461.01	ClusterA
TCGA.AK.3465.01	ClusterB & C
TCGA.AS.3777.01	ClusterB & C
TCGA.AS.3778.01	ClusterA
TCGA.B0.4688.01	ClusterB & C
TCGA.B0.4690.01	ClusterB & C
TCGA.B0.4691.01	ClusterB & C
TCGA.B0.4693.01	ClusterA
TCGA.B0.4694.01	ClusterB & C
TCGA.B0.4696.01	ClusterB & C
TCGA.B0.4697.01	ClusterB & C
TCGA.B0.4698.01	ClusterB & C
TCGA.B0.4699.01	ClusterB & C
TCGA.B0.4700.01	ClusterB & C
TCGA.B0.4701.01	ClusterA
TCGA.B0.4703.01	ClusterB & C
TCGA.B0.4706.01	ClusterA
TCGA.B0.4707.01	ClusterB & C
TCGA.B0.4710.01	ClusterA
TCGA.B0.4712.01	ClusterB & C
TCGA.B0.4713.01	ClusterB & C
TCGA.B0.4714.01	ClusterB & C
TCGA.B0.4718.01	ClusterA
TCGA.B0.4810.01	ClusterB & C
TCGA.B0.4811.01	ClusterA
TCGA.B0.4813.01	ClusterB & C
TCGA.B0.4814.01	ClusterA
TCGA.B0.4815.01	ClusterB & C
TCGA.B0.4816.01	ClusterA
TCGA.B0.4817.01	ClusterB & C
TCGA.B0.4818.01	ClusterA
TCGA.B0.4819.01	ClusterB & C
TCGA.B0.4821.01	ClusterB & C
TCGA.B0.4822.01	ClusterB & C
TCGA.B0.4823.01	ClusterB & C
TCGA.B0.4824.01	ClusterB & C
TCGA.B0.4827.01	ClusterB & C
TCGA.B0.4828.01	ClusterA
TCGA.B0.4833.01	ClusterB & C
TCGA.B0.4834.01	ClusterB & C
TCGA.B0.4836.01	ClusterB & C
TCGA.B0.4837.01	ClusterB & C
TCGA.B0.4838.01	ClusterB & C
TCGA.B0.4839.01	ClusterA
TCGA.B0.4841.01	ClusterB & C
TCGA.B0.4842.01	ClusterB & C
TCGA.B0.4843.01	ClusterB & C
TCGA.B0.4844.01	ClusterB & C
TCGA.B0.4845.01	ClusterA
TCGA.B0.4846.01	ClusterA
TCGA.B0.4847.01	ClusterB & C
TCGA.B0.4848.01	ClusterB & C
TCGA.B0.4849.01	ClusterA
TCGA.B0.4852.01	ClusterA
TCGA.B0.4945.01	ClusterA
TCGA.B0.5075.01	ClusterB & C
TCGA.B0.5077.01	ClusterA
TCGA.B0.5080.01	ClusterB & C
TCGA.B0.5081.01	ClusterB & C
TCGA.B0.5083.01	ClusterB & C
TCGA.B0.5084.01	ClusterB & C
TCGA.B0.5085.01	ClusterA
TCGA.B0.5088.01	ClusterB & C
TCGA.B0.5092.01	ClusterB & C
TCGA.B0.5094.01	ClusterB & C
TCGA.B0.5095.01	ClusterB & C
TCGA.B0.5096.01	ClusterB & C
TCGA.B0.5097.01	ClusterB & C
TCGA.B0.5098.01	ClusterB & C
TCGA.B0.5099.01	ClusterA
TCGA.B0.5100.01	ClusterB & C
TCGA.B0.5102.01	ClusterA
TCGA.B0.5104.01	ClusterA
TCGA.B0.5106.01	ClusterA
TCGA.B0.5107.01	ClusterB & C
TCGA.B0.5108.01	ClusterB & C
TCGA.B0.5109.01	ClusterB & C
TCGA.B0.5110.01	ClusterA
TCGA.B0.5113.01	ClusterB & C
TCGA.B0.5115.01	ClusterA
TCGA.B0.5116.01	ClusterB & C
TCGA.B0.5117.01	ClusterB & C
TCGA.B0.5119.01	ClusterA
TCGA.B0.5120.01	ClusterA
TCGA.B0.5121.01	ClusterA
TCGA.B0.5399.01	ClusterA
TCGA.B0.5400.01	ClusterB & C
TCGA.B0.5402.01	ClusterA
TCGA.B0.5690.01	ClusterA
TCGA.B0.5691.01	ClusterB & C
TCGA.B0.5692.01	ClusterB & C
TCGA.B0.5693.01	ClusterA
TCGA.B0.5694.01	ClusterA
TCGA.B0.5695.01	ClusterA
TCGA.B0.5696.01	ClusterA
TCGA.B0.5697.01	ClusterB & C
TCGA.B0.5698.01	ClusterA
TCGA.B0.5699.01	ClusterA
TCGA.B0.5700.01	ClusterA
TCGA.B0.5701.01	ClusterB & C
TCGA.B0.5702.01	ClusterB & C
TCGA.B0.5703.01	ClusterA
TCGA.B0.5705.01	ClusterA
TCGA.B0.5706.01	ClusterB & C
TCGA.B0.5707.01	ClusterB & C
TCGA.B0.5709.01	ClusterB & C
TCGA.B0.5710.01	ClusterA
TCGA.B0.5711.01	ClusterA
TCGA.B0.5712.01	ClusterA
TCGA.B0.5713.01	ClusterA
TCGA.B0.5812.01	ClusterA
TCGA.B2.3923.01	ClusterB & C
TCGA.B2.3924.01	ClusterA
TCGA.B2.4098.01	ClusterB & C
TCGA.B2.4099.01	ClusterA
TCGA.B2.4101.01	ClusterB & C
TCGA.B2.4102.01	ClusterA
TCGA.B2.5633.01	ClusterA
TCGA.B2.5635.01	ClusterA
TCGA.B2.5636.01	ClusterB & C
TCGA.B2.5639.01	ClusterB & C
TCGA.B2.5641.01	ClusterB & C
TCGA.B2.A4SR.01	ClusterA
TCGA.B4.5377.01	ClusterA
TCGA.B4.5378.01	ClusterB & C
TCGA.B4.5832.01	ClusterA
TCGA.B4.5834.01	ClusterA
TCGA.B4.5835.01	ClusterB & C
TCGA.B4.5836.01	ClusterA
TCGA.B4.5838.01	ClusterA
TCGA.B4.5843.01	ClusterA
TCGA.B4.5844.01	ClusterA
TCGA.B8.4143.01	ClusterB & C
TCGA.B8.4146.01	ClusterA
TCGA.B8.4148.01	ClusterB & C
TCGA.B8.4151.01	ClusterA
TCGA.B8.4153.01	ClusterA
TCGA.B8.4154.01	ClusterA
TCGA.B8.4619.01	ClusterB & C
TCGA.B8.4620.01	ClusterB & C
TCGA.B8.4621.01	ClusterB & C
TCGA.B8.4622.01	ClusterB & C
TCGA.B8.5158.01	ClusterB & C
TCGA.B8.5159.01	ClusterA
TCGA.B8.5162.01	ClusterB & C
TCGA.B8.5163.01	ClusterB & C
TCGA.B8.5164.01	ClusterB & C
TCGA.B8.5165.01	ClusterA
TCGA.B8.5545.01	ClusterA
TCGA.B8.5546.01	ClusterB & C
TCGA.B8.5549.01	ClusterA
TCGA.B8.5550.01	ClusterB & C
TCGA.B8.5551.01	ClusterB & C
TCGA.B8.5552.01	ClusterB & C
TCGA.B8.5553.01	ClusterA
TCGA.B8.A54D.01	ClusterB & C
TCGA.B8.A54E.01	ClusterB & C
TCGA.B8.A54F.01	ClusterA
TCGA.B8.A54G.01	ClusterB & C
TCGA.B8.A54H.01	ClusterA
TCGA.B8.A54I.01	ClusterB & C
TCGA.B8.A54J.01	ClusterA
TCGA.B8.A54K.01	ClusterB & C
TCGA.B8.A7U6.01	ClusterA
TCGA.B8.A8YJ.01	ClusterB & C
TCGA.BP.4158.01	ClusterA
TCGA.BP.4159.01	ClusterA
TCGA.BP.4160.01	ClusterB & C
TCGA.BP.4161.01	ClusterB & C
TCGA.BP.4162.01	ClusterB & C
TCGA.BP.4163.01	ClusterB & C
TCGA.BP.4164.01	ClusterA
TCGA.BP.4165.01	ClusterA
TCGA.BP.4166.01	ClusterA
TCGA.BP.4167.01	ClusterB & C
TCGA.BP.4169.01	ClusterB & C
TCGA.BP.4170.01	ClusterA
TCGA.BP.4173.01	ClusterB & C
TCGA.BP.4174.01	ClusterA
TCGA.BP.4176.01	ClusterB & C
TCGA.BP.4177.01	ClusterB & C
TCGA.BP.4325.01	ClusterA
TCGA.BP.4326.01	ClusterB & C
TCGA.BP.4327.01	ClusterA
TCGA.BP.4329.01	ClusterA
TCGA.BP.4330.01	ClusterB & C
TCGA.BP.4331.01	ClusterA
TCGA.BP.4332.01	ClusterA
TCGA.BP.4334.01	ClusterB & C
TCGA.BP.4335.01	ClusterA
TCGA.BP.4337.01	ClusterB & C
TCGA.BP.4338.01	ClusterB & C
TCGA.BP.4340.01	ClusterA
TCGA.BP.4341.01	ClusterA
TCGA.BP.4342.01	ClusterB & C
TCGA.BP.4343.01	ClusterB & C
TCGA.BP.4344.01	ClusterA
TCGA.BP.4345.01	ClusterB & C
TCGA.BP.4346.01	ClusterB & C
TCGA.BP.4347.01	ClusterA
TCGA.BP.4349.01	ClusterA
TCGA.BP.4351.01	ClusterA
TCGA.BP.4352.01	ClusterB & C
TCGA.BP.4353.01	ClusterB & C
TCGA.BP.4354.01	ClusterB & C
TCGA.BP.4355.01	ClusterA
TCGA.BP.4756.01	ClusterB & C
TCGA.BP.4758.01	ClusterB & C
TCGA.BP.4759.01	ClusterA
TCGA.BP.4760.01	ClusterB & C
TCGA.BP.4761.01	ClusterB & C
TCGA.BP.4762.01	ClusterB & C
TCGA.BP.4763.01	ClusterA
TCGA.BP.4765.01	ClusterA
TCGA.BP.4766.01	ClusterA
TCGA.BP.4768.01	ClusterA
TCGA.BP.4769.01	ClusterB & C
TCGA.BP.4770.01	ClusterB & C
TCGA.BP.4771.01	ClusterB & C
TCGA.BP.4774.01	ClusterA
TCGA.BP.4775.01	ClusterA
TCGA.BP.4776.01	ClusterA
TCGA.BP.4777.01	ClusterB & C
TCGA.BP.4781.01	ClusterB & C
TCGA.BP.4782.01	ClusterB & C
TCGA.BP.4784.01	ClusterB & C
TCGA.BP.4787.01	ClusterB & C
TCGA.BP.4789.01	ClusterA
TCGA.BP.4790.01	ClusterB & C
TCGA.BP.4795.01	ClusterB & C
TCGA.BP.4797.01	ClusterB & C
TCGA.BP.4798.01	ClusterB & C
TCGA.BP.4799.01	ClusterB & C
TCGA.BP.4801.01	ClusterB & C
TCGA.BP.4803.01	ClusterA
TCGA.BP.4804.01	ClusterB & C
TCGA.BP.4807.01	ClusterB & C
TCGA.BP.4959.01	ClusterB & C
TCGA.BP.4960.01	ClusterB & C
TCGA.BP.4961.01	ClusterA
TCGA.BP.4962.01	ClusterB & C
TCGA.BP.4963.01	ClusterB & C
TCGA.BP.4964.01	ClusterA
TCGA.BP.4965.01	ClusterA
TCGA.BP.4967.01	ClusterA
TCGA.BP.4968.01	ClusterB & C
TCGA.BP.4969.01	ClusterA
TCGA.BP.4970.01	ClusterB & C
TCGA.BP.4971.01	ClusterB & C
TCGA.BP.4972.01	ClusterB & C
TCGA.BP.4973.01	ClusterA
TCGA.BP.4974.01	ClusterA
TCGA.BP.4975.01	ClusterA
TCGA.BP.4976.01	ClusterA
TCGA.BP.4977.01	ClusterA
TCGA.BP.4981.01	ClusterA
TCGA.BP.4982.01	ClusterA
TCGA.BP.4983.01	ClusterB & C
TCGA.BP.4985.01	ClusterB & C
TCGA.BP.4986.01	ClusterB & C
TCGA.BP.4987.01	ClusterA
TCGA.BP.4989.01	ClusterB & C
TCGA.BP.4991.01	ClusterA
TCGA.BP.4992.01	ClusterB & C
TCGA.BP.4993.01	ClusterA
TCGA.BP.4994.01	ClusterA
TCGA.BP.4995.01	ClusterA
TCGA.BP.4998.01	ClusterB & C
TCGA.BP.4999.01	ClusterA
TCGA.BP.5000.01	ClusterB & C
TCGA.BP.5001.01	ClusterA
TCGA.BP.5004.01	ClusterA
TCGA.BP.5006.01	ClusterA
TCGA.BP.5007.01	ClusterA
TCGA.BP.5008.01	ClusterB & C
TCGA.BP.5009.01	ClusterB & C
TCGA.BP.5010.01	ClusterB & C
TCGA.BP.5168.01	ClusterA
TCGA.BP.5169.01	ClusterB & C
TCGA.BP.5170.01	ClusterB & C
TCGA.BP.5173.01	ClusterB & C
TCGA.BP.5174.01	ClusterA
TCGA.BP.5175.01	ClusterB & C
TCGA.BP.5176.01	ClusterA
TCGA.BP.5177.01	ClusterA
TCGA.BP.5178.01	ClusterB & C
TCGA.BP.5180.01	ClusterB & C
TCGA.BP.5181.01	ClusterA
TCGA.BP.5182.01	ClusterB & C
TCGA.BP.5183.01	ClusterB & C
TCGA.BP.5184.01	ClusterA
TCGA.BP.5185.01	ClusterB & C
TCGA.BP.5186.01	ClusterA
TCGA.BP.5187.01	ClusterA
TCGA.BP.5189.01	ClusterB & C
TCGA.BP.5190.01	ClusterA
TCGA.BP.5191.01	ClusterB & C
TCGA.BP.5192.01	ClusterA
TCGA.BP.5194.01	ClusterA
TCGA.BP.5195.01	ClusterA
TCGA.BP.5196.01	ClusterB & C
TCGA.BP.5198.01	ClusterB & C
TCGA.BP.5199.01	ClusterB & C
TCGA.BP.5200.01	ClusterB & C
TCGA.BP.5201.01	ClusterB & C
TCGA.BP.5202.01	ClusterA
TCGA.CJ.4634.01	ClusterA
TCGA.CJ.4635.01	ClusterB & C
TCGA.CJ.4636.01	ClusterB & C
TCGA.CJ.4637.01	ClusterB & C
TCGA.CJ.4638.01	ClusterB & C
TCGA.CJ.4639.01	ClusterA
TCGA.CJ.4640.01	ClusterB & C
TCGA.CJ.4641.01	ClusterB & C
TCGA.CJ.4642.01	ClusterB & C
TCGA.CJ.4643.01	ClusterA
TCGA.CJ.4644.01	ClusterA
TCGA.CJ.4868.01	ClusterB & C
TCGA.CJ.4869.01	ClusterB & C
TCGA.CJ.4870.01	ClusterA
TCGA.CJ.4871.01	ClusterA
TCGA.CJ.4872.01	ClusterB & C
TCGA.CJ.4873.01	ClusterB & C
TCGA.CJ.4874.01	ClusterA
TCGA.CJ.4875.01	ClusterB & C
TCGA.CJ.4876.01	ClusterA
TCGA.CJ.4878.01	ClusterA
TCGA.CJ.4881.01	ClusterB & C
TCGA.CJ.4882.01	ClusterB & C
TCGA.CJ.4884.01	ClusterB & C
TCGA.CJ.4885.01	ClusterA
TCGA.CJ.4886.01	ClusterB & C
TCGA.CJ.4887.01	ClusterB & C
TCGA.CJ.4888.01	ClusterB & C
TCGA.CJ.4889.01	ClusterB & C
TCGA.CJ.4890.01	ClusterB & C
TCGA.CJ.4891.01	ClusterB & C
TCGA.CJ.4892.01	ClusterB & C
TCGA.CJ.4893.01	ClusterA
TCGA.CJ.4894.01	ClusterB & C
TCGA.CJ.4895.01	ClusterB & C
TCGA.CJ.4897.01	ClusterA
TCGA.CJ.4899.01	ClusterA
TCGA.CJ.4900.01	ClusterB & C
TCGA.CJ.4901.01	ClusterB & C
TCGA.CJ.4902.01	ClusterB & C
TCGA.CJ.4903.01	ClusterB & C
TCGA.CJ.4904.01	ClusterA
TCGA.CJ.4905.01	ClusterA
TCGA.CJ.4907.01	ClusterA
TCGA.CJ.4908.01	ClusterA
TCGA.CJ.4912.01	ClusterB & C
TCGA.CJ.4916.01	ClusterB & C
TCGA.CJ.4918.01	ClusterB & C
TCGA.CJ.4920.01	ClusterA
TCGA.CJ.5671.01	ClusterB & C
TCGA.CJ.5672.01	ClusterB & C
TCGA.CJ.5675.01	ClusterB & C
TCGA.CJ.5676.01	ClusterB & C
TCGA.CJ.5677.01	ClusterB & C
TCGA.CJ.5678.01	ClusterB & C
TCGA.CJ.5679.01	ClusterB & C
TCGA.CJ.5680.01	ClusterA
TCGA.CJ.5681.01	ClusterB & C
TCGA.CJ.5682.01	ClusterA
TCGA.CJ.5683.01	ClusterA
TCGA.CJ.5684.01	ClusterA
TCGA.CJ.5686.01	ClusterB & C
TCGA.CJ.5689.01	ClusterB & C
TCGA.CJ.6027.01	ClusterB & C
TCGA.CJ.6028.01	ClusterB & C
TCGA.CJ.6030.01	ClusterB & C
TCGA.CJ.6031.01	ClusterB & C
TCGA.CJ.6032.01	ClusterA
TCGA.CJ.6033.01	ClusterB & C
TCGA.CW.5580.01	ClusterA
TCGA.CW.5581.01	ClusterA
TCGA.CW.5583.01	ClusterA
TCGA.CW.5584.01	ClusterA
TCGA.CW.5585.01	ClusterA
TCGA.CW.5587.01	ClusterB & C
TCGA.CW.5588.01	ClusterB & C
TCGA.CW.5589.01	ClusterA
TCGA.CW.5590.01	ClusterA
TCGA.CW.5591.01	ClusterB & C
TCGA.CW.6087.01	ClusterB & C
TCGA.CW.6088.01	ClusterA
TCGA.CW.6090.01	ClusterB & C
TCGA.CW.6093.01	ClusterA
TCGA.CW.6097.01	ClusterB & C
TCGA.CZ.4853.01	ClusterA
TCGA.CZ.4854.01	ClusterB & C
TCGA.CZ.4856.01	ClusterA
TCGA.CZ.4857.01	ClusterB & C
TCGA.CZ.4858.01	ClusterB & C
TCGA.CZ.4859.01	ClusterA
TCGA.CZ.4860.01	ClusterB & C
TCGA.CZ.4861.01	ClusterB & C
TCGA.CZ.4862.01	ClusterB & C
TCGA.CZ.4863.01	ClusterB & C
TCGA.CZ.4864.01	ClusterB & C
TCGA.CZ.4865.01	ClusterB & C
TCGA.CZ.4866.01	ClusterA
TCGA.CZ.5451.01	ClusterA
TCGA.CZ.5452.01	ClusterB & C
TCGA.CZ.5453.01	ClusterA
TCGA.CZ.5454.01	ClusterB & C
TCGA.CZ.5455.01	ClusterB & C
TCGA.CZ.5456.01	ClusterB & C
TCGA.CZ.5457.01	ClusterA
TCGA.CZ.5458.01	ClusterA
TCGA.CZ.5459.01	ClusterA
TCGA.CZ.5460.01	ClusterA
TCGA.CZ.5461.01	ClusterB & C
TCGA.CZ.5462.01	ClusterB & C
TCGA.CZ.5463.01	ClusterA
TCGA.CZ.5464.01	ClusterB & C
TCGA.CZ.5465.01	ClusterA
TCGA.CZ.5466.01	ClusterB & C
TCGA.CZ.5467.01	ClusterA
TCGA.CZ.5468.01	ClusterB & C
TCGA.CZ.5469.01	ClusterB & C
TCGA.CZ.5470.01	ClusterB & C
TCGA.CZ.5982.01	ClusterA
TCGA.CZ.5984.01	ClusterB & C
TCGA.CZ.5985.01	ClusterB & C
TCGA.CZ.5986.01	ClusterA
TCGA.CZ.5987.01	ClusterB & C
TCGA.CZ.5988.01	ClusterA
TCGA.CZ.5989.01	ClusterA
TCGA.DV.5565.01	ClusterA
TCGA.DV.5566.01	ClusterA
TCGA.DV.5567.01	ClusterB & C
TCGA.DV.5568.01	ClusterB & C
TCGA.DV.5569.01	ClusterA
TCGA.DV.5573.01	ClusterB & C
TCGA.DV.5574.01	ClusterB & C
TCGA.DV.5575.01	ClusterB & C
TCGA.DV.5576.01	ClusterB & C
TCGA.DV.A4VX.01	ClusterB & C
TCGA.DV.A4VZ.01	ClusterB & C
TCGA.DV.A4W0.01	ClusterA
TCGA.DV.A4W0.05	ClusterB & C
TCGA.EU.5904.01	ClusterA
TCGA.EU.5905.01	ClusterA
TCGA.EU.5906.01	ClusterA
TCGA.EU.5907.01	ClusterA
TCGA.G6.A5PC.01	ClusterB & C
TCGA.G6.A8L6.01	ClusterA
TCGA.G6.A8L7.01	ClusterB & C
TCGA.G6.A8L8.01	ClusterA
TCGA.GK.A6C7.01	ClusterA
TCGA.MM.A563.01	ClusterB & C
TCGA.MM.A564.01	ClusterB & C
TCGA.MM.A84U.01	ClusterB & C
TCGA.MW.A4EC.01	ClusterA
TCGA.T7.A92I.01	ClusterB & C
