# Supplementary material for: Prognostic Immunophenotyping Clusters of Clear Cell Renal Cell Carcinoma Defined by the Unique Tumor Immune Microenvironment
Source: Front Cell Dev Biol. 2021 Dec 6;9:785410. doi: 10.3389/fcell.2021.785410 (PMC8685518; doi:10.3389/fcell.2021.785410)
Supplement: Supplementary file 2 [file Table3.xlsx]

## Sheet: Supplementary Table 3
Table S3. Paired clinical data of 91 ccRCC patients from ICGC validation dataset.
ID	ID	ID	donor_age_at_diagnosis	donor_sex	donor_vital_status	donor_survival_time	donor_tumour_stage_at_diagnosis	cluster
SP102719-DO46827-T	DO46827-T	DO46827	67	male	deceased	782	T3N0M1	cluster1
SP102727-DO46828-T	DO46828-T	DO46828	54	male	deceased	564	T3N0M1	cluster1
SP102735-DO46830-T	DO46830-T	DO46830	77	female	alive	2044	T1N0M0	cluster2
SP102743-DO46832-T	DO46832-T	DO46832	55	male	deceased	2	T3N0M1	cluster1
SP102749-DO46834-T	DO46834-T	DO46834	52	female	deceased	978	T1N0M0	cluster3
SP102762-DO46838-T	DO46838-T	DO46838	61	male	alive	2189	T1N1M0	cluster2
SP102774-DO46841-T	DO46841-T	DO46841	60	female	deceased	1254	T3N0M0	cluster1
SP102786-DO46844-T	DO46844-T	DO46844	65	female	alive	2097	T1N0M0	cluster2
SP102798-DO46847-T	DO46847-T	DO46847	57	female	alive	2062	T3NXM0	cluster1
SP102807-DO46850-T	DO46850-T	DO46850	65	male	deceased	114	T3N0M0	cluster1
SP102819-DO46853-T	DO46853-T	DO46853	62	female	alive	2112	T1N0M0	cluster3
SP102830-DO46856-T	DO46856-T	DO46856	73	male	alive	2042	T1N0M0	cluster2
SP102842-DO46859-T	DO46859-T	DO46859	59	female	deceased	1586	T2N0M0	cluster1
SP102851-DO46862-T	DO46862-T	DO46862	54	female	alive	1636	T1N0M0	cluster2
SP102865-DO46865-T	DO46865-T	DO46865	67	male	alive	2058	T1N0M0	cluster3
SP102885-DO46873-T	DO46873-T	DO46873	69	male	deceased	1539	T1N0M0	cluster1
SP102901-DO46877-T	DO46877-T	DO46877	61	male	alive	1576	T3N0M0	cluster3
SP102933-DO46889-T	DO46889-T	DO46889	60	male	deceased	997	T3N0M0	cluster2
SP102949-DO46893-T	DO46893-T	DO46893	62	female	deceased	146	T3N0M1	cluster1
SP102977-DO46905-T	DO46905-T	DO46905	56	male	alive	232	T3N0M0	cluster2
SP102993-DO46909-T	DO46909-T	DO46909	78	male	alive	981	T1N0M0	cluster2
SP103009-DO46913-T	DO46913-T	DO46913	54	female	alive	1787	T2N0M0	cluster2
SP103025-DO46917-T	DO46917-T	DO46917	58	male	alive	2104	T2N0M0	cluster1
SP103049-DO46925-T	DO46925-T	DO46925	66	female	alive	2126	T1N0M0	cluster1
SP103069-DO46933-T	DO46933-T	DO46933	73	male	alive	1170	T1N0M0	cluster2
SP103092-DO46941-T	DO46941-T	DO46941	72	male	alive	654	T3N0M0	cluster2
SP103104-DO46945-T	DO46945-T	DO46945	60	female	alive	1922	T1N0M0	cluster1
SP103120-DO46949-T	DO46949-T	DO46949	76	female	deceased	474	T4N0M1	cluster3
SP103132-DO46953-T	DO46953-T	DO46953	50	male	alive	1852	T1N0M0	cluster1
SP103144-DO46957-T	DO46957-T	DO46957	75	female	alive	2156	T1N0M0	cluster1
SP103160-DO46961-T	DO46961-T	DO46961	59	male	alive	1824	T1N0M0	cluster2
SP103176-DO46965-T	DO46965-T	DO46965	39	male	alive	1658	T1N0M0	cluster1
SP103189-DO46969-T	DO46969-T	DO46969	59	male	alive	1813	T1N0M0	cluster2
SP103201-DO46973-T	DO46973-T	DO46973	78	male	alive	2160	T4N0M1	cluster2
SP103225-DO46980-T	DO46980-T	DO46980	56	female	deceased	1029	T2N0M0	cluster1
SP103237-DO46984-T	DO46984-T	DO46984	65	male	alive	1957	T1N0M0	cluster1
SP103249-DO46988-T	DO46988-T	DO46988	65	female	deceased	1130	T3N0M0	cluster1
SP103265-DO46992-T	DO46992-T	DO46992	76	female	alive	1842	T1N0M0	cluster2
SP103277-DO46996-T	DO46996-T	DO46996	48	male	deceased	1860	T2N0M0	cluster1
SP103292-DO47000-T	DO47000-T	DO47000	43	female	alive	2121	T1N0M0	cluster2
SP103304-DO47004-T	DO47004-T	DO47004	46	male	deceased	221	T1N0M0	cluster1
SP103316-DO47008-T	DO47008-T	DO47008	53	female	alive	1638	T1N0M0	cluster1
SP103328-DO47012-T	DO47012-T	DO47012	62	male	deceased	415	T1NXM0	cluster2
SP103344-DO47016-T	DO47016-T	DO47016	51	male	alive	1976	T1N0M0	cluster2
SP103356-DO47020-T	DO47020-T	DO47020	60	male	deceased	1923	T2N0M0	cluster2
SP103360-DO47024-T	DO47024-T	DO47024	44	male	alive	2271	T1NXM0	cluster2
SP103368-DO47028-T	DO47028-T	DO47028	67	male	alive	2128	T1NXM0	cluster2
SP103376-DO47032-T	DO47032-T	DO47032	75	male	deceased	1882	T1NXM0	cluster1
SP103380-DO47036-T	DO47036-T	DO47036	47	male	alive	1959	T1N0M0	cluster1
SP103384-DO47040-T	DO47040-T	DO47040	52	male	alive	2012	T3N0MX	cluster2
SP103392-DO47044-T	DO47044-T	DO47044	64	male	alive	731	T1N0M0	cluster1
SP103400-DO47048-T	DO47048-T	DO47048	59	female	alive	1932	T1N0M0	cluster2
SP103420-DO47056-T	DO47056-T	DO47056	54	male	alive	2104	T3N0M0	cluster1
SP103448-DO47068-T	DO47068-T	DO47068	48	male	deceased	1685	T1N0M0	cluster2
SP103459-DO47072-T	DO47072-T	DO47072	64	male	deceased	789	T2N0M0	cluster3
SP103471-DO47076-T	DO47076-T	DO47076	38	female	alive	1866	T1N0M0	cluster1
SP103487-DO47080-T	DO47080-T	DO47080	50	female	alive	1864	T1N0M0	cluster1
SP103499-DO47084-T	DO47084-T	DO47084	57	female	deceased	74	T3N1M1	cluster1
SP103527-DO47096-T	DO47096-T	DO47096	55	female	alive	2060	T1N0M0	cluster3
SP103539-DO47100-T	DO47100-T	DO47100	67	male	alive	1774	T1N0M0	cluster1
SP103559-DO47108-T	DO47108-T	DO47108	65	female	deceased	1028	T1N0M0	cluster1
SP103587-DO47120-T	DO47120-T	DO47120	60	male	alive	1999	T2N0M0	cluster1
SP103607-DO47128-T	DO47128-T	DO47128	66	male	alive	2264	T3NXM0	cluster2
SP103623-DO47132-T	DO47132-T	DO47132	61	female	alive	2143	T1N0M0	cluster1
SP103643-DO47140-T	DO47140-T	DO47140	70	male	alive	1936	T1N0M0	cluster1
SP103658-DO47144-T	DO47144-T	DO47144	69	female	alive	2102	T2N0M0	cluster1
SP103688-DO47156-T	DO47156-T	DO47156	60	female	alive	1932	T1N0M0	cluster1
SP103697-DO47159-T	DO47159-T	DO47159	83	female	deceased	1402	T1N0M0	cluster1
SP103709-DO47162-T	DO47162-T	DO47162	52	male	alive	1489	T1N0M0	cluster2
SP103724-DO47168-T	DO47168-T	DO47168	69	male	alive	1980	T1N0M0	cluster1
SP103733-DO47171-T	DO47171-T	DO47171	65	male	deceased	474	T3NXM1	cluster2
SP103745-DO47174-T	DO47174-T	DO47174	70	male	deceased	1508	T3NXM1	cluster2
SP103754-DO47177-T	DO47177-T	DO47177	56	male	alive	2021	T1NXM0	cluster2
SP103760-DO47180-T	DO47180-T	DO47180	35	male	alive	51	T2NXM0	cluster1
SP103763-DO47183-T	DO47183-T	DO47183	72	male	deceased	174	T1N0M0	cluster1
SP103766-DO47186-T	DO47186-T	DO47186	62	female	deceased	652	T1N0M0	cluster1
SP103772-DO47189-T	DO47189-T	DO47189	72	male	deceased	1482	T2N0M0	cluster3
SP103778-DO47192-T	DO47192-T	DO47192	75	female	deceased	1392	T3N0M0	cluster3
SP103781-DO47195-T	DO47195-T	DO47195	63	female	alive	1881	T1N0M0	cluster2
SP103784-DO47198-T	DO47198-T	DO47198	55	female	alive	1580	T2N0M0	cluster1
SP103787-DO47201-T	DO47201-T	DO47201	54	male	alive	1766	T1N0M0	cluster1
SP103790-DO47204-T	DO47204-T	DO47204	60	female	alive	1743	T1N0M0	cluster1
SP103793-DO47207-T	DO47207-T	DO47207	54	female	alive	1537	T1N0M0	cluster1
SP103799-DO47210-T	DO47210-T	DO47210	67	male	alive	1498	T2N0M0	cluster1
SP103802-DO47213-T	DO47213-T	DO47213	49	female	alive	1922	T3N0M0	cluster1
SP103805-DO47216-T	DO47216-T	DO47216	63	female	alive	1926	T1N0M0	cluster1
SP103808-DO47219-T	DO47219-T	DO47219	37	male	alive	1822	T3N0M0	cluster1
SP103811-DO47222-T	DO47222-T	DO47222	58	female	alive	1566	T1N0M0	cluster2
SP103814-DO47225-T	DO47225-T	DO47225	45	male	alive	1723	T1N0M0	cluster1
SP103817-DO47228-T	DO47228-T	DO47228	71	female	deceased	1010	T3N0M0	cluster2
SP103823-DO47231-T	DO47231-T	DO47231	66	male	alive	1619	T1N0M0
