# Supplementary material for: Prognostic Immunophenotyping Clusters of Clear Cell Renal Cell Carcinoma Defined by the Unique Tumor Immune Microenvironment
Source: Front Cell Dev Biol. 2021 Dec 6;9:785410. doi: 10.3389/fcell.2021.785410 (PMC8685518; doi:10.3389/fcell.2021.785410)
Supplement: Supplementary file 4 [file Table6.xlsx]

## Sheet: Supplementary Table 6A
Table S6A. Identification of 1,045 DEGs
id	logFC	w.P.Value	t.P.Value	w.adjP.Value	t.adjP.Value
1	ABCA13	2.15974	1.51161e-08	1.61652e-09	0.000852804	9.11993e-05
2	AC002331.1	1.18854	9.79991e-15	2.72503e-14	5.52881e-10	1.53738e-09
3	AC002401.1	-1.43134	1.69484e-25	5.62567e-31	9.56178e-21	3.17384e-26
4	AC003092.1	1.59983	1.6606e-09	4.98569e-09	9.36861e-05	0.000281278
5	AC003984.1	-1.12524	1.58876e-34	1.08416e-32	8.96331e-30	6.11648e-28
6	AC004053.1	-1.00638	1.02927e-09	2.03714e-11	5.80683e-05	1.1493e-06
7	AC004870.4	2.01739	2.18928e-12	4.38999e-16	1.23513e-07	2.4767e-11
8	AC004988.1	1.21338	1.69628e-11	2.60663e-11	9.56989e-07	1.47059e-06
9	AC005082.12	1.01606	5.31721e-09	8.86003e-11	0.000299981	4.99856e-06
10	AC006227.1	-1.08642	4.9078e-23	7.42764e-24	2.76883e-18	4.19045e-19
11	AC006483.5	1.08094	8.58708e-15	6.41744e-14	4.84457e-10	3.62053e-09
12	AC007386.4	1.4292	3.10904e-09	1.20223e-10	0.000175403	6.7826e-06
13	AC007405.8	1.88712	2.37519e-13	1.23925e-15	1.34001e-08	6.99145e-11
14	AC009784.3	1.58465	6.29697e-12	7.4444e-12	3.55256e-07	4.1999e-07
15	AC009955.8	2.88986	1.84262e-08	5.00384e-07	0.00103955	0.0282302
16	AC010980.2	1.43743	1.45394e-17	1.3934e-22	8.20267e-13	7.86113e-18
17	AC011752.1	-1.79971	4.82179e-14	5.71733e-19	2.72031e-09	3.22555e-14
18	AC011893.3	1.30857	7.28668e-11	5.29337e-12	4.11093e-06	2.98636e-07
19	AC012512.1	1.8114	6.77516e-10	2.0335e-10	3.82234e-05	1.14724e-05
20	AC013264.2	1.0995	4.06477e-19	1.1112e-16	2.29322e-14	6.26905e-12
21	AC015977.6	-1.0948	3.13353e-18	1.2869e-20	1.76784e-13	7.26033e-16
22	AC016768.1	-1.04463	6.48701e-12	1.2701e-14	3.65978e-07	7.16553e-10
23	AC018742.1	-1.49982	1.84281e-08	2.38293e-14	0.00103966	1.34438e-09
24	AC023590.1	1.22278	1.1748e-13	2.27555e-19	6.62789e-09	1.2838e-14
25	AC025627.7	-1.11884	4.21069e-27	1.38908e-30	2.37555e-22	7.83678e-26
26	AC026703.1	-1.14084	1.38964e-09	1.88973e-12	7.83995e-05	1.06613e-07
27	AC064834.3	1.01567	2.74984e-08	1.29289e-06	0.00155138	0.0729407
28	AC067959.1	-1.33403	1.68715e-22	2.31612e-26	9.51838e-18	1.30668e-21
29	AC068858.1	-1.16513	2.62904e-16	6.66822e-20	1.48322e-11	3.76201e-15
30	AC069363.1	1.20989	5.51756e-17	1.66942e-13	3.11284e-12	9.41834e-09
31	AC073072.5	1.46803	4.35509e-08	3.30391e-06	0.00245701	0.186396
32	AC073850.6	-1.08614	1.74287e-16	3.32559e-17	9.83275e-12	1.8762e-12
33	AC084809.3	1.12279	1.2532e-07	1.88749e-06	0.00707018	0.106487
34	AC092107.1	1.19879	2.09406e-08	4.81807e-05	0.00118141	1
35	AC092484.1	4.29436	4.38407e-09	8.58353e-15	0.000247336	4.84257e-10
36	AC093627.8	2.10022	1.60858e-10	4.44853e-11	9.07513e-06	2.50973e-06
37	AC093702.1	1.57694	6.34045e-09	4.48261e-07	0.000357709	0.0252895
38	AC096669.1	-1.11646	1.5659e-09	4.93185e-18	8.83436e-05	2.7824e-13
39	AC096669.2	-1.38771	9.82184e-15	1.18466e-20	5.54119e-10	6.6835e-16
40	AC096669.3	-1.08728	1.21876e-35	8.44907e-33	6.87588e-31	4.76671e-28
41	AC103563.2	1.89431	6.15101e-09	5.38039e-07	0.000347021	0.0303545
42	AC103563.5	1.77553	1.17086e-08	3.2019e-12	0.000660566	1.80642e-07
43	AC104654.2	1.89803	4.8534e-18	4.13336e-36	2.73814e-13	2.33192e-31
44	AC104699.1	1.66035	2.81736e-13	4.55054e-19	1.58947e-08	2.56728e-14
45	AC104820.2	1.07592	7.64125e-13	2.23379e-11	4.31096e-08	1.26024e-06
46	AC105053.3	-1.38155	3.23524e-22	9.78473e-29	1.82523e-17	5.52025e-24
47	AC107218.3	-1.32198	5.93989e-30	2.42756e-34	3.35111e-25	1.36956e-29
48	AC116614.1	2.60329	7.20782e-20	2.76501e-20	4.06644e-15	1.55994e-15
49	AC123886.2	1.8453	1.07528e-10	4.64737e-13	6.06641e-06	2.6219e-08
50	AC133633.1	-1.29165	1.14797e-12	2.67448e-25	6.47651e-08	1.50886e-20
51	AC133633.2	-1.57833	1.39054e-11	4.26739e-20	7.84502e-07	2.40753e-15
52	AC134878.1	1.94358	6.72462e-09	2.76803e-06	0.000379383	0.156164
53	AC145110.1	1.18986	1.39733e-12	1.22325e-15	7.88334e-08	6.90119e-11
54	AC244157.1	1.86041	2.08429e-08	5.8962e-10	0.0011759	3.32646e-05
55	AC245028.1	1.80938	2.5358e-08	3.09976e-08	0.00143062	0.00174879
56	AC246787.1	1.36449	3.10699e-10	2.10409e-07	1.75287e-05	0.0118706
57	AC246787.3	1.27627	2.294e-11	3.46342e-10	1.29421e-06	1.95396e-05
58	AC246787.4	1.1973	3.97837e-11	2.86546e-10	2.24448e-06	1.61661e-05
59	AC246787.5	1.85314	6.71615e-10	6.96124e-08	3.78905e-05	0.00392732
60	ACOXL	1.15086	2.53204e-11	3.15645e-18	1.4285e-06	1.78078e-13
61	ACTBL2	2.17073	6.54438e-08	5.03867e-26	0.00369214	2.84267e-21
62	ADAM12	1.20079	1.30939e-27	2.02939e-23	7.38719e-23	1.14492e-18
63	ADAM33	1.43764	8.67972e-08	4.69598e-08	0.00489684	0.00264933
64	ADAMTS14	1.27858	1.38195e-23	1.0542e-21	7.79656e-19	5.94749e-17
65	ADTRP	1.01253	6.83679e-14	8.29896e-34	3.85711e-09	4.68202e-29
66	AF064858.10	-1.41971	4.01242e-28	7.7274e-30	2.26368e-23	4.35957e-25
67	AF064858.7	-1.1762	1.04832e-08	5.3908e-10	0.000591433	3.04133e-05
68	AFM	-1.16849	1.07417e-09	1.73587e-18	6.06015e-05	9.79323e-14
69	AGR2	2.43326	4.93544e-08	1.08809e-07	0.00278443	0.00613869
70	AGTR1	-1.17772	8.25982e-52	3.52958e-44	4.65994e-47	1.99128e-39
71	AIM1L	1.10535	4.16099e-11	3.48089e-18	2.3475e-06	1.96382e-13
72	AIM2	1.06035	4.76617e-27	7.10629e-23	2.68893e-22	4.00915e-18
73	AL122127.2	1.4906	1.16972e-12	3.71638e-09	6.59919e-08	0.000209667
74	AL133493.2	1.67679	4.09497e-08	5.86343e-16	0.00231026	3.30797e-11
75	AL162759.1	-1.22276	9.09269e-11	1.89313e-12	5.12982e-06	1.06805e-07
76	AL928761.1	1.8863	1.60089e-11	2.35247e-10	9.03174e-07	1.32719e-05
77	AL928768.3	1.34419	1.75828e-11	2.6383e-10	9.91969e-07	1.48845e-05
78	ALDH1L1.AS1	-1.27699	3.47037e-11	3.48367e-15	1.95788e-06	1.96538e-10
79	ALK	1.07473	4.66336e-10	3.93966e-09	2.63093e-05	0.000222264
80	ALOX12P2	1.14786	4.35584e-16	6.82625e-16	2.45743e-11	3.85117e-11
81	AMPD1	1.43007	6.71062e-10	9.08347e-09	3.78593e-05	0.000512462
82	ANKRD2	1.08349	3.8832e-09	4.24597e-08	0.000219078	0.00239545
83	ANTXRLP1	1.2293	6.54345e-09	8.30716e-11	0.000369162	4.68665e-06
84	AP000233.4	1.72159	5.78925e-12	6.76268e-09	3.26612e-07	0.00038153
85	AP000282.3	-1.15719	6.61644e-13	7.75312e-17	3.7328e-08	4.37408e-12
86	AP000797.4	1.27294	1.28852e-09	1.27525e-07	7.26947e-05	0.00719456
87	AP001063.1	1.71733	7.92485e-10	3.50161e-11	4.47096e-05	1.9755e-06
88	AP001627.1	-1.00936	3.09776e-19	4.17069e-28	1.74766e-14	2.35298e-23
89	AP001628.7	-1.67593	3.03729e-19	6.49321e-30	1.71355e-14	3.66327e-25
90	APBA2	1.11677	5.8249e-22	6.96913e-22	3.28623e-17	3.93178e-17
91	APCDD1L	1.64662	1.15191e-14	1.54766e-11	6.49874e-10	8.73145e-07
92	APCDD1L.AS1	1.9675	1.07119e-09	1.30005e-10	6.04334e-05	7.33448e-06
93	APOC1P1	1.30992	3.77077e-21	7.15358e-22	2.12735e-16	4.03583e-17
94	APOC2	1.20977	1.11623e-19	1.63558e-19	6.29742e-15	9.22748e-15
95	APOC4.APOC2	1.33207	8.1744e-17	2.44568e-16	4.61175e-12	1.37978e-11
96	APOH	1.13751	9.46933e-10	4.3296e-11	5.34231e-05	2.44263e-06
97	ARHGAP40	2.22861	1.81912e-09	2.30895e-11	0.000102629	1.30264e-06
98	ARHGEF7.IT1	-1.00671	1.03794e-07	4.45881e-10	0.00585576	2.51553e-05
99	ARL14	2.27856	9.2955e-09	3.74848e-19	0.000524424	2.11478e-14
100	ARL9	1.37352	9.38743e-15	1.40774e-18	5.29611e-10	7.94205e-14
101	ARMC4	1.38625	4.41285e-08	2.09167e-10	0.0024896	1.18005e-05
102	ARSI	2.17806	2.01802e-16	3.5982e-27	1.13851e-11	2.03e-22
103	ARTN	1.26228	1.32662e-15	8.87731e-17	7.48437e-11	5.00831e-12
104	ARX	1.95034	6.1529e-08	1.39203e-12	0.00347128	7.85342e-08
105	ASB17	-1.41772	6.83599e-18	1.47538e-31	3.85666e-13	8.32368e-27
106	ASCL1	2.89273	3.91738e-08	3.82224e-19	0.00221007	2.15639e-14
107	ASIC1	1.43637	1.51713e-12	2.08307e-22	8.5592e-08	1.17521e-17
108	ASIC2	1.5007	4.13054e-13	4.51659e-19	2.33033e-08	2.54812e-14
109	ASIP	1.01982	3.05075e-12	7.26275e-11	1.72114e-07	4.09743e-06
110	ATP1A3	1.31113	1.45202e-13	4.59887e-22	8.19187e-09	2.59454e-17
111	ATP2A1.AS1	1.08819	9.25004e-15	6.00773e-17	5.21859e-10	3.38938e-12
112	B3GALT5	1.68168	8.23439e-16	1.14021e-20	4.64559e-11	6.43273e-16
113	B4GALNT4	1.42929	6.08423e-14	3.85226e-09	3.43254e-09	0.000217333
114	BAI1	1.0885	5.21172e-08	1.14519e-08	0.0029403	0.000646082
115	BCAS1	1.79604	7.02488e-09	8.74034e-22	0.000396323	4.93104e-17
116	BCL2L12P1	1.18332	7.77983e-08	2.93303e-06	0.00438915	0.165473
117	BCL2L14	1.05894	1.53166e-12	1.98764e-17	8.64116e-08	1.12137e-12
118	BDKRB1	1.73074	2.0031e-19	8.56318e-17	1.13009e-14	4.83109e-12
119	BEND6	1.04797	9.76919e-19	2.91731e-20	5.51148e-14	1.64586e-15
120	BFSP2	1.8488	6.59581e-15	1.88159e-24	3.72116e-10	1.06154e-19
121	BFSP2.AS1	1.44985	5.3366e-10	2.5828e-09	3.01075e-05	0.000145714
122	BHLHE23	-1.6535	2.84627e-08	2.35312e-09	0.00160578	0.000132756
123	BLACAT1	1.46275	1.41063e-13	5.28767e-13	7.95835e-09	2.98315e-08
124	BLK	1.18389	4.55095e-12	1.66379e-11	2.56751e-07	9.38661e-07
125	BMP5	-1.52242	5.15865e-14	4.38676e-16	2.91035e-09	2.47488e-11
126	BMP7	2.56187	6.34605e-09	2.19845e-13	0.000358025	1.2403e-08
127	BNC1	2.04924	7.07182e-08	6.23234e-07	0.00398971	0.035161
128	BTBD11	1.39124	1.09399e-21	1.16021e-27	6.17198e-17	6.54555e-23
129	BX571818.1	-1.94384	9.02496e-13	3.14763e-15	5.09161e-08	1.7758e-10
130	BX842568.2	1.52491	1.24287e-07	1.90506e-06	0.00701188	0.107477
131	C10orf126	-1.1883	9.72016e-21	4.06491e-24	5.48382e-16	2.2933e-19
132	C10orf82	1.20918	9.78015e-08	1.41006e-06	0.00551767	0.0795514
133	C10orf99	1.01818	1.54789e-13	2.80367e-08	8.73276e-09	0.00158175
134	C11orf86	1.356	4.98457e-12	5.34515e-06	2.81214e-07	0.301557
135	C14orf180	-1.17091	9.39229e-10	4.03787e-18	5.29885e-05	2.27804e-13
136	C15orf53	1.00229	9.76998e-12	7.0153e-10	5.51193e-07	3.95782e-05
137	C17orf50	1.22575	2.38228e-10	3.89832e-09	1.34401e-05	0.000219931
138	C19orf80	1.83833	1.57748e-12	4.95457e-07	8.89967e-08	0.0279522
139	C19orf81	1.59335	1.37798e-13	1.23095e-11	7.77417e-09	6.94465e-07
140	C1orf116	1.18728	1.5437e-10	1.26253e-07	8.70908e-06	0.0071228
141	C1QL4	-1.26428	5.84774e-27	3.19593e-28	3.29912e-22	1.80305e-23
142	C1QTNF1.AS1	1.11207	4.92107e-14	2.91642e-12	2.77632e-09	1.64536e-07
143	C20orf141	3.30615	1.03853e-10	2.29358e-18	5.85906e-06	1.29397e-13
144	C20orf166.AS1	1.44999	6.18624e-09	2.30575e-10	0.000349009	1.30083e-05
145	C2CD4A	1.76123	7.63111e-09	4.19087e-10	0.000430524	2.36436e-05
146	C4BPA	2.47891	2.3886e-09	8.49701e-13	0.000134757	4.79376e-08
147	C6orf118	1.80409	2.07002e-11	9.69864e-17	1.16784e-06	5.47168e-12
148	C7orf33	1.94586	6.48778e-08	7.80849e-08	0.00366021	0.00440532
149	CA4	-1.16825	1.08734e-37	2.63777e-35	6.13444e-33	1.48815e-30
150	CACNA1I	1.21392	2.31537e-08	1.58972e-09	0.00130626	8.96874e-05
151	CACNB4	1.1679	3.1593e-10	3.32489e-15	1.78238e-05	1.8758e-10
152	CBLC	1.11075	3.2507e-19	4.09838e-15	1.83395e-14	2.31218e-10
153	CBLN1	-1.03773	7.70332e-09	1.98869e-11	0.000434598	1.12196e-06
154	CBS	1.76066	4.03428e-09	1.48133e-15	0.000227602	8.3572e-11
155	CCDC185	3.10894	1.20005e-07	9.13285e-11	0.00677031	5.15248e-06
156	CCL11	1.87876	5.90675e-21	1.48821e-19	3.33241e-16	8.39604e-15
157	CCL13	1.23794	2.73247e-17	1.26412e-11	1.54158e-12	7.13176e-07
158	CCL19	1.23247	3.51978e-24	8.06703e-19	1.98576e-19	4.55118e-14
159	CCL21	1.10191	4.95377e-19	1.23104e-14	2.79477e-14	6.94518e-10
160	CCL25	1.73372	8.75956e-10	1.91168e-17	4.94188e-05	1.07851e-12
161	CCL26	1.05705	1.87666e-13	2.85705e-11	1.05876e-08	1.61186e-06
162	CCL7	1.62498	8.47122e-09	4.76313e-10	0.000477921	2.68721e-05
163	CCNA1	2.24256	2.83193e-13	8.13905e-17	1.59769e-08	4.59181e-12
164	CCNO	1.99775	1.31964e-24	3.84995e-31	7.44501e-20	2.17203e-26
165	CCR3	1.03396	6.87362e-08	6.16936e-10	0.00387789	3.48057e-05
166	CCR9	1.18287	6.38942e-10	1.30673e-17	3.60472e-05	7.37219e-13
167	CD19	1.53578	2.67145e-16	1.82501e-19	1.50715e-11	1.02962e-14
168	CD300LG	-1.22896	2.67388e-16	7.53596e-24	1.50852e-11	4.25156e-19
169	CDC42P2	3.01865	1.22516e-07	0.000180817	0.006912	1
170	CDH17	1.70765	1.30575e-07	1.86291e-10	0.00736664	1.051e-05
171	CDH3	1.56507	1.83632e-15	1.37774e-19	1.03599e-10	7.77279e-15
172	CDH9	-1.2493	5.01954e-09	2.78983e-08	0.000283187	0.00157394
173	CDHR4	2.21226	2.24773e-11	2.80292e-14	1.2681e-06	1.58132e-09
174	CECR3	-1.12018	5.09372e-09	1.8349e-17	0.000287372	1.0352e-12
175	CEND1	1.1526	6.20188e-08	5.39445e-10	0.00349891	3.04339e-05
176	CFHR3	1.50743	3.12979e-10	1.41044e-12	1.76573e-05	7.95727e-08
177	CH17.360D5.2	3.14622	4.42374e-11	6.81054e-14	2.49574e-06	3.8423e-09
178	CH17.360D5.3	3.34496	7.27718e-11	1.19431e-15	4.10557e-06	6.73793e-11
179	CHIT1	1.1561	7.86314e-12	3.64465e-11	4.43615e-07	2.0562e-06
180	CHRDL1	1.55259	1.40361e-15	1.45011e-16	7.91874e-11	8.18108e-12
181	CHRDL2	1.32017	4.84419e-12	8.59177e-15	2.73294e-07	4.84722e-10
182	CHRM3	-1.02387	4.51072e-23	2.64191e-25	2.54481e-18	1.49049e-20
183	CHRNA1	1.60182	8.4693e-15	3.4013e-16	4.77812e-10	1.91891e-11
184	CHST4	1.67154	3.60274e-09	4.2986e-14	0.000203256	2.42514e-09
185	CHST6	2.01588	2.95304e-08	2.46676e-18	0.00166602	1.39167e-13
186	CIDEC	2.24643	1.17524e-10	2.2377e-13	6.63035e-06	1.26244e-08
187	CILP2	2.295	1.1792e-12	1.79583e-28	6.65267e-08	1.01316e-23
188	CKMT1A	2.18169	8.37092e-10	5.96572e-11	4.72262e-05	3.36568e-06
189	CKMT1B	2.18492	5.23825e-09	6.24806e-11	0.000295526	3.52497e-06
190	CLCNKA	1.2723	1.41674e-07	3.66078e-12	0.0079928	2.0653e-07
191	CLGN	1.1089	3.55912e-12	6.32453e-10	2.00795e-07	3.56811e-05
192	CLMP	1.87875	3.52863e-21	4.69666e-23	1.99075e-16	2.64972e-18
193	CLVS2	-1.54062	2.67121e-11	8.96603e-31	1.50702e-06	5.05836e-26
194	CNR2	1.06113	3.8293e-08	1.85165e-07	0.00216038	0.0104465
195	CNTN3	1.52889	1.66735e-08	3.40778e-12	0.00094067	1.92256e-07
196	COCH	1.51858	1.60549e-09	1.86315e-26	9.05768e-05	1.05113e-21
197	COL10A1	1.36425	2.41096e-11	9.32833e-12	1.36019e-06	5.26276e-07
198	COL11A1	1.33782	2.5243e-11	9.64342e-11	1.42413e-06	5.44053e-06
199	COL19A1	-1.21661	7.48764e-11	6.43835e-15	4.2243e-06	3.63232e-10
200	COL22A1	1.18147	1.05737e-16	1.94335e-12	5.96536e-12	1.09638e-07
201	COL25A1	-1.37083	4.72649e-38	7.14374e-43	2.66655e-33	4.03029e-38
202	COL26A1	1.8946	7.19145e-10	2.47508e-17	4.0572e-05	1.39636e-12
203	COL7A1	1.38657	9.60289e-16	1.22132e-13	5.41766e-11	6.89029e-09
204	COLGALT2	1.10339	1.90822e-10	6.75989e-13	1.07656e-05	3.81373e-08
205	COMP	1.12319	7.22179e-12	1.42587e-08	4.07432e-07	0.000804431
206	CPA4	2.05962	1.52034e-16	1.14308e-29	8.57728e-12	6.44892e-25
207	CPA5	1.70143	4.25633e-16	3.26192e-17	2.40129e-11	1.84028e-12
208	CPEB1	2.25183	7.65428e-15	4.64386e-27	4.31831e-10	2.61992e-22
209	CPNE7	1.4472	5.06955e-23	8.19723e-26	2.86009e-18	4.62463e-21
210	CPXM1	1.00143	2.33107e-21	1.07455e-17	1.31512e-16	6.0623e-13
211	CR1	1.04471	1.08066e-15	5.42968e-11	6.09675e-11	3.06326e-06
212	CR1L	1.25854	9.10048e-09	7.59775e-09	0.000513422	0.000428642
213	CR2	2.33422	7.14686e-09	6.84704e-19	0.000403205	3.8629e-14
214	CRP	2.04711	4.00054e-08	1.01996e-09	0.00225698	5.75429e-05
215	CST2	1.39566	2.59334e-09	4.76458e-16	0.000146308	2.68803e-11
216	CST6	1.23027	9.64552e-11	6.15589e-14	5.44171e-06	3.47297e-09
217	CTA.384D8.31	1.4581	4.91233e-15	1.61754e-16	2.77139e-10	9.12567e-12
218	CTA.384D8.34	1.07101	1.45211e-15	7.98061e-15	8.19238e-11	4.50242e-10
219	CTA.941F9.9	1.17354	7.81914e-11	1.61333e-11	4.41132e-06	9.10193e-07
220	CTB.129P6.7	1.23572	2.47084e-09	3.00008e-21	0.000139397	1.69255e-16
221	CTB.138E5.1	2.00806	9.91112e-14	2.40494e-17	5.59156e-09	1.3568e-12
222	CTC.241F20.4	1.85733	1.36387e-09	7.05469e-07	7.69455e-05	0.0398004
223	CTC.273B12.10	1.58266	2.91412e-09	9.92779e-12	0.000164406	5.60096e-07
224	CTC.529L17.1	-1.44822	2.29815e-18	2.4051e-27	1.29655e-13	1.35689e-22
225	CTC.529L17.2	-1.35865	1.66608e-15	9.78933e-22	9.39955e-11	5.52285e-17
226	CTC.573N18.1	1.42651	1.49057e-13	5.10735e-15	8.40935e-09	2.88141e-10
227	CTD.2003C8.2	1.26924	2.59622e-09	5.97196e-11	0.000146471	3.3692e-06
228	CTD.2004A9.1	-1.53883	1.31171e-19	1.70294e-27	7.40025e-15	9.60748e-23
229	CTD.2026C7.1	1.65607	1.48988e-10	8.57984e-11	8.40543e-06	4.84049e-06
230	CTD.2034I21.1	-1.15606	4.64629e-10	1.9081e-08	2.6213e-05	0.00107649
231	CTD.2085J24.5	-1.09222	3.38805e-08	6.63119e-13	0.00191143	3.74112e-08
232	CTD.2104P17.1	-1.02283	1.21246e-21	5.06269e-27	6.84033e-17	2.85622e-22
233	CTD.2223O18.1	-1.18034	4.45261e-19	1.64453e-22	2.51203e-14	9.27792e-18
234	CTD.2325P2.4	1.78938	6.81235e-08	1.0286e-05	0.00384332	0.580306
235	CTD.2337I7.1	1.15002	3.86148e-09	8.65853e-13	0.000217853	4.88489e-08
236	CTD.2357A8.3	1.67862	3.25879e-11	2.06358e-17	1.83851e-06	1.16421e-12
237	CTD.2377D24.6	1.27379	7.31988e-25	4.83569e-24	4.12966e-20	2.72815e-19
238	CTD.2507G9.1	-1.01047	3.15634e-18	3.62166e-21	1.78071e-13	2.04323e-16
239	CTD.2529O21.2	-1.16019	1.81745e-22	3.24737e-26	1.02535e-17	1.83207e-21
240	CTD.2532K18.2	2.41591	1.72552e-13	1.30291e-19	9.73485e-09	7.35061e-15
241	CTD.2532N20.1	1.09197	4.64794e-10	3.60362e-15	2.62223e-05	2.03305e-10
242	CTD.2589M5.5	1.45157	5.88608e-11	9.64447e-08	3.32075e-06	0.00544112
243	CTD.3194G12.2	1.60282	9.93993e-08	9.53688e-09	0.00560781	0.000538042
244	CTNND2	1.75933	7.4246e-08	1.85875e-10	0.00418874	1.04865e-05
245	CTXN3	-1.37458	6.10961e-08	4.20277e-13	0.00344686	2.37108e-08
246	CU463998.2	1.83581	2.67516e-09	1.54472e-06	0.000150925	0.0871487
247	CXCL13	1.11124	2.25483e-23	4.21013e-18	1.27211e-18	2.37523e-13
248	CXCR5	1.50134	1.0764e-10	2.61136e-14	6.07272e-06	1.47325e-09
249	CXorf22	1.8961	4.94042e-14	1.25708e-22	2.78724e-09	7.09207e-18
250	CYP11A1	2.02606	6.96271e-11	8.39792e-18	3.92815e-06	4.73786e-13
251	CYP19A1	1.68726	6.35348e-15	1.25736e-24	3.58445e-10	7.09363e-20
252	CYP1B1.AS1	1.13624	6.88046e-12	1.69889e-17	3.88175e-07	9.58462e-13
253	CYP1D1P	-1.87715	1.94073e-22	6.7243e-40	1.0949e-17	3.79365e-35
254	CYP26A1	1.62165	2.12729e-08	5.87795e-07	0.00120015	0.0331616
255	CYP4A11	-1.14806	6.41572e-35	9.02009e-32	3.61956e-30	5.08886e-27
256	CYP4A22	-1.40423	2.66719e-23	3.00738e-30	1.50475e-18	1.69667e-25
257	D4S234E	1.0244	1.30859e-07	3.75699e-10	0.00738266	2.11958e-05
258	DAPL1	2.28117	7.39508e-08	4.57514e-10	0.00417208	2.58116e-05
259	2021-12-01	1.15372	3.61914e-09	7.77255e-07	0.000204181	0.0438504
260	DIRAS1	1.7838	6.1692e-11	1.1297e-19	3.48048e-06	6.3734e-15
261	DLG1.AS1	1.11823	1.27408e-08	4.49609e-10	0.000718796	2.53656e-05
262	DLGAP1.AS3	1.69935	9.45188e-08	3.93367e-10	0.00533247	2.21926e-05
263	DLX4	1.01396	2.93892e-18	3.55314e-17	1.65805e-13	2.00457e-12
264	DMRT3	3.17208	1.63002e-11	4.21365e-17	9.19607e-07	2.37722e-12
265	DNER	1.99599	7.40053e-18	4.87935e-27	4.17516e-13	2.75278e-22
266	DUSP26	1.27038	1.14214e-10	3.58584e-11	6.44359e-06	2.02302e-06
267	DYDC2	1.80435	9.53822e-12	3.25519e-18	5.38118e-07	1.83648e-13
268	ECEL1	1.62946	7.33184e-10	2.03933e-16	4.13641e-05	1.15053e-11
269	EEF1A2	1.03593	8.45531e-09	3.14796e-11	0.000477023	1.77599e-06
270	EHF	1.75577	5.72658e-12	5.94154e-21	3.23076e-07	3.35204e-16
271	ELFN2	1.0112	1.09189e-12	1.65339e-12	6.16014e-08	9.32792e-08
272	EN1	1.1032	6.4669e-08	5.54239e-13	0.00364843	3.12685e-08
273	ENTHD1	1.62519	2.28335e-09	1.64487e-12	0.00012882	9.27987e-08
274	EPB41L4B	1.70677	1.70368e-09	7.50855e-15	9.61164e-05	4.2361e-10
275	EPHA10	1.29792	4.27673e-09	4.95688e-13	0.00024128	2.79652e-08
276	EPN3	1.62758	4.47037e-08	1.02308e-13	0.00252205	5.77192e-09
277	EPS8L1	1.26644	1.8701e-25	1.25924e-26	1.05505e-20	7.10428e-22
278	EPS8L3	1.1307	1.6161e-10	2.72879e-06	9.11755e-06	0.15395
279	EPYC	2.27723	1.24254e-07	2.82802e-15	0.00701006	1.59548e-10
280	ERC2	1.85753	1.5753e-18	6.61363e-38	8.88738e-14	3.73121e-33
281	ERVMER34.1	1.36629	1.67538e-08	9.18214e-11	0.000945201	5.18029e-06
282	ESRP1	1.46718	1.57214e-08	1.01643e-07	0.000886955	0.00573438
283	ETV4	1.29376	3.95463e-11	3.689e-10	2.23108e-06	2.08122e-05
284	F2	2.04068	3.67243e-20	8.78183e-16	2.07188e-15	4.95445e-11
285	FA2H	1.34847	3.36482e-15	3.40297e-16	1.89833e-10	1.91986e-11
286	FABP4	-1.01571	3.14068e-25	3.88796e-24	1.77188e-20	2.19347e-19
287	FAIM2	1.0492	7.38781e-15	5.13687e-17	4.16798e-10	2.89807e-12
288	FAM101A	1.52403	9.05224e-18	1.53492e-18	5.107e-13	8.65957e-14
289	FAM195CP	1.56129	7.73273e-11	2.80267e-08	4.36257e-06	0.00158118
290	FAM225A	1.23541	2.75761e-23	3.67513e-26	1.55576e-18	2.0734e-21
291	FAM3B	1.3457	1.00069e-08	1.71348e-10	0.000564562	9.66694e-06
292	FAM9C	-1.15434	2.59704e-21	3.94282e-26	1.46517e-16	2.22442e-21
293	FAXC	2.03802	1.84044e-09	1.42987e-17	0.000103832	8.06689e-13
294	FBN2	1.00928	7.36333e-09	2.01186e-09	0.000415417	0.000113503
295	FCRL1	1.14914	7.6901e-08	1.64877e-06	0.00433852	0.0930186
296	FCRL2	1.74399	1.25477e-10	3.03461e-11	7.07902e-06	1.71203e-06
297	FCRL5	1.81014	1.22333e-11	2.42834e-14	6.90167e-07	1.36999e-09
298	FCRLA	1.4794	8.93039e-17	8.14413e-18	5.03826e-12	4.59467e-13
299	FDCSP	3.10288	5.0744e-12	1.56448e-21	2.86282e-07	8.82631e-17
300	FGA	1.17674	3.72619e-11	1.12519e-08	2.10221e-06	0.000634801
301	FGF7	1.72125	3.84074e-22	2.21966e-18	2.16683e-17	1.25227e-13
302	FIRRE	1.23713	1.5321e-12	6.193e-08	8.64362e-08	0.0034939
303	FLNC	1.24251	1.22713e-28	2.48274e-27	6.92311e-24	1.40069e-22
304	FRMD5	2.30182	7.81123e-13	4.70238e-20	4.40686e-08	2.65294e-15
305	FRMPD3	1.33613	1.55744e-11	5.2787e-10	8.78662e-07	2.97808e-05
306	FSCN2	1.18911	8.03605e-14	1.07131e-11	4.5337e-09	6.04402e-07
307	FSD1	1.08086	2.6462e-10	4.48715e-13	1.49291e-05	2.53152e-08
308	FST	1.24265	4.81268e-16	2.25589e-16	2.71517e-11	1.27271e-11
309	FUT8.AS1	1.02087	7.09393e-18	4.02411e-22	4.00218e-13	2.27028e-17
310	FXYD3	1.45808	6.88592e-12	9.83465e-16	3.88483e-07	5.54841e-11
311	G6PC	-1.09259	3.27184e-15	1.00808e-21	1.84587e-10	5.68728e-17
312	GABRB3	-1.20292	1.91847e-34	3.69193e-33	1.08234e-29	2.08288e-28
313	GABRG1	-1.30431	4.92926e-08	5.51358e-27	0.00278094	3.1106e-22
314	GAD1	1.62228	5.64087e-18	2.448e-20	3.18241e-13	1.38109e-15
315	GAPDHP14	1.46793	7.72047e-10	1.88243e-12	4.35566e-05	1.06201e-07
316	GAS2L2	2.39508	1.69931e-09	3.55892e-19	9.58699e-05	2.00784e-14
317	GCK	1.71317	9.14394e-08	8.25103e-15	0.00515873	4.65498e-10
318	GCKR	2.55649	2.21896e-11	1.01798e-22	1.25187e-06	5.74315e-18
319	GDF10	1.12716	4.87698e-09	9.24445e-10	0.000275145	5.21544e-05
320	GDF5	1.48436	1.63666e-09	4.72977e-13	9.23353e-05	2.6684e-08
321	GFPT2	1.44257	1.45819e-45	5.47895e-41	8.22666e-41	3.09106e-36
322	GJB3	2.36664	3.20147e-13	1.7467e-20	1.80618e-08	9.85437e-16
323	GLDN	1.01898	1.25417e-07	3.46081e-14	0.00707564	1.95249e-09
324	GOLGA6L2	3.23467	5.27026e-12	8.83701e-13	2.97332e-07	4.98558e-08
325	GOLGA6L7P	2.96925	5.24306e-09	4.36797e-07	0.000295798	0.0246428
326	GPR110	2.1393	1.25699e-08	1.79389e-11	0.000709156	1.01206e-06
327	GPR115	1.31295	1.54986e-07	9.27011e-12	0.00874385	5.22992e-07
328	GPR150	1.36196	9.03914e-18	4.76218e-25	5.09961e-13	2.68668e-20
329	GPR31	1.05554	1.2001e-10	1.54744e-06	6.77058e-06	0.0873021
330	GPR45	1.33164	4.27819e-14	1.5203e-10	2.41362e-09	8.57708e-06
331	GPR84	1.08852	2.04206e-29	1.44984e-26	1.15207e-24	8.17957e-22
332	GPRC5A	1.37624	4.84087e-24	7.74176e-21	2.73108e-19	4.36767e-16
333	GREM1	1.76395	6.60522e-15	8.31792e-19	3.72646e-10	4.69272e-14
334	GRHL3	1.11746	1.5725e-07	2.86565e-08	0.00887157	0.00161671
335	GRIK4	1.05362	2.88004e-08	2.7265e-15	0.00162483	1.53821e-10
336	GRIN2D	1.0899	3.87277e-26	5.26202e-32	2.1849e-21	2.96867e-27
337	GS1.600G8.5	1.70715	6.94548e-08	1.13543e-07	0.00391843	0.00640574
338	GSDMC	1.95342	3.49882e-08	1.0183e-16	0.00197393	5.74495e-12
339	GSG1	1.81367	5.77975e-11	1.63308e-16	3.26076e-06	9.21337e-12
340	GTSF1L	1.72932	4.33208e-14	8.89781e-14	2.44403e-09	5.01988e-09
341	GUCY2D	1.36401	2.52949e-15	1.3488e-19	1.42706e-10	7.60952e-15
342	GYG2	1.84727	5.46754e-21	4.25909e-23	3.08462e-16	2.40285e-18
343	GYPA	-1.52776	4.2821e-13	9.79944e-26	2.41583e-08	5.52855e-21
344	HAMP	1.79017	1.48462e-32	3.05458e-37	8.37578e-28	1.7233e-32
345	HAS2.AS1	1.58105	6.66564e-08	8.69416e-11	0.00376056	4.90499e-06
346	HCAR2	1.75238	2.36574e-19	1.86745e-25	1.33468e-14	1.05356e-20
347	HCAR3	1.94403	2.0928e-09	3.58427e-12	0.000118069	2.02214e-07
348	HCN2	1.80858	3.82942e-09	3.02578e-24	0.000216044	1.70705e-19
349	HCN4	1.56856	1.30593e-07	8.4543e-18	0.00736765	4.76966e-13
350	HIST1H2APS1	-1.01215	1.92261e-09	1.006e-18	0.000108468	5.67556e-14
351	HMGB1P16	1.96661	5.57938e-09	1.22401e-09	0.000314772	6.90552e-05
352	HMGCLL1	-1.11832	2.04528e-14	9.39843e-22	1.15388e-09	5.30231e-17
353	HMSD	1.29952	6.96931e-12	2.68104e-13	3.93188e-07	1.51256e-08
354	HOXA13	1.24846	5.48458e-10	1.29692e-06	3.09424e-05	0.0731682
355	HOXB13	2.00652	1.5869e-08	1.43986e-11	0.000895279	8.12325e-07
356	HOXB9	1.20899	3.29337e-23	4.22721e-20	1.85802e-18	2.38486e-15
357	HOXB.AS4	2.00175	6.25548e-29	3.40301e-28	3.52916e-24	1.91988e-23
358	HP	2.38343	6.08285e-15	7.96479e-19	3.43176e-10	4.4935e-14
359	HPCAL4	1.42829	1.25478e-08	3.47645e-13	0.000707907	1.96131e-08
360	HPR	2.93274	1.76067e-09	7.07871e-16	9.93319e-05	3.9936e-11
361	HS3ST3A1	1.85626	1.04418e-10	2.66529e-11	5.89096e-06	1.50367e-06
362	hsa.mir.4538	1.38389	3.13247e-09	3.40954e-07	0.000176725	0.0192356
363	HSBP1P2	1.7773	2.97435e-08	3.5248e-08	0.00167804	0.00198859
364	HSD17B6	1.07877	7.85915e-12	1.75362e-13	4.43389e-07	9.89338e-09
365	HSF5	1.03781	4.39998e-12	4.52503e-11	2.48234e-07	2.55289e-06
366	HTR3A	2.88056	9.03457e-12	1.00544e-21	5.09703e-07	5.67237e-17
367	HTRA4	1.28061	1.15261e-27	2.8877e-24	6.50268e-23	1.62915e-19
368	IBSP	1.47433	1.60349e-14	2.85285e-15	9.04638e-10	1.60949e-10
369	ICAM5	1.34723	2.63684e-10	6.35243e-17	1.48763e-05	3.58385e-12
370	IFNB1	1.45346	1.46055e-11	2.09738e-09	8.24e-07	0.000118328
371	IFNE	1.73599	3.06442e-09	5.07085e-12	0.000172885	2.86082e-07
372	IFNG	1.38072	1.0453e-20	2.84545e-13	5.89727e-16	1.60532e-08
373	IFNWP19	1.653	4.00334e-15	3.90708e-11	2.25856e-10	2.20426e-06
374	IGDCC4	1.61495	1.0824e-23	4.28507e-27	6.10657e-19	2.41751e-22
375	IGF2BP2	1.66311	2.07994e-28	5.44262e-32	1.17344e-23	3.07056e-27
376	IGF2BP3	2.37689	1.07229e-18	1.64818e-28	6.04955e-14	9.29853e-24
377	IGFBP1	1.77223	1.77293e-22	3.61777e-16	1.00023e-17	2.04104e-11
378	IGHJ1	1.38645	1.7186e-10	3.72748e-08	9.69583e-06	0.00210293
379	IGHJ2	1.18966	6.37533e-15	2.44139e-11	3.59677e-10	1.37736e-06
380	IGHJ3P	1.0575	1.40733e-09	3.14e-07	7.93975e-05	0.0177149
381	IGHV1.12	1.16602	5.03128e-08	7.2646e-07	0.0028385	0.0409847
382	IGHV1.14	1.46333	3.70465e-08	3.50295e-07	0.00209005	0.0197626
383	IGHV1.17	1.86962	3.50961e-08	8.0001e-06	0.00198001	0.451342
384	IGHV1.3	1.13062	1.33711e-07	9.50482e-08	0.00754355	0.00536233
385	IGHV1.45	1.06995	1.50383e-07	7.47278e-08	0.00848416	0.00421592
386	IGHV1.58	1.14848	1.52879e-11	2.06852e-07	8.62498e-07	0.0116699
387	IGHV1.67	1.39804	7.68909e-10	1.84999e-09	4.33796e-05	0.000104371
388	IGHV1.69	1.06417	4.7986e-14	1.51869e-10	2.70723e-09	8.56801e-06
389	IGHV1OR15.2	1.23972	5.94681e-10	1.08303e-09	3.35501e-05	6.11013e-05
390	IGHV1OR15.9	1.47127	1.11107e-09	4.52863e-08	6.26833e-05	0.00255492
391	IGHV1OR16.1	2.17093	2.36526e-08	4.75597e-08	0.00133441	0.00268317
392	IGHV1OR21.1	2.0154	2.48571e-10	4.9867e-10	1.40236e-05	2.81335e-05
393	IGHV2.70	1.00453	1.70666e-11	8.05588e-09	9.62844e-07	0.000454488
394	IGHV3.25	1.7637	1.49864e-08	5.12131e-09	0.000845487	0.000288929
395	IGHV3.35	1.26018	1.33291e-09	8.04198e-08	7.51985e-05	0.00453704
396	IGHV3.41	1.41985	1.51469e-09	4.34501e-08	8.54544e-05	0.00245132
397	IGHV3.43	1.23739	1.82587e-16	1.05376e-11	1.0301e-11	5.94499e-07
398	IGHV3.47	1.26504	2.0963e-09	8.25963e-09	0.000118267	0.000465984
399	IGHV3.52	1.55092	3.06288e-10	7.36698e-09	1.72799e-05	0.000415623
400	IGHV3.60	1.53704	2.99622e-10	1.09729e-08	1.69038e-05	0.000619057
401	IGHV3.62	1.51121	7.28932e-08	1.70837e-07	0.00411242	0.0096381
402	IGHV3.63	1.29746	5.29836e-11	5.1809e-07	2.98918e-06	0.0292291
403	IGHV3.7	1.08947	1.38601e-12	2.48571e-08	7.81945e-08	0.00140236
404	IGHV3.71	1.39578	1.29206e-08	1.66116e-09	0.000728943	9.37175e-05
405	IGHV3.76	1.76295	7.07035e-08	1.89893e-07	0.00398888	0.0107132
406	IGHV3OR15.7	1.50556	1.78374e-08	7.38364e-08	0.00100633	0.00416563
407	IGHV3OR16.10	1.86832	1.29769e-07	4.39074e-07	0.00732117	0.0247713
408	IGHV3OR16.11	1.80006	7.16569e-08	2.90441e-09	0.00404267	0.000163858
409	IGHV3OR16.12	1.76397	3.99882e-08	2.6728e-06	0.00225601	0.150792
410	IGHV3OR16.13	1.57222	5.04985e-10	6.44751e-09	2.84897e-05	0.000363749
411	IGHV3OR16.6	1.78679	9.38003e-08	5.3319e-08	0.00529193	0.0030081
412	IGHV3OR16.8	1.34478	4.17455e-08	2.09522e-08	0.00235516	0.00118206
413	IGHV3OR16.9	1.5217	4.63608e-10	1.92156e-08	2.61554e-05	0.00108409
414	IGHV4.28	1.14156	5.79407e-16	1.42895e-10	3.26884e-11	8.06169e-06
415	IGHV4.4	1.09783	4.91513e-09	2.17114e-06	0.000277297	0.122489
416	IGHV4.55	1.07001	3.22256e-13	1.76789e-08	1.81807e-08	0.00099739
417	IGHV6.1	1.21783	8.51703e-12	8.09449e-09	4.80505e-07	0.000456667
418	IGHV7.27	1.82228	3.19587e-09	2.64017e-09	0.000180301	0.000148951
419	IGKV1.12	1.22351	1.34153e-12	7.01224e-09	7.5685e-08	0.00039561
420	IGKV1.13	2.01838	1.09971e-08	2.16765e-13	0.000620421	1.22292e-08
421	IGKV1.33	1.94992	8.97044e-08	8.60422e-11	0.00506086	4.85424e-06
422	IGKV1.39	1.95116	4.5778e-12	8.58106e-14	2.58266e-07	4.84118e-09
423	IGKV1.8	1.35301	2.9432e-15	6.69081e-13	1.66047e-10	3.77476e-08
424	IGKV1D.12	1.50222	1.75212e-07	9.03501e-09	0.00988496	0.000509728
425	IGKV1D.13	1.05645	2.87162e-08	2.00041e-05	0.00162008	1
426	IGKV1D.16	1.12763	1.74034e-12	1.22286e-07	9.81847e-08	0.00689903
427	IGKV1D.27	1.4985	4.48512e-08	7.10954e-09	0.00253037	0.000401099
428	IGKV1D.39	2.19582	5.72265e-09	1.47071e-11	0.000322855	8.29729e-07
429	IGKV1D.42	1.45243	4.0785e-09	9.78667e-07	0.000230097	0.0552134
430	IGKV1D.43	1.84635	2.05219e-09	8.94175e-11	0.000115778	5.04466e-06
431	IGKV1D.8	1.27492	3.81418e-12	7.38982e-13	2.15185e-07	4.16911e-08
432	IGKV1OR2.108	1.41244	5.17308e-14	3.11081e-12	2.9185e-09	1.75502e-07
433	IGKV1OR22.1	1.91602	1.64876e-08	5.78289e-09	0.000930183	0.000326253
434	IGKV1OR2.6	1.59342	2.87536e-10	1.45185e-08	1.62219e-05	0.000819088
435	IGKV2.28	2.15534	1.47866e-08	9.84912e-09	0.000834215	0.000555658
436	IGKV2.30	1.01419	3.47048e-13	3.01546e-09	1.95794e-08	0.000170123
437	IGKV2D.24	1.09524	9.1363e-08	1.21409e-05	0.00515443	0.684952
438	IGKV2OR2.1	1.95707	2.41041e-08	3.15049e-07	0.00135988	0.0177741
439	IGKV2OR22.4	1.67277	5.58056e-11	3.22274e-09	3.14838e-06	0.000181818
440	IGKV3.7	1.3113	4.02592e-13	7.7321e-13	2.2713e-08	4.36222e-08
441	IGKV3D.11	1.30636	7.18285e-14	3.27161e-12	4.05235e-09	1.84574e-07
442	IGKV3D.15	1.26343	3.63317e-11	1.79753e-10	2.04972e-06	1.01412e-05
443	IGKV3OR2.268	1.37434	5.95276e-09	4.10105e-08	0.000335837	0.00231369
444	IGKV5.2	1.2334	1.53769e-09	1.90564e-05	8.67517e-05	1
445	IGKV6D.21	1.35897	3.24033e-08	6.15849e-07	0.0018281	0.0347444
446	IGLC6	1.5315	6.88722e-11	7.07203e-09	3.88557e-06	0.000398983
447	IGLC7	1.1879	6.84864e-14	2.35585e-12	3.8638e-09	1.3291e-07
448	IGLJ2	1.62081	1.4382e-09	4.09277e-10	8.1139e-05	2.30902e-05
449	IGLV1.36	1.00362	1.83285e-11	4.44639e-10	1.03404e-06	2.50852e-05
450	IGLV1.50	1.23027	4.74368e-08	4.86573e-05	0.00267624	1
451	IGLV2.34	1.41943	2.04755e-09	2.54562e-08	0.000115517	0.00143616
452	IGLV2.5	1.64483	1.6527e-09	4.56147e-12	9.32405e-05	2.57344e-07
453	IGLV3.16	1.38344	4.52338e-08	8.51731e-10	0.00255195	4.80521e-05
454	IGLV5.48	1.64349	4.61022e-08	4.19687e-08	0.00260095	0.00236775
455	IGSF23	1.41895	4.46167e-11	8.58169e-12	2.51714e-06	4.84153e-07
456	IGSF5	1.29389	6.07198e-09	4.46702e-13	0.000342563	2.52016e-08
457	IL12B	1.1951	1.16736e-08	5.55578e-09	0.000658592	0.000313441
458	IL20RA	2.08768	2.5007e-08	2.42696e-14	0.00141082	1.36922e-09
459	IL20RB	1.39737	1.20244e-26	8.86022e-18	6.7838e-22	4.99867e-13
460	IL20RB.AS1	2.76038	5.5743e-15	1.79078e-15	3.14485e-10	1.0103e-10
461	IL26	1.05357	7.25972e-12	8.23921e-10	4.09572e-07	4.64832e-05
462	INHBA.AS1	-1.03371	3.42831e-09	1.90748e-11	0.000193415	1.07615e-06
463	INHBE	1.1614	1.16596e-12	7.30523e-11	6.57802e-08	4.12139e-06
464	INSRR	1.82277	2.59077e-08	1.06049e-17	0.00146164	5.98296e-13
465	IQCF6	1.49298	2.85622e-08	1.0832e-08	0.0016114	0.00061111
466	IRF4	1.03462	2.22051e-20	2.65254e-17	1.25274e-15	1.49648e-12
467	ITIH3	1.31169	1.64757e-17	1.83545e-21	9.29508e-13	1.0355e-16
468	ITIH4	1.33157	2.53675e-11	6.73139e-13	1.43116e-06	3.79765e-08
469	ITPKA	1.37423	2.83537e-21	7.75028e-18	1.59963e-16	4.37247e-13
470	JAKMIP2	1.00923	1.22577e-10	4.68464e-16	6.9154e-06	2.64293e-11
471	JSRP1	1.24717	5.17735e-16	1.45906e-19	2.9209e-11	8.23155e-15
472	KB.1043D8.8	-1.23109	6.15011e-15	4.80156e-18	3.46971e-10	2.70889e-13
473	KB.68A7.1	1.06462	5.57178e-11	1.70371e-07	3.14343e-06	0.00961183
474	KCNG1	1.84385	4.11718e-17	2.02088e-27	2.32279e-12	1.14012e-22
475	KCNH2	1.00918	1.79998e-10	1.2345e-13	1.01549e-05	6.96467e-09
476	KCNH3	1.15214	7.56948e-10	1.44782e-09	4.27048e-05	8.16814e-05
477	KCNIP1	1.52218	6.58105e-09	2.55855e-08	0.000371283	0.00144346
478	KCNJ10	1.42328	8.69647e-14	7.19873e-20	4.90629e-09	4.06131e-15
479	KCNK15	1.33141	6.85372e-10	6.59442e-13	3.86666e-05	3.72037e-08
480	KCNK15.AS1	1.87109	3.15146e-20	5.03148e-27	1.77796e-15	2.83861e-22
481	KCNS1	2.95965	8.17988e-17	2.66722e-31	4.61484e-12	1.50477e-26
482	KIAA1644	1.06588	3.17983e-08	3.46667e-10	0.00179396	1.95579e-05
483	KIF5A	1.58777	3.54064e-13	2.7249e-23	1.99752e-08	1.53731e-18
484	KLC3	1.53318	4.53723e-14	3.4314e-16	2.55977e-09	1.93589e-11
485	KLF17	2.44485	7.05016e-08	2.92461e-10	0.00397749	1.64998e-05
486	KLHDC7B	1.19246	5.16514e-28	4.5299e-34	2.91402e-23	2.55563e-29
487	KLK13	1.85103	1.1661e-11	1.13608e-17	6.5788e-07	6.40942e-13
488	KREMEN2	1.11459	8.31007e-09	1.08059e-09	0.000468829	6.09638e-05
489	KRT15	1.83216	2.50868e-11	8.52981e-20	1.41532e-06	4.81226e-15
490	KRT17	1.05034	9.27742e-11	4.34681e-07	5.23404e-06	0.0245234
491	KRT19P1	1.87741	3.10569e-13	8.70353e-18	1.75214e-08	4.91027e-13
492	KRT23	1.95336	8.31486e-08	8.03942e-07	0.004691	0.045356
493	KRT36	1.07101	8.70829e-18	1.10499e-13	4.91296e-13	6.23401e-09
494	KRT39	2.48015	1.06815e-07	4.97883e-16	0.00602617	2.80891e-11
495	KRT81	1.01052	6.26839e-09	8.56776e-10	0.000353644	4.83367e-05
496	KRT82	1.71525	4.40604e-08	4.67478e-06	0.00248576	0.263737
497	KRT85	1.17528	1.89402e-08	1.92774e-07	0.00106855	0.0108758
498	KRTAP2.3	2.55357	1.05852e-08	7.66083e-25	0.000597184	4.32201e-20
499	L1CAM	1.67653	6.7939e-16	1.94932e-21	3.83291e-11	1.09975e-16
500	LAMB3	1.02227	1.07979e-38	7.31138e-35	6.09183e-34	4.12486e-30
501	LAMP5	1.21988	1.58128e-12	4.49054e-14	8.92113e-08	2.53343e-09
502	LBP	1.82346	8.87454e-19	2.70634e-19	5.00675e-14	1.52684e-14
503	LCN2	1.74515	1.03994e-11	2.9241e-12	5.86702e-07	1.64969e-07
504	LEF1.AS1	1.63147	1.31723e-09	6.67199e-13	7.43144e-05	3.76414e-08
505	LEFTY1	1.38086	2.24086e-08	4.57825e-08	0.00126422	0.00258291
506	LHFPL3	-1.22904	2.31266e-25	3.58748e-33	1.30473e-20	2.02395e-28
507	LHFPL3.AS1	-1.06176	2.06869e-08	1.45416e-23	0.00116709	8.20392e-19
508	LHFPL3.AS2	-1.02435	3.89276e-46	1.22499e-36	2.19618e-41	6.91102e-32
509	LHX1	2.45476	2.40225e-09	9.11414e-12	0.000135528	5.14193e-07
510	LINC00158	1.04679	7.60438e-11	0.000114776	4.29016e-06	1
511	LINC00160	1.36363	1.6784e-11	1.77902e-09	9.46905e-07	0.000100367
512	LINC00189	1.12879	1.45846e-07	1.84222e-10	0.00822818	1.03932e-05
513	LINC00239	1.10138	4.66815e-31	8.12252e-33	2.63363e-26	4.58248e-28
514	LINC00460	1.8881	1.00847e-16	1.40533e-15	5.68948e-12	7.92845e-11
515	LINC00488	2.32447	8.515e-12	5.53047e-12	4.80391e-07	3.12013e-07
516	LINC00524	2.05321	8.60837e-08	1.06851e-11	0.00485659	6.0282e-07
517	LINC00525	1.29775	1.3383e-14	8.72207e-12	7.55029e-10	4.92073e-07
518	LINC00544	1.14959	2.85233e-12	1.48107e-08	1.6092e-07	0.000835577
519	LINC00545	1.61039	7.12871e-13	3.45884e-15	4.02181e-08	1.95137e-10
520	LINC00582	1.38057	8.85911e-08	1.98544e-06	0.00499804	0.112013
521	LINC00592	1.52634	7.41672e-11	6.52507e-14	4.18429e-06	3.68125e-09
522	LINC00593	-1.06342	1.53453e-09	2.53247e-15	8.65739e-05	1.42874e-10
523	LINC00671	-1.07876	3.7193e-30	1.1505e-28	2.09832e-25	6.49077e-24
524	LINC00941	1.53201	2.22038e-14	1.2606e-12	1.25267e-09	7.11191e-08
525	LINC00942	2.41675	3.37136e-10	2.76915e-12	1.90202e-05	1.56227e-07
526	LINC01060	-1.32876	2.67239e-27	3.43658e-29	1.50768e-22	1.93881e-24
527	LINC01093	1.37984	1.26297e-07	1.56652e-06	0.00712529	0.0883782
528	LINC01124	1.20094	5.31303e-10	3.02035e-19	2.99745e-05	1.70399e-14
529	LINC01179	-1.57481	1.02287e-10	1.62211e-17	5.7707e-06	9.15144e-13
530	LINC01191	1.85155	1.86498e-17	6.72328e-22	1.05217e-12	3.79308e-17
531	LINC01234	3.44884	1.05456e-20	1.32999e-16	5.94949e-16	7.5034e-12
532	LINC01260	1.22178	1.56179e-22	4.89299e-20	8.81115e-18	2.76048e-15
533	LINC01281	2.0426	7.43877e-18	2.40691e-20	4.19673e-13	1.35791e-15
534	LINC01330	-1.4174	1.23874e-23	6.17263e-30	6.98857e-19	3.48241e-25
535	LINC01354	-1.21088	4.11868e-14	7.45425e-22	2.32363e-09	4.20547e-17
536	LINC01436	1.24677	1.17726e-09	1.61477e-13	6.64176e-05	9.11004e-09
537	LINC01500	1.5004	1.2597e-07	1.78428e-08	0.00710685	0.00100664
538	LINC01522	1.2726	4.15344e-11	8.79373e-09	2.34324e-06	0.000496116
539	LINC01526	1.35704	6.1788e-14	9.73602e-14	3.48589e-09	5.49277e-09
540	LINC01559	1.01207	6.04568e-08	4.02599e-07	0.00341079	0.0227134
541	LIPH	1.58268	1.59461e-19	1.91631e-23	8.99631e-15	1.08113e-18
542	LIPM	1.39472	2.63397e-13	3.52661e-16	1.486e-08	1.9896e-11
543	LL22NC03.63E9.3	2.17938	3.52771e-12	2.81828e-15	1.99023e-07	1.58999e-10
544	LNX1.AS2	1.00319	7.06259e-11	9.8983e-14	3.9845e-06	5.58432e-09
545	LRP8	1.00525	4.51726e-31	7.35896e-36	2.5485e-26	4.15171e-31
546	LRRC15	1.8157	5.53807e-11	1.23877e-14	3.12441e-06	6.98876e-10
547	LRRC2	1.18994	1.47329e-10	1.09918e-15	8.31186e-06	6.20122e-11
548	LRRC37A7P	-1.06598	1.88232e-33	1.81098e-31	1.06195e-28	1.0217e-26
549	LRRTM2	-1.0647	3.91166e-12	1.28906e-23	2.20684e-07	7.27251e-19
550	LYPD1	1.07768	8.98057e-17	2.06834e-18	5.06657e-12	1.1669e-13
551	LYPD6	1.64897	8.2996e-10	1.22816e-06	4.68239e-05	0.069289
552	LYPD6B	2.06127	1.40696e-07	0.000386255	0.00793763	1
553	MAFA.AS1	1.47603	2.19453e-08	1.53979e-09	0.00123809	8.68703e-05
554	MAGEL2	1.89625	5.55534e-09	7.61083e-12	0.000313415	4.2938e-07
555	MAP3K15	1.48633	6.87453e-12	1.32532e-09	3.87841e-07	7.47704e-05
556	MAPT.AS1	-1.91322	2.65654e-28	4.37166e-37	1.49874e-23	2.46636e-32
557	MAPT.IT1	-1.56189	1.61844e-16	3.01275e-28	9.13075e-12	1.6997e-23
558	MAT1A	2.71028	3.62448e-23	1.34923e-34	2.04482e-18	7.61194e-30
559	MESTIT1	1.19691	1.16032e-07	6.81041e-07	0.00654619	0.0384223
560	MFI2	1.65812	1.32918e-28	7.15822e-35	7.49881e-24	4.03845e-30
561	MFSD2A	1.49135	7.99352e-34	2.00284e-36	4.5097e-29	1.12994e-31
562	MFSD6L	1.60583	3.5499e-08	1.49784e-08	0.00200275	0.000845035
563	MIAT	1.03331	1.44504e-14	4.44278e-10	8.15248e-10	2.50649e-05
564	MIR196A1	1.78866	3.6272e-22	5.4414e-20	2.04636e-17	3.06987e-15
565	MIR31HG	1.49853	1.331e-14	2.62754e-12	7.5091e-10	1.48238e-07
566	MIR4537	1.55638	3.36163e-09	6.81481e-09	0.000189653	0.000384471
567	MIR4539	1.43998	1.24702e-09	6.77395e-09	7.03531e-05	0.000382166
568	MIR6071	-1.10819	2.71173e-12	3.91134e-16	1.52988e-07	2.20666e-11
569	MIR8071.1	1.69281	1.00804e-11	1.38125e-09	5.68706e-07	7.79257e-05
570	MIR8071.2	1.12716	1.07778e-12	6.40896e-08	6.08049e-08	0.00361574
571	MIR8089	-1.12299	2.07824e-08	1.26571e-09	0.00117248	7.14075e-05
572	MISP	1.20315	7.59107e-17	2.04874e-13	4.28265e-12	1.15584e-08
573	MIXL1	1.59581	1.0746e-10	6.30439e-14	6.06256e-06	3.55675e-09
574	MKX	1.56447	6.94722e-12	4.2912e-17	3.91941e-07	2.42096e-12
575	MMP12	2.56216	1.96155e-12	3.45115e-23	1.10664e-07	1.94703e-18
576	MMP13	2.79029	8.87769e-08	1.31844e-10	0.00500853	7.43826e-06
577	MMP23B	1.31071	6.05438e-14	1.12116e-11	3.4157e-09	6.32527e-07
578	MNX1	1.54251	1.84416e-13	3.29097e-11	1.04042e-08	1.85667e-06
579	MNX1.AS1	2.18574	1.68404e-10	8.63386e-09	9.50083e-06	0.000487097
580	MOCOS	1.77983	8.29204e-50	1.39829e-46	4.67812e-45	7.88873e-42
581	MPP2	1.13218	5.08307e-16	1.80968e-14	2.86772e-11	1.02097e-09
582	MRAP2	1.20521	1.53062e-10	8.28748e-07	8.63532e-06	0.0467555
583	MSX2	1.35257	2.56415e-20	8.49164e-23	1.44661e-15	4.79073e-18
584	MTTP	1.7261	7.85985e-12	1.40985e-09	4.43429e-07	7.95395e-05
585	MUC12	1.35453	4.22048e-13	8.56391e-11	2.38107e-08	4.8315e-06
586	MUC13	1.13677	6.4865e-11	4.95398e-11	3.65949e-06	2.79489e-06
587	MYO1A	1.30462	1.09906e-10	8.18384e-12	6.20057e-06	4.61708e-07
588	MYO3B	1.54533	2.43408e-10	3.6222e-10	1.37323e-05	2.04354e-05
589	MZB1	1.11055	1.91697e-19	3.33566e-18	1.0815e-14	1.88188e-13
590	NALCN	1.17745	6.10414e-14	5.96478e-13	3.44377e-09	3.36515e-08
591	NAV3	1.01028	7.24555e-11	1.54958e-10	4.08772e-06	8.74227e-06
592	NCAM2	1.75465	6.01551e-14	3.51881e-20	3.39377e-09	1.9852e-15
593	NCCRP1	1.26584	2.10995e-13	4.17853e-18	1.19037e-08	2.3574e-13
594	NETO1	-1.30457	9.81985e-15	1.34582e-22	5.54007e-10	7.59273e-18
595	NIPAL4	2.84873	3.48137e-13	1.30317e-30	1.96409e-08	7.35209e-26
596	NMU	1.84198	4.08231e-22	1.38141e-22	2.30312e-17	7.79351e-18
597	NPW	1.31808	3.14638e-08	3.89438e-11	0.00177509	2.19709e-06
598	NPY4R	1.66555	1.60877e-09	4.92483e-08	9.07617e-05	0.00277844
599	NRG4	1.13285	1.31856e-07	8.95149e-08	0.0074389	0.00505016
600	NT5DC4	1.52491	3.09601e-08	3.07821e-11	0.00174668	1.73663e-06
601	NTNG1	1.87978	1.48245e-07	7.65213e-13	0.00836352	4.3171e-08
602	NUDT11	1.13589	5.95665e-11	4.69556e-15	3.36056e-06	2.64909e-10
603	ONECUT2	2.41944	9.75881e-08	2.75096e-20	0.00550563	1.55201e-15
604	OPCML	-1.22429	2.53368e-16	1.28904e-23	1.42943e-11	7.27238e-19
605	OR13A1	1.58432	1.11082e-08	4.67547e-12	0.000626694	2.63776e-07
606	OTX1	2.42214	1.35065e-07	9.62797e-09	0.00761996	0.000543181
607	OVOL2	1.89982	4.96316e-08	6.69414e-06	0.00280007	0.377663
608	P2RX2	1.67609	1.90893e-09	4.62993e-11	0.000107696	2.61207e-06
609	P2RX5	1.18227	8.41288e-15	4.67443e-15	4.7463e-10	2.63717e-10
610	PADI3	2.52901	3.87748e-09	1.62998e-16	0.000218756	9.19587e-12
611	PAEP	3.84488	2.85677e-16	7.27511e-24	1.6117e-11	4.1044e-19
612	PANX2	1.85243	2.24688e-18	2.73822e-25	1.26762e-13	1.54482e-20
613	PAX5	1.72029	8.3173e-08	8.69106e-10	0.00469237	4.90324e-05
614	PCBP3	2.06806	3.47917e-16	8.17022e-21	1.96285e-11	4.60939e-16
615	PCBP3.OT1	2.31973	2.85857e-08	2.86115e-15	0.00161272	1.61418e-10
616	PCP4	1.76838	1.44549e-10	2.00625e-13	8.15503e-06	1.13187e-08
617	PDCL2	2.30362	2.77185e-08	5.97717e-13	0.00156379	3.37214e-08
618	PDPN	1.4137	2.99082e-25	3.96227e-28	1.68733e-20	2.23539e-23
619	PGBD4P1	1.01282	1.38057e-09	1.82596e-08	7.78877e-05	0.00103015
620	PI15	1.28267	5.72576e-09	2.43547e-12	0.00032303	1.37402e-07
621	PI3	2.23214	1.86231e-25	4.81525e-35	1.05066e-20	2.71662e-30
622	PITX1	2.20114	1.83929e-12	1.17924e-19	1.03767e-07	6.65292e-15
623	PKD2L1	1.34136	3.53766e-18	6.23113e-19	1.99584e-13	3.51542e-14
624	PKP3	2.66353	1.67506e-23	1.88356e-24	9.45018e-19	1.06265e-19
625	PLA2G2A	2.18906	2.78913e-11	1.08977e-12	1.57354e-06	6.14815e-08
626	PLA2G2C	1.14594	1.37669e-07	4.74307e-07	0.00776687	0.026759
627	PLA2G2D	1.79699	9.77549e-26	3.63412e-25	5.51504e-21	2.05026e-20
628	PLA2G4D	1.66288	2.7895e-09	9.08992e-14	0.000157375	5.12826e-09
629	PLEKHS1	2.37857	1.42572e-10	1.46283e-15	8.0435e-06	8.25285e-11
630	PLG	-1.58316	3.91965e-14	2.1039e-15	2.21135e-09	1.18696e-10
631	PLXNA4	1.34909	1.92885e-09	2.24563e-07	0.00010882	0.0126692
632	PMCH	1.28345	9.61704e-16	7.3233e-17	5.42565e-11	4.13159e-12
633	PNOC	1.00554	1.53405e-09	2.63711e-10	8.65463e-05	1.48778e-05
634	PODNL1	1.24609	1.817e-15	7.10223e-16	1.0251e-10	4.00687e-11
635	POU2AF1	1.41301	1.73822e-15	1.30528e-16	9.80653e-11	7.364e-12
636	PP12613	1.32235	1.20996e-09	5.63306e-06	6.8262e-05	0.317801
637	PPP1R1A	1.93022	2.19268e-35	8.16229e-37	1.23704e-30	4.60492e-32
638	PPP1R36	1.18316	2.242e-12	8.66153e-11	1.26487e-07	4.88658e-06
639	PPP2R2C	2.27416	4.77149e-15	1.29297e-17	2.69193e-10	7.29455e-13
640	PRAME	1.0893	1.25742e-18	2.88367e-14	7.09401e-14	1.62688e-09
641	PRELID1P2	-1.90102	9.38724e-15	5.92713e-25	5.296e-10	3.34391e-20
642	PRELID2P1	1.05115	6.51643e-08	2.7411e-07	0.00367637	0.0154645
643	PROM2	1.51656	2.71438e-17	2.00364e-16	1.53137e-12	1.13039e-11
644	PRR36	1.35609	9.09286e-16	5.06284e-17	5.12992e-11	2.8563e-12
645	PRSS22	2.18103	2.56338e-09	9.13727e-08	0.000144618	0.00515497
646	PRSS3	2.11954	1.11683e-07	4.84708e-13	0.00630079	2.73458e-08
647	PTBP1P	1.25931	1.8685e-09	3.3475e-11	0.000105415	1.88856e-06
648	PTGER1	1.99031	6.05212e-14	4.54207e-18	3.41443e-09	2.5625e-13
649	PTGES	1.18672	1.23185e-41	3.38952e-36	6.94972e-37	1.91227e-31
650	PTPRH	2.43699	5.40688e-20	1.02208e-26	3.0504e-15	5.76627e-22
651	PVALB	1.89138	6.43957e-08	2.56668e-16	0.00363301	1.44804e-11
652	PVRL4	1.79955	2.98389e-17	1.61725e-24	1.68342e-12	9.12401e-20
653	PYY	1.38576	4.37139e-08	1.17925e-08	0.00246621	0.0006653
654	RAB25	1.31537	2.9569e-08	0.000381052	0.00166819	1
655	RAB27B	1.06355	2.02354e-17	4.50923e-21	1.14162e-12	2.54397e-16
656	RAB3B	2.38972	5.79967e-13	1.45019e-24	3.272e-08	8.18151e-20
657	RARRES1	1.21723	5.85041e-50	2.99064e-42	3.30062e-45	1.68723e-37
658	RASGEF1C	1.21531	5.64102e-09	1.64366e-14	0.000318249	9.27306e-10
659	RASGRF1	1.31598	1.65275e-09	3.7059e-18	9.3243e-05	2.09076e-13
660	RBM11	1.29108	1.55643e-10	9.86051e-17	8.78089e-06	5.563e-12
661	REEP2	1.61092	9.02692e-22	2.25939e-31	5.09272e-17	1.27468e-26
662	RGS20	1.63003	3.88652e-16	3.02083e-22	2.19266e-11	1.70426e-17
663	RGS7	-1.71268	1.37759e-11	4.90324e-12	7.77195e-07	2.76626e-07
664	RN7SL8P	-1.01542	2.54661e-25	3.02949e-31	1.43672e-20	1.70915e-26
665	RNA5SP334	4.35733	1.15636e-08	7.23123e-11	0.000652381	4.07964e-06
666	RNA5SP46	-1.31546	9.46517e-12	1.89943e-13	5.33996e-07	1.0716e-08
667	RNU6.403P	2.2996	9.06792e-10	5.01634e-12	5.11585e-05	2.83007e-07
668	RNU6.44P	-1.42696	5.25644e-16	1.22832e-21	2.96552e-11	6.92983e-17
669	RNU6.46P	-1.12115	1.0224e-14	1.0929e-16	5.76806e-10	6.16583e-12
670	RNU7.143P	3.09211	8.61104e-08	4.38764e-08	0.00485809	0.00247537
671	ROR2	1.31068	2.33853e-24	2.3534e-24	1.31933e-19	1.32772e-19
672	RP1.105O18.1	-1.81206	2.15254e-19	2.63889e-26	1.2144e-14	1.48878e-21
673	RP11.100E13.1	2.69337	4.88273e-08	8.13608e-14	0.00275469	4.59013e-09
674	RP11.100E5.2	1.92314	1.23827e-10	9.4587e-10	6.98595e-06	5.33632e-05
675	RP11.100G15.7	1.16291	1.42247e-07	3.02127e-05	0.00802513	1
676	RP11.100L22.1	-1.39203	3.73042e-43	2.4457e-43	2.10459e-38	1.37979e-38
677	RP11.1029J19.4	1.57099	3.7272e-09	2.79268e-09	0.000210277	0.000157555
678	RP11.102K13.5	1.98691	2.10399e-09	2.85363e-18	0.000118701	1.60993e-13
679	RP11.1070N10.3	1.0378	5.42809e-08	1.91294e-07	0.00306237	0.0107922
680	RP11.108E14.1	-1.44834	2.64551e-09	1.19415e-10	0.000149252	6.73701e-06
681	RP11.10J5.1	1.44139	9.53848e-18	7.91789e-11	5.38132e-13	4.46704e-06
682	RP11.1166P10.8	1.33519	1.10742e-08	1.34048e-10	0.000624773	7.56258e-06
683	RP11.116B13.1	-1.06588	2.73183e-14	6.12761e-19	1.54122e-09	3.45701e-14
684	RP11.119D9.1	-1.12129	2.93082e-26	1.43564e-26	1.65348e-21	8.09944e-22
685	RP1.111C20.3	1.78272	2.80756e-12	1.26672e-14	1.58394e-07	7.14647e-10
686	RP11.11N5.1	1.12454	1.2482e-08	2.36259e-07	0.000704198	0.013329
687	RP11.11N5.3	1.28173	6.78278e-08	4.32671e-08	0.00382664	0.002441
688	RP11.120J4.1	-1.07881	1.99821e-17	1.78509e-20	1.12733e-12	1.0071e-15
689	RP11.120K18.2	2.00118	3.2408e-20	1.45244e-23	1.82836e-15	8.19421e-19
690	RP11.120M18.5	1.31108	2.15192e-14	2.52055e-13	1.21405e-09	1.42202e-08
691	RP11.133F8.2	-1.00726	5.17501e-42	3.6363e-34	2.91959e-37	2.05149e-29
692	RP11.136I14.5	1.66273	1.18241e-07	2.70461e-10	0.00667082	1.52586e-05
693	RP11.13N12.1	1.61053	1.28795e-07	6.64136e-10	0.0072662	3.74686e-05
694	RP11.13P5.2	1.23584	4.479e-11	8.37933e-09	2.52692e-06	0.000472737
695	RP11.141M3.6	1.56945	1.78816e-12	3.63966e-19	1.00882e-07	2.05339e-14
696	RP11.146I2.1	1.43198	1.43468e-07	3.98261e-11	0.00809401	2.24687e-06
697	RP11.148L24.1	1.55182	1.18415e-07	0.000520599	0.00668059	1
698	RP11.150O12.1	2.01278	4.87037e-15	1.70521e-21	2.74772e-10	9.62031e-17
699	RP11.150O12.3	2.46294	8.82316e-17	1.83024e-27	4.97776e-12	1.03257e-22
700	RP11.157D23.2	1.30776	1.53267e-08	1.71125e-08	0.000864689	0.000965438
701	RP11.159H10.3	1.33841	9.50809e-10	2.18857e-11	5.36418e-05	1.23472e-06
702	RP11.15I11.3	1.43915	1.45999e-07	2.65094e-06	0.00823685	0.149558
703	RP11.162J8.3	1.77715	3.66838e-24	2.13204e-22	2.06959e-19	1.20283e-17
704	RP11.162O12.2	1.31954	2.65282e-13	4.92589e-13	1.49664e-08	2.77904e-08
705	RP11.16E12.2	1.41895	6.6404e-16	1.12226e-22	3.74631e-11	6.33148e-18
706	RP11.16K12.1	1.13612	9.1577e-08	2.12321e-15	0.0051665	1.19785e-10
707	RP11.170L3.7	1.6661	6.38558e-08	1.13743e-09	0.00360255	6.41705e-05
708	RP11.179K3.2	-1.4013	6.67992e-08	1.46388e-23	0.00376861	8.25877e-19
709	RP1.117B12.4	1.26039	1.80767e-08	1.49926e-07	0.00101983	0.00845839
710	RP11.19E11.1	1.89288	2.7705e-09	3.89609e-15	0.000156303	2.19806e-10
711	RP11.202G18.1	1.25716	2.84929e-10	2.62263e-07	1.60749e-05	0.0147961
712	RP11.203F10.5	-1.04674	1.80663e-11	3.31686e-19	1.01925e-06	1.87127e-14
713	RP11.203P23.2	-1.49213	5.02151e-19	3.31447e-28	2.83299e-14	1.86992e-23
714	RP11.21L23.2	1.3345	1.51639e-18	9.70468e-26	8.55499e-14	5.47509e-21
715	RP11.21L23.3	1.17491	1.88541e-22	3.11951e-24	1.06369e-17	1.75993e-19
716	RP11.21L23.4	1.86396	2.41521e-08	1.79781e-11	0.00136259	1.01427e-06
717	RP11.221N13.3	1.64572	8.69635e-09	2.33374e-09	0.000490622	0.000131662
718	RP11.22C11.2	2.01153	1.15441e-07	1.61397e-07	0.00651283	0.00910552
719	RP11.235C23.6	-1.03814	3.67568e-18	3.32362e-24	2.07371e-13	1.87508e-19
720	RP11.255G12.3	-1.07474	1.04777e-17	1.46109e-21	5.91122e-13	8.24306e-17
721	RP11.259O2.1	1.77952	9.71762e-11	9.66954e-14	5.48239e-06	5.45527e-09
722	RP11.25H12.1	1.52382	7.19166e-08	1.52878e-08	0.00405732	0.000862493
723	RP11.25I15.3	1.87941	3.06678e-12	1.51194e-15	1.73019e-07	8.52989e-11
724	RP11.27N21.3	1.0333	3.51248e-09	4.88586e-06	0.000198164	0.275645
725	RP11.282A11.4	-1.06176	9.29249e-17	1.66088e-17	5.24255e-12	9.37018e-13
726	RP11.290F5.1	1.55829	1.44832e-15	1.05207e-22	8.171e-11	5.93545e-18
727	RP11.294C11.2	1.74768	3.455e-12	5.30216e-11	1.94921e-07	2.99132e-06
728	RP11.295P22.2	1.82682	2.56972e-09	1.08213e-09	0.000144976	6.10505e-05
729	RP11.297K7.1	1.06932	6.03886e-08	4.13107e-08	0.00340694	0.00233062
730	RP11.298O21.2	-1.41966	1.21623e-28	1.0187e-32	6.8616e-24	5.74717e-28
731	RP11.298O21.3	-1.48436	6.0819e-11	5.55829e-12	3.43123e-06	3.13582e-07
732	RP11.298O21.6	-1.5202	2.91845e-12	4.51251e-12	1.6465e-07	2.54583e-07
733	RP11.298O21.7	-1.39149	1.37087e-08	1.98928e-08	0.000773403	0.00112229
734	RP11.2E11.5	1.11335	1.16123e-07	2.45738e-06	0.00655132	0.138638
735	RP11.302F12.1	1.51826	2.8619e-11	1.98519e-07	1.6146e-06	0.0111998
736	RP11.310H4.6	3.78613	9.6763e-09	9.47476e-08	0.000545908	0.00534538
737	RP11.327L9.1	-1.05105	9.36811e-35	7.83437e-34	5.28521e-30	4.41991e-29
738	RP11.330A16.1	1.02454	9.61153e-08	2.95347e-05	0.00542254	1
739	RP11.332J15.2	-1.70761	5.66022e-15	1.71381e-24	3.19333e-10	9.66878e-20
740	RP11.337A23.6	2.44489	1.18075e-07	7.23678e-08	0.00666141	0.00408277
741	RP11.344P13.4	1.65991	4.87979e-14	7.99246e-15	2.75303e-09	4.5091e-10
742	RP11.348J24.2	-1.13774	2.44192e-17	1.47391e-24	1.37766e-12	8.31538e-20
743	RP11.351J23.2	-1.10651	7.69068e-12	1.06868e-17	4.33885e-07	6.02916e-13
744	RP11.352D3.2	2.86533	8.56189e-08	7.04426e-10	0.00483036	3.97416e-05
745	RP11.357H14.17	1.59728	2.80095e-33	4.46309e-29	1.58021e-28	2.51794e-24
746	RP11.360O19.4	1.39597	1.25049e-08	3.26004e-06	0.000705486	0.183922
747	RP11.361L15.4	-1.11649	4.81202e-32	2.59659e-31	2.7148e-27	1.46492e-26
748	RP11.368L12.1	1.33558	8.5087e-10	8.90991e-12	4.80035e-05	5.02671e-07
749	RP11.372M18.2	2.56749	4.83746e-09	1.16182e-09	0.000272915	6.55462e-05
750	RP11.379F4.1	1.36963	3.20615e-11	5.67687e-12	1.80882e-06	3.20272e-07
751	RP11.379F4.4	1.05187	2.67913e-24	1.12131e-25	1.51148e-19	6.32611e-21
752	RP11.379F4.8	1.00663	2.67916e-15	4.80331e-14	1.5115e-10	2.70988e-09
753	RP11.384O8.1	1.16936	5.96914e-12	3.09241e-20	3.36761e-07	1.74464e-15
754	RP11.396O20.1	-1.50616	3.74545e-14	5.92625e-19	2.11307e-09	3.34341e-14
755	RP11.397G17.1	-1.67455	2.10486e-37	6.21907e-35	1.1875e-32	3.50861e-30
756	RP11.400N13.3	2.21642	1.13333e-11	1.8677e-12	6.3939e-07	1.0537e-07
757	RP11.404F10.6	1.03898	2.25176e-08	7.59419e-06	0.00127038	0.428442
758	RP11.404P21.3	1.7836	6.07012e-17	1.07314e-17	3.42458e-12	6.05431e-13
759	RP11.404P21.8	1.69522	2.89299e-08	1.32621e-06	0.00163214	0.0748208
760	RP11.404P21.9	1.07652	4.51583e-09	1.2053e-07	0.00025477	0.00679992
761	RP11.416I2.1	1.90169	6.81572e-10	1.03046e-14	3.84523e-05	5.81356e-10
762	RP11.417E7.2	1.09738	4.37899e-12	3.08865e-13	2.47049e-07	1.74252e-08
763	RP11.428G5.5	1.01937	1.46985e-10	7.41352e-10	8.29244e-06	4.18248e-05
764	RP11.42A4.1	1.02618	2.95957e-08	5.89272e-08	0.0016697	0.0033245
765	RP11.440G9.1	3.14615	1.33062e-10	4.94871e-19	7.50693e-06	2.79191e-14
766	RP11.442J21.2	2.05328	1.62226e-09	5.97908e-10	9.15229e-05	3.37322e-05
767	RP11.442O18.2	-2.02007	1.03491e-08	5.13983e-12	0.000583867	2.89974e-07
768	RP11.443P15.2	2.00908	9.98989e-16	9.55566e-26	5.636e-11	5.39102e-21
769	RP11.445F12.1	2.22881	1.94945e-09	3.57863e-08	0.000109982	0.00201895
770	RP11.462L8.1	1.00739	3.74092e-11	2.04001e-10	2.11051e-06	1.15091e-05
771	RP11.465L10.10	1.0494	3.64845e-10	1.9208e-08	2.05835e-05	0.00108366
772	RP11.46B11.2	1.03852	3.15869e-08	3.8229e-06	0.00178204	0.215677
773	RP11.472M19.2	1.64408	1.35425e-17	4.01901e-21	7.64028e-13	2.26741e-16
774	RP11.476B1.1	1.42712	8.42327e-10	3.66477e-07	4.75216e-05	0.0206755
775	RP11.479J7.2	2.17919	3.22748e-21	2.4134e-23	1.82085e-16	1.36157e-18
776	RP11.484K9.4	1.13047	7.68011e-13	6.20751e-11	4.33289e-08	3.50209e-06
777	RP11.486M23.2	1.59321	5.33104e-11	1.50554e-08	3.00761e-06	0.000849383
778	RP11.491H19.1	-1.00372	1.90937e-11	9.9752e-19	1.07721e-06	5.62771e-14
779	RP11.493L12.5	1.59236	3.66628e-15	5.18472e-14	2.0684e-10	2.92506e-09
780	RP11.493L12.6	1.54239	8.29356e-19	6.14157e-13	4.67898e-14	3.46489e-08
781	RP11.493L12.7	1.19866	9.19025e-10	2.47183e-08	5.18486e-05	0.00139453
782	RP11.49I11.2	2.4605	7.41212e-09	9.32137e-21	0.00041817	5.25884e-16
783	RP11.49I11.3	2.4676	2.70461e-16	1.12951e-18	1.52586e-11	6.37234e-14
784	RP11.49I11.4	1.63972	9.6522e-37	1.19633e-39	5.44548e-32	6.74934e-35
785	RP11.524D16__A.3	1.13896	7.50188e-17	1.24955e-13	4.23234e-12	7.04958e-09
786	RP11.527N22.2	1.96918	4.25194e-12	9.58728e-14	2.39882e-07	5.40886e-09
787	RP11.530N7.3	1.21013	8.6778e-13	2.22089e-12	4.89576e-08	1.25296e-07
788	RP11.536K7.5	1.01307	2.10505e-10	3.97485e-07	1.1876e-05	0.0224249
789	RP11.542K23.9	1.21697	5.0972e-09	4.28073e-08	0.000287569	0.00241506
790	RP11.542M13.3	1.10681	5.57555e-15	1.20082e-11	3.14556e-10	6.77468e-07
791	RP11.545A16.3	1.11261	3.16883e-08	3.42734e-10	0.00178776	1.93361e-05
792	RP11.545A16.4	1.00777	8.71097e-08	2.05255e-07	0.00491447	0.0115799
793	RP11.54A9.1	1.42357	4.08161e-09	4.01674e-11	0.000230272	2.26612e-06
794	RP11.54H7.4	2.97604	1.04234e-08	1.66855e-14	0.000588059	9.41346e-10
795	RP11.551L14.4	1.53713	3.54107e-12	1.59636e-10	1.99777e-07	9.00621e-06
796	RP11.554D14.2	2.03409	6.73755e-10	2.24025e-15	3.80113e-05	1.26388e-10
797	RP11.554D14.4	2.07355	3.13762e-09	7.87667e-17	0.000177015	4.44378e-12
798	RP11.556E13.1	1.28113	2.09855e-29	6.20568e-26	1.18394e-24	3.50106e-21
799	RP11.556O9.2	1.22544	3.89514e-08	1.10413e-07	0.00219752	0.00622914
800	RP11.568J23.8	1.23396	1.72769e-15	7.75106e-11	9.74709e-11	4.37292e-06
801	RP11.56D16.8	-1.01504	1.75285e-10	5.68796e-11	9.88906e-06	3.20898e-06
802	RP11.573D15.1	1.18909	1.34005e-11	3.57881e-13	7.56014e-07	2.01906e-08
803	RP11.586D19.1	1.65838	1.04276e-12	1.26619e-13	5.88293e-08	7.14348e-09
804	RP11.588G21.2	-1.01215	7.15418e-22	1.38253e-26	4.03617e-17	7.79984e-22
805	RP11.58O9.2	1.1548	3.71361e-09	3.76453e-13	0.000209511	2.12384e-08
806	RP11.615I2.2	2.21911	2.18999e-16	9.05312e-20	1.23552e-11	5.1075e-15
807	RP11.616M22.12	1.16051	8.93744e-13	1.2806e-07	5.04224e-08	0.00722479
808	RP11.617B3.2	-1.07895	1.5256e-13	1.70717e-14	8.60696e-09	9.63134e-10
809	RP11.626A5.2	2.53185	4.0436e-09	6.60595e-12	0.000228127	3.72688e-07
810	RP11.631F7.1	1.5468	2.82529e-08	6.76069e-09	0.00159394	0.000381418
811	RP11.65J21.3	1.00864	3.35474e-20	3.8121e-17	1.89265e-15	2.15067e-12
812	RP11.65J3.2	-1.13017	9.3222e-17	7.49648e-21	5.25931e-12	4.22929e-16
813	RP11.696F12.1	1.535	4.7605e-12	1.10695e-11	2.68573e-07	6.24506e-07
814	RP11.697K23.3	1.42581	9.63581e-10	1.10264e-09	5.43624e-05	6.22077e-05
815	RP11.6F2.5	1.09955	4.07792e-08	1.26165e-07	0.00230064	0.00711786
816	RP11.70C1.1	1.16458	2.3214e-15	2.26604e-29	1.30966e-10	1.27843e-24
817	RP1.170O19.14	1.59878	1.41068e-10	3.38714e-09	7.95862e-06	0.000191092
818	RP11.713C5.1	-1.34645	9.64131e-15	1.30058e-21	5.43934e-10	7.33746e-17
819	RP11.718G2.5	1.75827	1.62354e-07	2.04951e-07	0.00915953	0.0115627
820	RP11.723G8.1	-1.04931	1.84451e-16	3.93985e-19	1.04062e-11	2.22275e-14
821	RP11.728G15.1	-1.13975	1.70897e-20	1.72038e-25	9.64151e-16	9.70586e-21
822	RP11.731F5.2	1.7877	2.1493e-11	2.17154e-13	1.21257e-06	1.22512e-08
823	RP11.736E3.1	-1.25389	1.28634e-45	1.15189e-40	7.25713e-41	6.49862e-36
824	RP11.73M14.1	1.8454	1.75105e-10	1.59773e-09	9.87892e-06	9.01391e-05
825	RP11.742B18.1	1.71289	4.86825e-11	4.19276e-12	2.74652e-06	2.36543e-07
826	RP11.756P10.7	-1.61759	4.74633e-12	3.38459e-16	2.67774e-07	1.90949e-11
827	RP11.758N13.1	2.40411	9.92812e-10	6.59343e-13	5.60115e-05	3.71982e-08
828	RP11.758N13.3	1.23542	1.71701e-10	4.52304e-09	9.68686e-06	0.000255177
829	RP11.766F14.1	2.04855	1.43705e-08	3.55855e-06	0.00081074	0.200763
830	RP11.780O24.2	-1.1969	4.14597e-13	5.72781e-20	2.33903e-08	3.23146e-15
831	RP11.785D18.3	1.51335	1.30145e-10	2.67053e-11	7.34241e-06	1.50663e-06
832	RP11.804N13.1	1.53343	6.25799e-10	4.74713e-08	3.53057e-05	0.00267819
833	RP11.812E19.9	1.67437	2.34919e-09	8.65141e-10	0.000132534	4.88087e-05
834	RP11.815M8.1	2.46321	1.59989e-08	2.45089e-13	0.000902611	1.38272e-08
835	RP11.83C7.1	2.56824	1.22436e-10	4.15062e-17	6.90749e-06	2.34165e-12
836	RP11.84A19.3	1.59783	1.12155e-10	1.72377e-08	6.32747e-06	0.000972499
837	RP11.863P13.3	1.29925	1.21905e-07	1.49261e-09	0.00687753	8.42088e-05
838	RP11.88G17.6	1.9352	6.50437e-08	2.45974e-08	0.00366957	0.00138771
839	RP11.893F2.6	1.12921	1.25868e-08	4.46738e-05	0.000710112	1
840	RP11.89H19.1	1.05361	2.41254e-14	2.30463e-11	1.36108e-09	1.30021e-06
841	RP11.89K18.1	-1.80165	3.30343e-21	5.91078e-29	1.86369e-16	3.33469e-24
842	RP11.909N17.2	1.32858	8.78017e-08	1.48827e-08	0.00495351	0.000839635
843	RP11.91K8.4	1.48991	2.78721e-09	3.42618e-08	0.000157246	0.00193295
844	RP1.193H18.3	-1.30071	8.5738e-08	1.02066e-08	0.00483708	0.000575827
845	RP11.94H18.1	1.21144	4.46544e-08	7.5826e-10	0.00251927	4.27788e-05
846	RP11.95M15.2	1.70599	6.05276e-08	1.00558e-10	0.00341479	5.67317e-06
847	RP11.960L18.1	1.10184	1.5942e-10	4.6409e-16	8.99399e-06	2.61826e-11
848	RP11.96H17.3	1.65389	1.14298e-11	6.41111e-13	6.44834e-07	3.61695e-08
849	RP11.97F8.1	-1.73387	1.68861e-09	6.32281e-13	9.52665e-05	3.56714e-08
850	RP11.993B23.3	1.4269	5.06537e-10	2.65697e-07	2.85773e-05	0.0149898
851	RP13.126P21.2	1.14313	2.20112e-09	2.41251e-07	0.000124181	0.0136107
852	RP13.52K8.1	1.05955	5.50737e-08	2.59123e-06	0.0031071	0.14619
853	RP13.616I3.1	1.43181	2.46941e-12	7.87468e-15	1.39317e-07	4.44266e-10
854	RP13.884E18.4	1.48375	5.72634e-10	5.68658e-09	3.23063e-05	0.00032082
855	RP1.68D18.2	1.06335	2.64507e-10	3.45031e-12	1.49227e-05	1.94656e-07
856	RP1.68D18.4	1.19019	1.10596e-11	1.05982e-12	6.23948e-07	5.97917e-08
857	RP1.81D8.5	-1.64474	1.10133e-07	1.56352e-10	0.0062134	8.82092e-06
858	RP3.340N1.2	2.20662	5.96274e-08	2.10372e-17	0.003364	1.18686e-12
859	RP3.492J12.2	1.08886	5.20495e-09	1.09547e-07	0.000293648	0.00618033
860	RP3.523K23.2	1.757	1.0352e-08	9.38984e-09	0.000584027	0.000529746
861	RP4.555D20.1	2.78528	9.63681e-11	7.5219e-18	5.4368e-06	4.24363e-13
862	RP4.555D20.2	2.91617	1.24624e-12	6.67367e-24	7.03091e-08	3.76508e-19
863	RP4.555D20.4	3.49007	4.20152e-09	1.88483e-13	0.000237037	1.06336e-08
864	RP4.564F22.6	3.30044	3.31728e-12	6.51437e-13	1.87151e-07	3.67521e-08
865	RP4.568C11.4	1.68988	3.40017e-08	2.32035e-10	0.00191827	1.30907e-05
866	RP4.583P15.14	-1.09711	1.15534e-10	5.67184e-12	6.51807e-06	3.19988e-07
867	RP4.584D14.7	1.06082	1.22284e-18	6.35896e-19	6.89891e-14	3.58754e-14
868	RP4.607I7.1	1.82315	1.50589e-09	2.36414e-17	8.49576e-05	1.33378e-12
869	RP4.806M20.4	1.27822	2.87773e-10	1.06137e-09	1.62353e-05	5.98794e-05
870	RP5.1077H22.1	-1.72952	3.55105e-21	2.6296e-29	2.0034e-16	1.48354e-24
871	RP5.1077H22.2	-1.2595	9.14899e-08	6.62247e-14	0.00516158	3.7362e-09
872	RP5.1092A11.5	2.23034	2.32076e-12	3.6044e-12	1.3093e-07	2.03349e-07
873	RP5.1198O20.4	1.47193	3.82666e-09	2.65834e-14	0.000215889	1.49976e-09
874	RP5.856G1.1	-1.1324	7.35828e-27	1.87679e-27	4.15132e-22	1.05883e-22
875	RP5.856G1.2	-1.30612	4.61283e-23	5.71181e-29	2.60242e-18	3.22243e-24
876	RP5.875H18.9	1.09138	1.90154e-14	5.41853e-12	1.07279e-09	3.05697e-07
877	RP5.884M6.1	2.34316	1.91748e-15	8.16177e-26	1.08178e-10	4.60463e-21
878	RP5.907D15.4	2.13296	2.04433e-14	4.88407e-15	1.15335e-09	2.75545e-10
879	RP5.952N6.1	-1.17681	1.71799e-10	1.09871e-12	9.69237e-06	6.19861e-08
880	RPL23AP77	1.53809	5.50536e-10	5.16559e-13	3.10596e-05	2.91427e-08
881	RPL7L1P13	-1.04756	6.05564e-09	2.56581e-09	0.000341641	0.000144755
882	RPLP0P2	1.43576	1.01421e-07	1.81973e-17	0.00572186	1.02664e-12
883	RTP5	1.174	2.01567e-10	2.86818e-05	1.13718e-05	1
884	RUFY4	1.26506	1.32216e-12	8.7596e-11	7.45922e-08	4.9419e-06
885	RUNDC3A	1.13106	1.09116e-13	4.68546e-17	6.15598e-09	2.64339e-12
886	RYR2	1.38363	7.71548e-13	7.43013e-18	4.35284e-08	4.19186e-13
887	SAA1	2.20896	1.64075e-42	2.22659e-41	9.25663e-38	1.25618e-36
888	SAA2	3.15191	8.67562e-27	7.27771e-43	4.89452e-22	4.10587e-38
889	SAA2.SAA4	3.80722	3.57426e-23	1.18644e-36	2.01649e-18	6.69353e-32
890	SAA4	3.48583	1.99933e-16	3.19713e-26	1.12796e-11	1.80372e-21
891	SALL4	1.4827	4.28928e-12	7.22661e-16	2.41988e-07	4.07704e-11
892	SAMD12.AS1	1.13166	7.38444e-09	2.3227e-08	0.000416608	0.0013104
893	SCARA5	1.66018	7.10129e-09	5.64582e-13	0.000400634	3.1852e-08
894	SCGN	-1.14734	1.94529e-56	6.03327e-46	1.09747e-51	3.40379e-41
895	SCN2A	1.71472	9.87975e-10	6.55895e-07	5.57386e-05	0.0370036
896	SCN4A	-1.29008	4.91061e-38	1.29141e-40	2.77042e-33	7.28577e-36
897	SEMA3B.AS1	1.08934	1.15371e-13	9.62099e-16	6.50891e-09	5.42788e-11
898	2021-09-03	1.32153	1.12526e-15	2.10525e-26	6.34835e-11	1.18772e-21
899	SERPINA3	2.21516	2.39607e-12	6.67355e-20	1.35179e-07	3.76501e-15
900	SERPINA4	1.88421	1.41154e-11	5.06212e-16	7.96347e-07	2.8559e-11
901	SERPINA5	1.12423	4.98689e-14	3.52759e-15	2.81346e-09	1.99016e-10
902	SERTM1	2.54571	8.91998e-08	4.51541e-08	0.00503239	0.00254746
903	SH3GL3	1.68808	2.10118e-08	5.81664e-15	0.00118543	3.28157e-10
904	SIRPG.AS1	1.27587	1.40847e-11	1.44182e-09	7.94618e-07	8.13434e-05
905	SIX4	1.99543	6.66248e-09	8.14088e-17	0.000375877	4.59284e-12
906	SLAMF9	2.56436	2.81883e-10	1.64626e-13	1.5903e-05	9.28773e-09
907	SLC10A2	-1.11371	5.23884e-36	7.56055e-34	2.9556e-31	4.26543e-29
908	SLC12A8	1.06836	4.25858e-27	2.47394e-25	2.40257e-22	1.39572e-20
909	SLC13A3	1.07374	8.04117e-09	6.76056e-10	0.000453659	3.81411e-05
910	SLC16A12.AS1	-1.00589	1.3517e-21	9.04067e-28	7.62588e-17	5.10048e-23
911	SLC18A3	2.31647	6.08262e-09	3.37968e-07	0.000343163	0.0190671
912	SLC22A12	-1.07674	8.53439e-29	2.96286e-28	4.81485e-24	1.67156e-23
913	SLC22A24	-1.76026	1.72387e-30	1.02694e-39	9.72558e-26	5.79369e-35
914	SLC22A6	-1.1025	8.55931e-23	8.50426e-24	4.82891e-18	4.79785e-19
915	SLC28A3	1.72808	1.37744e-13	6.90032e-26	7.77109e-09	3.89296e-21
916	SLC30A3	1.08843	5.92575e-09	3.43034e-09	0.000334313	0.00019353
917	SLC38A3	2.13682	3.45535e-08	1.49199e-11	0.00194941	8.41736e-07
918	SLC38A5	1.70415	5.98769e-30	1.24949e-33	3.37808e-25	7.04926e-29
919	SLC4A3	1.75563	2.26047e-30	5.06345e-35	1.27529e-25	2.85664e-30
920	SLC52A1	1.6323	5.80931e-14	9.8641e-25	3.27744e-09	5.56503e-20
921	SLC5A8	-1.12844	1.98051e-40	1.44449e-33	1.11735e-35	8.1494e-29
922	SLC6A18	-1.22927	3.79647e-16	8.01363e-24	2.14185e-11	4.52105e-19
923	SLC6A19	-1.32467	9.32247e-24	2.21917e-27	5.25946e-19	1.25199e-22
924	SLC6A20	1.3247	2.03186e-11	3.47375e-14	1.14632e-06	1.95979e-09
925	SLC6A7	1.24822	5.3614e-10	1.60875e-11	3.02474e-05	9.07609e-07
926	SLC7A4	2.00698	1.02851e-07	1.00552e-14	0.00580253	5.67283e-10
927	SLCO5A1	1.33001	1.67725e-19	8.48218e-28	9.46253e-15	4.78539e-23
928	SLITRK2	1.06457	5.50072e-12	3.25613e-12	3.10334e-07	1.83701e-07
929	SLN	1.67264	1.49966e-10	5.63118e-16	8.46065e-06	3.17694e-11
930	SLPI	1.54177	6.27196e-39	2.73309e-35	3.53845e-34	1.54193e-30
931	SMCO3	1.30134	3.28907e-15	8.33873e-20	1.85559e-10	4.70446e-15
932	SMIM22	1.31573	1.51232e-07	1.60916e-05	0.00853206	0.907837
933	SMKR1	1.19478	1.54252e-27	2.73617e-26	8.70241e-23	1.54367e-21
934	SMOC1	1.37454	4.03053e-08	2.8274e-14	0.0022739	1.59513e-09
935	SNTG2	1.54638	4.71329e-10	1.2558e-07	2.6591e-05	0.00708486
936	SP5	1.08129	4.89866e-09	7.46263e-15	0.000276368	4.21019e-10
937	SPATA12	1.04869	4.45544e-11	5.84289e-10	2.51362e-06	3.29638e-05
938	SPEG	1.14828	1.66371e-15	6.57298e-14	9.38613e-11	3.70828e-09
939	SPIB	1.21278	1.24782e-14	3.26486e-15	7.03983e-10	1.84194e-10
940	SPINK1	1.06946	1.30183e-14	1.02152e-13	7.34453e-10	5.76314e-09
941	SPOCD1	1.41495	1.94291e-17	1.58719e-16	1.09613e-12	8.95445e-12
942	SPPL2C	-1.58702	2.21512e-09	5.4063e-14	0.000124971	3.05007e-09
943	SPTBN2	1.62528	1.03265e-20	1.71034e-26	5.8259e-16	9.64922e-22
944	SRPX2	1.0336	9.79775e-25	6.62605e-19	5.5276e-20	3.73822e-14
945	SSTR3	1.62896	1.68617e-18	4.98515e-18	9.51286e-14	2.81247e-13
946	ST6GALNAC5	2.41346	2.78955e-08	2.25262e-18	0.00157378	1.27086e-13
947	ST8SIA1	1.00636	8.58522e-21	2.70041e-16	4.84352e-16	1.52349e-11
948	STAP1	1.32071	1.59851e-07	7.20173e-17	0.00901832	4.063e-12
949	STEAP3.AS1	1.35467	1.91982e-11	2.62624e-12	1.08311e-06	1.48165e-07
950	STH	-1.33512	1.14973e-10	1.33955e-15	6.48646e-06	7.55736e-11
951	STMN2	2.09064	1.30508e-11	2.32768e-12	7.36288e-07	1.31321e-07
952	STRA6	1.64268	4.5301e-12	4.57593e-16	2.55575e-07	2.5816e-11
953	SULT2B1	1.22547	8.00292e-13	4.92062e-13	4.51501e-08	2.77607e-08
954	SUSD4	1.33219	6.2047e-19	4.29479e-20	3.5005e-14	2.42299e-15
955	SYNGR3	1.85974	1.55333e-11	6.31097e-42	8.7634e-07	3.56046e-37
956	SYT12	1.04914	3.93636e-14	9.23074e-13	2.22077e-09	5.20771e-08
957	SYT3	1.69605	1.68506e-09	7.724e-12	9.50658e-05	4.35765e-07
958	SYT8	3.08921	5.37607e-11	1.75908e-25	3.03301e-06	9.9242e-21
959	TCHH	1.68557	1.53629e-09	1.23255e-16	8.6673e-05	6.95366e-12
960	TCN1	2.83725	8.55899e-12	5.00996e-22	4.82873e-07	2.82647e-17
961	TDRD5	1.69128	1.71735e-08	1.634e-13	0.00096888	9.21854e-09
962	TENM3	1.36388	9.0349e-17	6.38523e-18	5.09722e-12	3.60236e-13
963	TFAP2A	1.5631	1.13844e-15	2.99614e-16	6.42273e-11	1.69033e-11
964	TFAP2A.AS1	1.91684	1.85852e-24	7.46767e-27	1.04852e-19	4.21304e-22
965	TFAP2C	1.63999	6.92964e-09	3.67229e-14	0.000390949	2.07179e-09
966	TFCP2L1	1.21931	3.43157e-13	5.79991e-19	1.93599e-08	3.27213e-14
967	TGM1	1.07289	4.76033e-10	1.24591e-06	2.68564e-05	0.0702904
968	TGM5	2.87541	2.3011e-09	4.32944e-20	0.000129821	2.44254e-15
969	TJP3	1.20376	8.19704e-14	1.04173e-14	4.62453e-09	5.8771e-10
970	TLL2	1.47343	1.28635e-13	3.97833e-27	7.2572e-09	2.24445e-22
971	TM4SF19	1.5694	6.20632e-13	1.41082e-17	3.50142e-08	7.9594e-13
972	TMC5	2.04878	3.00094e-09	5.16912e-16	0.000169304	2.91626e-11
973	TMEM158	1.06726	4.13535e-20	4.73463e-21	2.33304e-15	2.67113e-16
974	TMEM174	-1.04298	7.00991e-28	5.5123e-27	3.95478e-23	3.10987e-22
975	TMEM257	1.29574	7.45513e-08	3.23093e-12	0.00420596	1.8228e-07
976	TMEM61	1.70535	7.60177e-08	3.27431e-11	0.00428869	1.84727e-06
977	TMEM63C	1.47519	5.42474e-13	4.78116e-22	3.06048e-08	2.69739e-17
978	TMEM92.AS1	1.16626	4.22958e-18	3.78436e-13	2.3862e-13	2.13502e-08
979	TMPRSS13	1.25553	3.05502e-15	5.64032e-24	1.72355e-10	3.1821e-19
980	TMPRSS6	1.43783	6.65612e-12	3.38386e-17	3.75518e-07	1.90907e-12
981	TNFRSF13B	1.3918	3.94244e-11	1.6361e-12	2.2242e-06	9.23036e-08
982	TNFRSF17	1.27572	4.43785e-14	6.26673e-13	2.5037e-09	3.5355e-08
983	TNFRSF9	1.01058	1.1249e-21	4.84094e-16	6.34634e-17	2.73112e-11
984	TNIP3	1.32617	2.19579e-18	2.21723e-19	1.2388e-13	1.2509e-14
985	TNN	-1.28127	3.09873e-19	4.1692e-24	1.74821e-14	2.35214e-19
986	TNNT1	2.35608	2.63735e-16	2.47879e-16	1.48792e-11	1.39846e-11
987	TNS4	1.36864	1.00316e-08	7.60163e-26	0.000565953	4.28861e-21
988	TPRG1	1.05021	4.6789e-13	1.49228e-31	2.63969e-08	8.41901e-27
989	TPSG1	1.06979	1.16941e-11	2.36363e-06	6.59749e-07	0.133349
990	TRAF6P1	-1.43887	2.79976e-09	2.47872e-17	0.000157954	1.39842e-12
991	TRAJ18	1.02473	7.02621e-10	1.67176e-07	3.96398e-05	0.00943154
992	TRAJ31	1.47851	1.25416e-08	9.58937e-07	0.000707559	0.0541003
993	TRAV1.1	1.07988	2.37007e-11	2.49906e-09	1.33712e-06	0.00014099
994	TRAV18	1.15758	9.29016e-10	4.08982e-12	5.24123e-05	2.30735e-07
995	TRAV24	1.00748	1.45335e-10	7.49369e-09	8.19939e-06	0.000422772
996	TRAV36DV7	1.06434	1.00802e-16	1.42376e-12	5.68695e-12	8.03245e-08
997	TRBV21.1	1.12844	1.52e-07	1.80596e-06	0.00857539	0.101887
998	TRBV7.4	1.18251	1.11975e-09	1.04595e-09	6.31732e-05	5.90094e-05
999	TRBV8.2	1.36237	9.66283e-09	1.19499e-13	0.000545148	6.74175e-09
1000	TREML3P	1.49903	5.26783e-10	2.19478e-09	2.97195e-05	0.000123823
1001	TRIM29	1.5118	7.01131e-11	5.42786e-12	3.95557e-06	3.06224e-07
1002	TRIM54	1.34614	2.0985e-16	2.9533e-11	1.18391e-11	1.66616e-06
1003	TRNP1	1.20584	4.63959e-29	1.38213e-27	2.61752e-24	7.79755e-23
1004	TRPM3	-1.1936	4.64601e-43	2.08009e-38	2.62114e-38	1.17352e-33
1005	TRPM8	1.99061	3.14221e-08	1.47598e-24	0.00177274	8.32705e-20
1006	TRPV3	1.01165	3.8755e-09	5.83105e-09	0.000218644	0.00032897
1007	TSPAN8	1.05378	5.23129e-09	6.38754e-07	0.000295134	0.0360366
1008	TTC24	1.21965	2.86387e-13	1.87761e-09	1.61571e-08	0.000105929
1009	TUBB3	1.82802	3.78558e-23	1.41474e-26	2.13571e-18	7.98154e-22
1010	TUBBP6	3.14406	7.14725e-09	1.05444e-05	0.000403226	0.594884
1011	UBL4B	1.20208	8.15362e-10	2.3394e-10	4.60003e-05	1.31982e-05
1012	UBTFL6	-1.00144	2.84115e-36	2.09369e-35	1.60289e-31	1.1812e-30
1013	UCHL1	1.25979	7.51358e-40	5.29766e-32	4.23894e-35	2.98878e-27
1014	UCN2	2.35061	3.02209e-09	5.9208e-13	0.000170497	3.34034e-08
1015	UGT1A10	2.08951	2.25852e-08	0.0337868	0.00127419	1
1016	UNC5B.AS1	1.28954	1.16253e-15	5.28561e-21	6.55864e-11	2.98198e-16
1017	UNC93A	1.67887	4.53595e-08	4.46726e-07	0.00255905	0.0252029
1018	UNQ6494	1.22725	2.24232e-17	1.87003e-11	1.26505e-12	1.05502e-06
1019	VAC14.AS1	1.00889	2.21131e-08	7.36408e-07	0.00124756	0.0415459
1020	VNN3	1.12432	8.97187e-08	1.56762e-06	0.00506166	0.0884406
1021	VSTM2L	1.72153	1.00177e-10	4.09969e-21	5.65167e-06	2.31292e-16
1022	VTCN1	1.37793	9.97689e-08	0.000426547	0.00562866	1
1023	VTN	1.40291	3.0223e-10	3.16149e-17	1.70509e-05	1.78362e-12
1024	WBSCR17	1.94077	2.30754e-09	9.99608e-15	0.000130185	5.63949e-10
1025	WFDC10B	2.06051	6.93584e-15	6.11958e-16	3.91299e-10	3.45248e-11
1026	WFDC12	2.93989	3.51727e-10	1.52923e-20	1.98434e-05	8.62746e-16
1027	WFDC21P	1.23757	3.1722e-21	6.52751e-23	1.78966e-16	3.68262e-18
1028	WFDC3	1.07972	2.3885e-15	6.45984e-14	1.34752e-10	3.64445e-09
1029	WFDC5	3.91739	6.0176e-13	4.38145e-25	3.39495e-08	2.47188e-20
1030	WISP2	1.80431	4.74733e-24	9.08194e-25	2.6783e-19	5.12376e-20
1031	WNT10A	1.14465	2.79975e-17	4.39622e-26	1.57953e-12	2.48021e-21
1032	WNT10B	1.08706	1.08157e-11	1.44494e-11	6.10192e-07	8.1519e-07
1033	WNT4	1.09809	5.65827e-09	2.40028e-09	0.000319222	0.000135416
1034	WT1	1.10644	1.41748e-12	3.58715e-11	7.997e-08	2.02376e-06
1035	XDH	1.64361	2.8979e-08	1.06146e-19	0.00163491	5.98844e-15
1036	XK	1.22374	5.05223e-13	9.40692e-20	2.85032e-08	5.3071e-15
1037	XXbac.BPG27H4.8	2.35484	8.70239e-10	9.36663e-11	4.90963e-05	5.28437e-06
1038	XXyac.YX65C7_A.3	1.84531	7.39412e-11	9.66704e-15	4.17154e-06	5.45386e-10
1039	ZBED2	1.93245	1.19763e-33	3.67955e-30	6.75666e-29	2.07589e-25
1040	ZBTB7C	1.14455	3.19674e-15	1.80678e-13	1.8035e-10	1.01933e-08
1041	ZFHX4	1.41607	3.42831e-16	1.11832e-13	1.93415e-11	6.30921e-09
1042	ZIC2	2.63954	2.25874e-08	1.26456e-08	0.00127432	0.000713425
1043	ZNF114	1.09494	3.09171e-09	0.0043368	0.000174425	1
1044	ZNF365	1.61873	6.64418e-18	1.44389e-27	3.74844e-13	8.14598e-23
1045	ZP1	1.83719	9.15457e-15	1.23189e-09	5.16473e-10	6.94993e-05

## Sheet: Supplementary Table 6B
Table S6B. Functional annotations of up-regulated DEGs in Cluster B&C in C2 function.
ID	Description	GeneRatio	BgRatio	pvalue	p.adjust	qvalue	geneID	Count
KEGG_CYTOKINE_CYTOKINE_RECEPTOR_INTERACTION	KEGG_CYTOKINE_CYTOKINE_RECEPTOR_INTERACTION	KEGG_CYTOKINE_CYTOKINE_RECEPTOR_INTERACTION	51/135	265/20738	3.68718e-62	5.61557e-59	4.2422e-59	CCL1/CCL11/CCL13/CCL14/CCL16/CCL18/CCL19/CCL21/CCL25/CCL26/CCL7/CCR3/CCR9/CD27/CSF2/CXCL13/CXCL5/CXCR3/CXCR5/CXCR6/IFNB1/IFNG/IFNL1/IL10/IL11/IL12B/IL17A/IL19/IL1A/IL1R2/IL2/IL21/IL21R/IL22/IL22RA2/IL23A/IL23R/IL25/IL26/IL2RA/IL6/IL9/LTA/TNFRSF11A/TNFRSF13B/TNFRSF13C/TNFRSF17/TNFRSF18/TNFRSF9/TNFSF14/XCR1	51
REACTOME_SIGNALING_BY_INTERLEUKINS	REACTOME_SIGNALING_BY_INTERLEUKINS	REACTOME_SIGNALING_BY_INTERLEUKINS	38/135	462/20738	2.70418e-31	2.05923e-28	1.55561e-28	BATF/CCL11/CCL19/CD80/CSF2/FCER2/GATA3/IFNG/IFNL1/IL10/IL11/IL12B/IL17A/IL19/IL1A/IL1R2/IL1RL1/IL1RN/IL2/IL21/IL21R/IL22/IL22RA2/IL23A/IL23R/IL25/IL26/IL27/IL2RA/IL6/IL9/IRF4/LBP/LCN2/NOD2/S100B/SAA1/SERPINB2	38
NABA_SECRETED_FACTORS	NABA_SECRETED_FACTORS	NABA_SECRETED_FACTORS	33/135	343/20738	2.45696e-29	1.24732e-26	9.42265e-27	CCL1/CCL11/CCL13/CCL14/CCL16/CCL18/CCL19/CCL21/CCL25/CCL26/CCL7/CSF2/CXCL13/CXCL5/IFNB1/IFNG/IL10/IL11/IL12B/IL17A/IL19/IL1A/IL1RN/IL2/IL22/IL23A/IL25/IL26/IL6/IL9/LTA/S100B/TNFSF14	33
REACTOME_CHEMOKINE_RECEPTORS_BIND_CHEMOKINES	REACTOME_CHEMOKINE_RECEPTORS_BIND_CHEMOKINES	REACTOME_CHEMOKINE_RECEPTORS_BIND_CHEMOKINES	16/135	58/20738	2.64134e-22	1.00569e-19	7.59734e-20	CCL1/CCL11/CCL13/CCL16/CCL19/CCL21/CCL25/CCL7/CCR3/CCR9/CXCL13/CXCL5/CXCR3/CXCR5/CXCR6/XCR1	16
KEGG_JAK_STAT_SIGNALING_PATHWAY	KEGG_JAK_STAT_SIGNALING_PATHWAY	KEGG_JAK_STAT_SIGNALING_PATHWAY	19/135	155/20738	3.98439e-19	1.21365e-16	9.16829e-17	CSF2/IFNB1/IFNG/IFNL1/IL10/IL11/IL12B/IL19/IL2/IL21/IL21R/IL22/IL22RA2/IL23A/IL23R/IL26/IL2RA/IL6/IL9	19
KEGG_HEMATOPOIETIC_CELL_LINEAGE	KEGG_HEMATOPOIETIC_CELL_LINEAGE	KEGG_HEMATOPOIETIC_CELL_LINEAGE	15/135	87/20738	1.27379e-17	3.2333e-15	2.44255e-15	CD19/CD1A/CD38/CD8B/CR1/CR2/CSF2/FCER2/FCGR1A/IL11/IL1A/IL1R2/IL2RA/IL6/MS4A1	15
KEGG_CHEMOKINE_SIGNALING_PATHWAY	KEGG_CHEMOKINE_SIGNALING_PATHWAY	KEGG_CHEMOKINE_SIGNALING_PATHWAY	19/135	189/20738	1.78112e-17	3.8752e-15	2.92746e-15	CCL1/CCL11/CCL13/CCL14/CCL16/CCL18/CCL19/CCL21/CCL25/CCL26/CCL7/CCR3/CCR9/CXCL13/CXCL5/CXCR3/CXCR5/CXCR6/XCR1	19
GAURNIER_PSMD4_TARGETS	GAURNIER_PSMD4_TARGETS	GAURNIER_PSMD4_TARGETS	14/135	72/20738	2.67002e-17	5.08305e-15	3.83991e-15	C2/CCL1/CCL13/CCL18/CCL19/CCL7/CCR3/CXCL13/IL10/IL12B/IL1A/IL1R2/IL21R/IL6	14
KEGG_INTESTINAL_IMMUNE_NETWORK_FOR_IGA_PRODUCTION	KEGG_INTESTINAL_IMMUNE_NETWORK_FOR_IGA_PRODUCTION	KEGG_INTESTINAL_IMMUNE_NETWORK_FOR_IGA_PRODUCTION	12/135	48/20738	2.00771e-16	3.39749e-14	2.56658e-14	CCL25/CCR9/CD28/CD80/HLA-DOB/ICOS/IL10/IL2/IL6/TNFRSF13B/TNFRSF13C/TNFRSF17	12
REACTOME_INTERLEUKIN_4_AND_INTERLEUKIN_13_SIGNALING	REACTOME_INTERLEUKIN_4_AND_INTERLEUKIN_13_SIGNALING	REACTOME_INTERLEUKIN_4_AND_INTERLEUKIN_13_SIGNALING	15/135	111/20738	5.77156e-16	8.79009e-14	6.64033e-14	BATF/CCL11/FCER2/GATA3/IL10/IL12B/IL17A/IL1A/IL23A/IL23R/IL6/IRF4/LBP/LCN2/SAA1	15
REACTOME_PEPTIDE_LIGAND_BINDING_RECEPTORS	REACTOME_PEPTIDE_LIGAND_BINDING_RECEPTORS	REACTOME_PEPTIDE_LIGAND_BINDING_RECEPTORS	18/135	198/20738	7.93747e-16	1.09898e-13	8.30207e-14	CCL1/CCL11/CCL13/CCL16/CCL19/CCL21/CCL25/CCL7/CCR3/CCR9/CXCL13/CXCL5/CXCR3/CXCR5/CXCR6/PMCH/SAA1/XCR1	18
KUMAR_TARGETS_OF_MLL_AF9_FUSION	KUMAR_TARGETS_OF_MLL_AF9_FUSION	KUMAR_TARGETS_OF_MLL_AF9_FUSION	23/135	402/20738	1.5816e-15	2.00732e-13	1.5164e-13	BLK/CCR9/CD19/CD27/CD79A/CD8B/CXCR3/CXCR5/EOMES/FCER2/FCGR1A/GATA3/ICOS/IFNB1/IGLL1/IL1RL1/IL1RN/IRF4/LTF/MS4A1/PAX5/POU2AF1/TCF7	23
REACTOME_RUNX1_AND_FOXP3_CONTROL_THE_DEVELOPMENT_OF_REGULATORY_T_LYMPHOCYTES_TREGS	REACTOME_RUNX1_AND_FOXP3_CONTROL_THE_DEVELOPMENT_OF_REGULATORY_T_LYMPHOCYTES_TREGS	REACTOME_RUNX1_AND_FOXP3_CONTROL_THE_DEVELOPMENT_OF_REGULATORY_T_LYMPHOCYTES_TREGS	7/135	10/20738	4.99878e-14	5.85626e-12	4.42402e-12	CR1/CTLA4/FOXP3/IFNG/IL2/IL2RA/TNFRSF18	7
BIOCARTA_CYTOKINE_PATHWAY	BIOCARTA_CYTOKINE_PATHWAY	BIOCARTA_CYTOKINE_PATHWAY	8/135	19/20738	1.86065e-13	2.02412e-11	1.52909e-11	IFNB1/IFNG/IL10/IL17A/IL1A/IL2/IL6/IL9	8
KUROZUMI_RESPONSE_TO_ONCOCYTIC_VIRUS	KUROZUMI_RESPONSE_TO_ONCOCYTIC_VIRUS	KUROZUMI_RESPONSE_TO_ONCOCYTIC_VIRUS	10/135	44/20738	2.00368e-13	2.0344e-11	1.53685e-11	CCL7/CCR9/CXCR3/CXCR5/IFNG/IL11/IL1A/IL1R2/LTA/XCR1	10
REACTOME_INTERLEUKIN_10_SIGNALING	REACTOME_INTERLEUKIN_10_SIGNALING	REACTOME_INTERLEUKIN_10_SIGNALING	10/135	46/20738	3.25576e-13	3.09908e-11	2.34115e-11	CCL19/CD80/CSF2/FCER2/IL10/IL12B/IL1A/IL1R2/IL1RN/IL6	10
SMID_BREAST_CANCER_NORMAL_LIKE_UP	SMID_BREAST_CANCER_NORMAL_LIKE_UP	SMID_BREAST_CANCER_NORMAL_LIKE_UP	22/135	483/20738	7.02208e-13	6.29096e-11	4.7524e-11	CCL14/CCL19/CCL21/CD19/CD27/CD38/CD79A/CR2/CXCL13/CXCR5/HLA-DOB/ICOS/IL1R2/IL21R/IL6/LY9/MS4A1/PAX5/POU2AF1/S100B/SAA1/TNFRSF17	22
LIANG_SILENCED_BY_METHYLATION_2	LIANG_SILENCED_BY_METHYLATION_2	LIANG_SILENCED_BY_METHYLATION_2	10/135	58/20738	3.90152e-12	3.30112e-10	2.49378e-10	CSF2/CXCL5/GAGE1/IL6/LCN2/MAGEA12/MAGEA3/MAGEA4/SAA1/SERPINB2	10
REACTOME_CLASS_A_1_RHODOPSIN_LIKE_RECEPTORS	REACTOME_CLASS_A_1_RHODOPSIN_LIKE_RECEPTORS	REACTOME_CLASS_A_1_RHODOPSIN_LIKE_RECEPTORS	18/135	331/20738	5.57263e-12	4.4669e-10	3.37445e-10	CCL1/CCL11/CCL13/CCL16/CCL19/CCL21/CCL25/CCL7/CCR3/CCR9/CXCL13/CXCL5/CXCR3/CXCR5/CXCR6/PMCH/SAA1/XCR1	18
BIOCARTA_INFLAM_PATHWAY	BIOCARTA_INFLAM_PATHWAY	BIOCARTA_INFLAM_PATHWAY	8/135	29/20738	1.0005e-11	7.61878e-10	5.75549e-10	CSF2/IFNB1/IFNG/IL10/IL11/IL1A/IL2/IL6	8
BOSCO_TH1_CYTOTOXIC_MODULE	BOSCO_TH1_CYTOTOXIC_MODULE	BOSCO_TH1_CYTOTOXIC_MODULE	12/135	114/20738	1.10732e-11	8.0307e-10	6.06666e-10	CCL7/CD28/CD38/CTLA4/HAMP/IFNB1/IFNG/IL10/IL21/IL2RA/IRF4/SLAMF1	12
MCLACHLAN_DENTAL_CARIES_UP	MCLACHLAN_DENTAL_CARIES_UP	MCLACHLAN_DENTAL_CARIES_UP	16/135	265/20738	1.90819e-11	1.32099e-09	9.97919e-10	CCL18/CD27/CD79A/CXCL13/CXCL5/IL11/IL1RN/IL6/IRF4/LBP/MS4A1/PAX5/POU2AF1/SAA1/SERPINB2/TREM1	16
DEBOSSCHER_NFKB_TARGETS_REPRESSED_BY_GLUCOCORTICOIDS	DEBOSSCHER_NFKB_TARGETS_REPRESSED_BY_GLUCOCORTICOIDS	DEBOSSCHER_NFKB_TARGETS_REPRESSED_BY_GLUCOCORTICOIDS	7/135	20/20738	3.05899e-11	2.02558e-09	1.53019e-09	CCL11/CCL13/CSF2/IL11/IL2/IL6/IL9	7
PID_IL23_PATHWAY	PID_IL23_PATHWAY	PID_IL23_PATHWAY	8/135	37/20738	8.61508e-11	5.46698e-09	4.12995e-09	IFNG/IL12B/IL17A/IL19/IL2/IL23A/IL23R/IL6	8
REACTOME_COMPLEMENT_CASCADE	REACTOME_COMPLEMENT_CASCADE	REACTOME_COMPLEMENT_CASCADE	11/135	115/20738	2.35739e-10	1.43612e-08	1.08489e-08	C2/C4BPA/C8A/C8B/C8G/C9/CD19/CR1/CR2/CRP/MBL2	11
PID_IL27_PATHWAY	PID_IL27_PATHWAY	PID_IL27_PATHWAY	7/135	26/20738	2.51276e-10	1.4719e-08	1.11192e-08	GATA3/IFNG/IL12B/IL17A/IL2/IL27/IL6	7
KEGG_TYPE_I_DIABETES_MELLITUS	KEGG_TYPE_I_DIABETES_MELLITUS	KEGG_TYPE_I_DIABETES_MELLITUS	8/135	43/20738	3.13154e-10	1.76642e-08	1.33441e-08	CD28/CD80/HLA-DOB/IFNG/IL12B/IL1A/IL2/LTA	8
PID_NFAT_TFPATHWAY	PID_NFAT_TFPATHWAY	PID_NFAT_TFPATHWAY	8/135	45/20738	4.60448e-10	2.50451e-08	1.89199e-08	CSF2/CTLA4/FOXP3/GATA3/IFNG/IL2/IL2RA/IRF4	8
HELLER_SILENCED_BY_METHYLATION_UP	HELLER_SILENCED_BY_METHYLATION_UP	HELLER_SILENCED_BY_METHYLATION_UP	15/135	283/20738	5.19954e-10	2.73066e-08	2.06283e-08	BLK/CCL19/CXCL13/FUT7/GATA3/HLA-DOB/IL17A/IL1R2/MAGEA12/MAGEA3/MAGEA4/MAGEC1/PRAME/TNFRSF11A/TNFRSF9	15
REACTOME_TNFS_BIND_THEIR_PHYSIOLOGICAL_RECEPTORS	REACTOME_TNFS_BIND_THEIR_PHYSIOLOGICAL_RECEPTORS	REACTOME_TNFS_BIND_THEIR_PHYSIOLOGICAL_RECEPTORS	7/135	29/20738	5.86607e-10	2.97801e-08	2.24969e-08	CD27/LTA/TNFRSF13B/TNFRSF17/TNFRSF18/TNFRSF9/TNFSF14	7
KEGG_COMPLEMENT_AND_COAGULATION_CASCADES	KEGG_COMPLEMENT_AND_COAGULATION_CASCADES	KEGG_COMPLEMENT_AND_COAGULATION_CASCADES	9/135	69/20738	6.53154e-10	3.20888e-08	2.4241e-08	C2/C4BPA/C8A/C8B/C8G/C9/CR1/CR2/MBL2	9
REACTOME_GPCR_LIGAND_BINDING	REACTOME_GPCR_LIGAND_BINDING	REACTOME_GPCR_LIGAND_BINDING	18/135	463/20738	1.31135e-09	6.24121e-08	4.71483e-08	CCL1/CCL11/CCL13/CCL16/CCL19/CCL21/CCL25/CCL7/CCR3/CCR9/CXCL13/CXCL5/CXCR3/CXCR5/CXCR6/PMCH/SAA1/XCR1	18
KEGG_SYSTEMIC_LUPUS_ERYTHEMATOSUS	KEGG_SYSTEMIC_LUPUS_ERYTHEMATOSUS	KEGG_SYSTEMIC_LUPUS_ERYTHEMATOSUS	11/135	139/20738	1.8137e-09	8.3705e-08	6.32336e-08	C2/C8A/C8B/C8G/C9/CD28/CD80/FCGR1A/HLA-DOB/IFNG/IL10	11
KEGG_T_CELL_RECEPTOR_SIGNALING_PATHWAY	KEGG_T_CELL_RECEPTOR_SIGNALING_PATHWAY	KEGG_T_CELL_RECEPTOR_SIGNALING_PATHWAY	10/135	108/20738	2.19967e-09	9.85322e-08	7.44346e-08	CARD11/CD28/CD8B/CSF2/CTLA4/ICOS/IFNG/IL10/IL2/PDCD1	10
KEGG_PRIMARY_IMMUNODEFICIENCY	KEGG_PRIMARY_IMMUNODEFICIENCY	KEGG_PRIMARY_IMMUNODEFICIENCY	7/135	35/20738	2.44662e-09	1.03506e-07	7.81917e-08	CD19/CD79A/CD8B/ICOS/IGLL1/TNFRSF13B/TNFRSF13C	7
KEGG_PRION_DISEASES	KEGG_PRION_DISEASES	KEGG_PRION_DISEASES	7/135	35/20738	2.44662e-09	1.03506e-07	7.81917e-08	C8A/C8B/C8G/C9/IL1A/IL6/NCAM1	7
KEGG_ALLOGRAFT_REJECTION	KEGG_ALLOGRAFT_REJECTION	KEGG_ALLOGRAFT_REJECTION	7/135	37/20738	3.70555e-09	1.52528e-07	1.15225e-07	CD28/CD80/HLA-DOB/IFNG/IL10/IL12B/IL2	7
KEGG_GRAFT_VERSUS_HOST_DISEASE	KEGG_GRAFT_VERSUS_HOST_DISEASE	KEGG_GRAFT_VERSUS_HOST_DISEASE	7/135	41/20738	7.91849e-09	3.17365e-07	2.39748e-07	CD28/CD80/HLA-DOB/IFNG/IL1A/IL2/IL6	7
KLEIN_TARGETS_OF_BCR_ABL1_FUSION	KLEIN_TARGETS_OF_BCR_ABL1_FUSION	KLEIN_TARGETS_OF_BCR_ABL1_FUSION	7/135	42/20738	9.45094e-09	3.69071e-07	2.78809e-07	CD19/CD38/CD79A/IRF4/PAX5/POU2AF1/TNFRSF13B	7
BIOCARTA_NKT_PATHWAY	BIOCARTA_NKT_PATHWAY	BIOCARTA_NKT_PATHWAY	6/135	26/20738	1.40778e-08	5.36013e-07	4.04923e-07	CCR3/CD28/CSF2/CXCR3/IFNG/IL2	6
REACTOME_TNFR2_NON_CANONICAL_NF_KB_PATHWAY	REACTOME_TNFR2_NON_CANONICAL_NF_KB_PATHWAY	REACTOME_TNFR2_NON_CANONICAL_NF_KB_PATHWAY	9/135	101/20738	2.0197e-08	7.50245e-07	5.66761e-07	CD27/LTA/TNFRSF11A/TNFRSF13B/TNFRSF13C/TNFRSF17/TNFRSF18/TNFRSF9/TNFSF14	9
BIOCARTA_ERYTH_PATHWAY	BIOCARTA_ERYTH_PATHWAY	BIOCARTA_ERYTH_PATHWAY	5/135	15/20738	3.09261e-08	1.09536e-06	8.27472e-07	CSF2/IL11/IL1A/IL6/IL9	5
BIOCARTA_STEM_PATHWAY	BIOCARTA_STEM_PATHWAY	BIOCARTA_STEM_PATHWAY	5/135	15/20738	3.09261e-08	1.09536e-06	8.27472e-07	CSF2/IL11/IL2/IL6/IL9	5
VILIMAS_NOTCH1_TARGETS_UP	VILIMAS_NOTCH1_TARGETS_UP	VILIMAS_NOTCH1_TARGETS_UP	7/135	51/20738	3.86312e-08	1.33717e-06	1.01014e-06	CARD11/CD28/CD80/CTLA4/GATA3/IL12B/TNFRSF18	7
REACTOME_TRANSCRIPTIONAL_REGULATION_BY_RUNX1	REACTOME_TRANSCRIPTIONAL_REGULATION_BY_RUNX1	REACTOME_TRANSCRIPTIONAL_REGULATION_BY_RUNX1	12/135	239/20738	5.52019e-08	1.86828e-06	1.41136e-06	BLK/CR1/CSF2/CTLA4/FOXP3/GATA3/IFNG/IL2/IL2RA/PAX5/TAL1/TNFRSF18	12
REACTOME_G_ALPHA_I_SIGNALLING_EVENTS	REACTOME_G_ALPHA_I_SIGNALLING_EVENTS	REACTOME_G_ALPHA_I_SIGNALLING_EVENTS	15/135	403/20738	6.06006e-08	2.00641e-06	1.51571e-06	CCL1/CCL13/CCL16/CCL19/CCL21/CCL25/CCR3/CCR9/CXCL13/CXCL5/CXCR3/CXCR5/CXCR6/PMCH/SAA1	15
REACTOME_INTERLEUKIN_12_FAMILY_SIGNALING	REACTOME_INTERLEUKIN_12_FAMILY_SIGNALING	REACTOME_INTERLEUKIN_12_FAMILY_SIGNALING	7/135	57/20738	8.54035e-08	2.76744e-06	2.09062e-06	IFNG/IL10/IL12B/IL23A/IL23R/IL27/SERPINB2	7
KIM_BIPOLAR_DISORDER_OLIGODENDROCYTE_DENSITY_CORR_DN	KIM_BIPOLAR_DISORDER_OLIGODENDROCYTE_DENSITY_CORR_DN	KIM_BIPOLAR_DISORDER_OLIGODENDROCYTE_DENSITY_CORR_DN	8/135	87/20738	9.92755e-08	3.14993e-06	2.37956e-06	CAMP/CCL1/CCL7/FUT7/ICOS/LTA/PLA2G1B/PMCH	8
SHIN_B_CELL_LYMPHOMA_CLUSTER_9	SHIN_B_CELL_LYMPHOMA_CLUSTER_9	SHIN_B_CELL_LYMPHOMA_CLUSTER_9	5/135	19/20738	1.1727e-07	3.64493e-06	2.7535e-06	CD19/CD79A/CXCR5/PAX5/TAL1	5
SHIN_B_CELL_LYMPHOMA_CLUSTER_8	SHIN_B_CELL_LYMPHOMA_CLUSTER_8	SHIN_B_CELL_LYMPHOMA_CLUSTER_8	6/135	37/20738	1.34046e-07	4.08305e-06	3.08448e-06	CD38/CD80/IL1R2/IL21R/IL2RA/TNFRSF13C	6
KUROZUMI_RESPONSE_TO_ONCOCYTIC_VIRUS_AND_CYCLIC_RGD	KUROZUMI_RESPONSE_TO_ONCOCYTIC_VIRUS_AND_CYCLIC_RGD	KUROZUMI_RESPONSE_TO_ONCOCYTIC_VIRUS_AND_CYCLIC_RGD	5/135	20/20738	1.55544e-07	4.64496e-06	3.50896e-06	CCL11/CCR9/IFNG/IL10/LTA	5
SMID_BREAST_CANCER_RELAPSE_IN_BONE_DN	SMID_BREAST_CANCER_RELAPSE_IN_BONE_DN	SMID_BREAST_CANCER_RELAPSE_IN_BONE_DN	13/135	324/20738	2.05996e-07	6.0333e-06	4.55776e-06	CXCL5/GAGE1/HLA-DOB/IL1R2/MAGEA12/MAGEA3/MAGEA4/MARCO/POU2AF1/PRAME/ROPN1/S100B/SERPINB2	13
PID_CD8_TCR_DOWNSTREAM_PATHWAY	PID_CD8_TCR_DOWNSTREAM_PATHWAY	PID_CD8_TCR_DOWNSTREAM_PATHWAY	7/135	65/20738	2.15373e-07	6.14292e-06	4.64058e-06	CD8B/EOMES/IFNG/IL2/IL2RA/TNFRSF18/TNFRSF9	7
ONO_AML1_TARGETS_DN	ONO_AML1_TARGETS_DN	ONO_AML1_TARGETS_DN	6/135	40/20738	2.17806e-07	6.14292e-06	4.64058e-06	CXCR3/IL10/IL17A/IL21/IRF4/TNFRSF18	6
BIOCARTA_CTLA4_PATHWAY	BIOCARTA_CTLA4_PATHWAY	BIOCARTA_CTLA4_PATHWAY	5/135	22/20738	2.61446e-07	7.23969e-06	5.46911e-06	CD28/CD80/CTLA4/ICOS/IL2	5
BIOCARTA_TH1TH2_PATHWAY	BIOCARTA_TH1TH2_PATHWAY	BIOCARTA_TH1TH2_PATHWAY	5/135	23/20738	3.32328e-07	9.03814e-06	6.82772e-06	CD28/IFNG/IL12B/IL2/IL2RA	5
MILICIC_FAMILIAL_ADENOMATOUS_POLYPOSIS_DN	MILICIC_FAMILIAL_ADENOMATOUS_POLYPOSIS_DN	MILICIC_FAMILIAL_ADENOMATOUS_POLYPOSIS_DN	4/135	10/20738	3.49899e-07	9.34906e-06	7.0626e-06	CCL19/CCL21/CR2/CXCL13	4
REACTOME_INTERLEUKIN_2_FAMILY_SIGNALING	REACTOME_INTERLEUKIN_2_FAMILY_SIGNALING	REACTOME_INTERLEUKIN_2_FAMILY_SIGNALING	6/135	44/20738	3.92104e-07	1.02961e-05	7.77804e-06	CSF2/IL2/IL21/IL21R/IL2RA/IL9	6
KEGG_LEISHMANIA_INFECTION	KEGG_LEISHMANIA_INFECTION	KEGG_LEISHMANIA_INFECTION	7/135	72/20738	4.38809e-07	1.13272e-05	8.55698e-06	CR1/FCGR1A/HLA-DOB/IFNG/IL10/IL12B/IL1A	7
BOSCO_ALLERGEN_INDUCED_TH2_ASSOCIATED_MODULE	BOSCO_ALLERGEN_INDUCED_TH2_ASSOCIATED_MODULE	BOSCO_ALLERGEN_INDUCED_TH2_ASSOCIATED_MODULE	9/135	149/20738	5.79783e-07	1.47168e-05	1.11176e-05	BATF/CCL1/CXCL13/EOMES/FCER2/FOXP3/IL2RA/IRF4/TNFRSF9	9
REACTOME_INTERLEUKIN_20_FAMILY_SIGNALING	REACTOME_INTERLEUKIN_20_FAMILY_SIGNALING	REACTOME_INTERLEUKIN_20_FAMILY_SIGNALING	5/135	26/20738	6.39555e-07	1.59679e-05	1.20627e-05	IFNL1/IL19/IL22/IL22RA2/IL26	5
QI_PLASMACYTOMA_UP	QI_PLASMACYTOMA_UP	QI_PLASMACYTOMA_UP	11/135	254/20738	8.80594e-07	2.16314e-05	1.63411e-05	BATF/BLK/CARD11/CCL19/CD19/CD79A/IL1R2/IL21R/LAG3/MARCO/SLAMF1	11
KEGG_AUTOIMMUNE_THYROID_DISEASE	KEGG_AUTOIMMUNE_THYROID_DISEASE	KEGG_AUTOIMMUNE_THYROID_DISEASE	6/135	52/20738	1.08362e-06	2.61961e-05	1.97894e-05	CD28/CD80/CTLA4/HLA-DOB/IL10/IL2	6
BIOCARTA_LECTIN_PATHWAY	BIOCARTA_LECTIN_PATHWAY	BIOCARTA_LECTIN_PATHWAY	4/135	13/20738	1.17337e-06	2.7493e-05	2.07692e-05	C2/C8A/C9/MBL2	4
RAY_ALZHEIMERS_DISEASE	RAY_ALZHEIMERS_DISEASE	RAY_ALZHEIMERS_DISEASE	4/135	13/20738	1.17337e-06	2.7493e-05	2.07692e-05	CCL18/CCL7/IL11/IL1A	4
WORSCHECH_TUMOR_EVASION_AND_TOLEROGENICITY_UP	WORSCHECH_TUMOR_EVASION_AND_TOLEROGENICITY_UP	WORSCHECH_TUMOR_EVASION_AND_TOLEROGENICITY_UP	5/135	32/20738	1.89747e-06	4.37857e-05	3.30772e-05	IFNB1/IL12B/IL23R/IL6/IL9	5
CAIRO_LIVER_DEVELOPMENT_DN	CAIRO_LIVER_DEVELOPMENT_DN	CAIRO_LIVER_DEVELOPMENT_DN	10/135	223/20738	2.06271e-06	4.68881e-05	3.54209e-05	C8A/C8G/C9/CAMP/CRP/IL1RN/LBP/LCN2/LTF/TNFRSF11A	10
BOYLAN_MULTIPLE_MYELOMA_C_D_DN	BOYLAN_MULTIPLE_MYELOMA_C_D_DN	BOYLAN_MULTIPLE_MYELOMA_C_D_DN	11/135	278/20738	2.12374e-06	4.75655e-05	3.59326e-05	CAMP/CD28/CD8B/CXCR6/EOMES/HSD11B1/ICOS/LCN2/LTF/MS4A1/TNFRSF17	11
BIOCARTA_ASBCELL_PATHWAY	BIOCARTA_ASBCELL_PATHWAY	BIOCARTA_ASBCELL_PATHWAY	4/135	15/20738	2.21752e-06	4.84022e-05	3.65647e-05	CD28/CD80/IL10/IL2	4
PID_IL12_STAT4_PATHWAY	PID_IL12_STAT4_PATHWAY	PID_IL12_STAT4_PATHWAY	5/135	33/20738	2.22466e-06	4.84022e-05	3.65647e-05	CD28/CD80/IFNG/IL2/IL2RA	5
WORSCHECH_TUMOR_REJECTION_UP	WORSCHECH_TUMOR_REJECTION_UP	WORSCHECH_TUMOR_REJECTION_UP	6/135	60/20738	2.55354e-06	5.47753e-05	4.13791e-05	CCL1/CCL11/IFNG/IL1A/IL23R/IRF4	6
KEGG_CELL_ADHESION_MOLECULES_CAMS	KEGG_CELL_ADHESION_MOLECULES_CAMS	KEGG_CELL_ADHESION_MOLECULES_CAMS	8/135	133/20738	2.59123e-06	5.48117e-05	4.14066e-05	CD28/CD80/CD8B/CTLA4/HLA-DOB/ICOS/NCAM1/PDCD1	8
GAVIN_FOXP3_TARGETS_CLUSTER_T4	GAVIN_FOXP3_TARGETS_CLUSTER_T4	GAVIN_FOXP3_TARGETS_CLUSTER_T4	7/135	97/20738	3.3436e-06	6.92595e-05	5.2321e-05	CD38/CTLA4/FOXP3/IL1R2/IL2RA/IRF4/TNFRSF9	7
POOLA_INVASIVE_BREAST_CANCER_UP	POOLA_INVASIVE_BREAST_CANCER_UP	POOLA_INVASIVE_BREAST_CANCER_UP	11/135	292/20738	3.40878e-06	6.92595e-05	5.2321e-05	CCL11/CCL18/CD19/CD27/CD38/CD79A/CHIT1/CXCL13/CXCR3/FCGR1A/MS4A1	11
PID_IL12_2PATHWAY	PID_IL12_2PATHWAY	PID_IL12_2PATHWAY	6/135	63/20738	3.41068e-06	6.92595e-05	5.2321e-05	CD8B/EOMES/IFNG/IL12B/IL2/IL2RA	6
PID_IL4_2PATHWAY	PID_IL4_2PATHWAY	PID_IL4_2PATHWAY	6/135	64/20738	3.74352e-06	7.47352e-05	5.64575e-05	CCL11/CCL26/FCER2/IL10/IRF4/LTA	6
BIOCARTA_DC_PATHWAY	BIOCARTA_DC_PATHWAY	BIOCARTA_DC_PATHWAY	4/135	17/20738	3.82754e-06	7.47352e-05	5.64575e-05	CSF2/IFNB1/IFNG/IL10	4
REACTOME_TNF_RECEPTOR_SUPERFAMILY_TNFSF_MEMBERS_MEDIATING_NON_CANONICAL_NF_KB_PATHWAY	REACTOME_TNF_RECEPTOR_SUPERFAMILY_TNFSF_MEMBERS_MEDIATING_NON_CANONICAL_NF_KB_PATHWAY	REACTOME_TNF_RECEPTOR_SUPERFAMILY_TNFSF_MEMBERS_MEDIATING_NON_CANONICAL_NF_KB_PATHWAY	4/135	17/20738	3.82754e-06	7.47352e-05	5.64575e-05	LTA/TNFRSF11A/TNFRSF13C/TNFSF14	4
RUTELLA_RESPONSE_TO_HGF_UP	RUTELLA_RESPONSE_TO_HGF_UP	RUTELLA_RESPONSE_TO_HGF_UP	13/135	422/20738	3.94777e-06	7.6107e-05	5.74938e-05	CCL13/CCL18/CCL19/CD80/CXCL5/FCGR1A/HSD11B1/IL10/IL1A/IL1R2/IL21R/IRF4/SLAMF1	13
VALK_AML_WITH_CEBPA	VALK_AML_WITH_CEBPA	VALK_AML_WITH_CEBPA	5/135	37/20738	4.00141e-06	7.61768e-05	5.75466e-05	CAMP/CD38/IGLL1/LCN2/LTF	5
GAVIN_FOXP3_TARGETS_CLUSTER_P4	GAVIN_FOXP3_TARGETS_CLUSTER_P4	GAVIN_FOXP3_TARGETS_CLUSTER_P4	7/135	101/20738	4.38115e-06	8.23764e-05	6.223e-05	CTLA4/FOXP3/IL1R2/IL1RL1/IL2RA/TNFRSF18/TNFRSF9	7
HSIAO_LIVER_SPECIFIC_GENES	HSIAO_LIVER_SPECIFIC_GENES	HSIAO_LIVER_SPECIFIC_GENES	10/135	249/20738	5.50568e-06	0.000102258	7.72491e-05	C2/C4BPA/C8A/C8B/C8G/C9/CRP/HSD11B1/MBL2/SAA1	10
BIOCARTA_TOB1_PATHWAY	BIOCARTA_TOB1_PATHWAY	BIOCARTA_TOB1_PATHWAY	4/135	19/20738	6.17071e-06	0.000113229	8.5537e-05	CD28/IFNG/IL2/IL2RA	4
TAKEDA_TARGETS_OF_NUP98_HOXA9_FUSION_8D_DN	TAKEDA_TARGETS_OF_NUP98_HOXA9_FUSION_8D_DN	TAKEDA_TARGETS_OF_NUP98_HOXA9_FUSION_8D_DN	9/135	201/20738	6.8848e-06	0.000124828	9.42993e-05	CD1A/COLEC12/CR1/CXCL5/HSD11B1/IL10/IL1R2/MARCO/S100B	9
ONO_FOXP3_TARGETS_DN	ONO_FOXP3_TARGETS_DN	ONO_FOXP3_TARGETS_DN	5/135	42/20738	7.60775e-06	0.00013591	0.000102671	CXCR6/EOMES/IL17A/IL21/IRF4	5
BIOCARTA_COMP_PATHWAY	BIOCARTA_COMP_PATHWAY	BIOCARTA_COMP_PATHWAY	4/135	20/20738	7.67451e-06	0.00013591	0.000102671	C2/C8A/C9/MBL2	4
REACTOME_COSTIMULATION_BY_THE_CD28_FAMILY	REACTOME_COSTIMULATION_BY_THE_CD28_FAMILY	REACTOME_COSTIMULATION_BY_THE_CD28_FAMILY	6/135	74/20738	8.7702e-06	0.000153529	0.000115981	BTLA/CD28/CD80/CTLA4/ICOS/PDCD1	6
LIU_TARGETS_OF_VMYB_VS_CMYB_DN	LIU_TARGETS_OF_VMYB_VS_CMYB_DN	LIU_TARGETS_OF_VMYB_VS_CMYB_DN	5/135	44/20738	9.61165e-06	0.000166347	0.000125664	CSF2/GATA3/IL12B/IL23A/IL6	5
MARZEC_IL2_SIGNALING_UP	MARZEC_IL2_SIGNALING_UP	MARZEC_IL2_SIGNALING_UP	7/135	115/20738	1.03491e-05	0.000177098	0.000133786	CSF2/IL10/IL1A/IL2RA/TNFRSF18/TNFRSF9/TNFSF14	7
BROWN_MYELOID_CELL_DEVELOPMENT_UP	BROWN_MYELOID_CELL_DEVELOPMENT_UP	BROWN_MYELOID_CELL_DEVELOPMENT_UP	8/135	161/20738	1.06573e-05	0.00018003	0.000136001	C2/CAMP/CD80/CLEC6A/FCGR1A/IL1R2/IL1RN/LCN2	8
SHIPP_DLBCL_VS_FOLLICULAR_LYMPHOMA_DN	SHIPP_DLBCL_VS_FOLLICULAR_LYMPHOMA_DN	SHIPP_DLBCL_VS_FOLLICULAR_LYMPHOMA_DN	5/135	45/20738	1.07569e-05	0.00018003	0.000136001	CCL14/CCL21/LY9/PDCD1/PMCH	5
ALTEMEIER_RESPONSE_TO_LPS_WITH_MECHANICAL_VENTILATION	ALTEMEIER_RESPONSE_TO_LPS_WITH_MECHANICAL_VENTILATION	ALTEMEIER_RESPONSE_TO_LPS_WITH_MECHANICAL_VENTILATION	7/135	120/20738	1.36779e-05	0.000226429	0.000171052	CLEC6A/CSF2/FCGR1A/IL1A/IL1R2/IL1RN/IL6	7
RUTELLA_RESPONSE_TO_CSF2RB_AND_IL4_UP	RUTELLA_RESPONSE_TO_CSF2RB_AND_IL4_UP	RUTELLA_RESPONSE_TO_CSF2RB_AND_IL4_UP	11/135	340/20738	1.43491e-05	0.000234986	0.000177517	CCL13/CCL18/CCL19/CD80/HSD11B1/IL10/IL1A/IL1R2/IL21R/IRF4/SLAMF1	11
SANSOM_APC_TARGETS_DN	SANSOM_APC_TARGETS_DN	SANSOM_APC_TARGETS_DN	11/135	341/20738	1.47461e-05	0.000237938	0.000179746	CCL21/CCL25/CCR9/CD28/CXCL13/HLA-DOB/ICOS/IKBKE/IRF4/POU2AF1/TNFRSF17	11
ZHAN_MULTIPLE_MYELOMA_CD2_UP	ZHAN_MULTIPLE_MYELOMA_CD2_UP	ZHAN_MULTIPLE_MYELOMA_CD2_UP	5/135	48/20738	1.48418e-05	0.000237938	0.000179746	CD27/CD79A/MS4A1/PAX5/TNFRSF13C	5
ONO_AML1_TARGETS_UP	ONO_AML1_TARGETS_UP	ONO_AML1_TARGETS_UP	4/135	24/20738	1.64949e-05	0.000261685	0.000197686	CXCR6/EOMES/IFNG/PDCD1	4
PID_TCR_CALCIUM_PATHWAY	PID_TCR_CALCIUM_PATHWAY	PID_TCR_CALCIUM_PATHWAY	4/135	28/20738	3.11483e-05	0.000489061	0.000369453	CSF2/IFNG/IL2/IL2RA	4
REACTOME_INTERLEUKIN_1_FAMILY_SIGNALING	REACTOME_INTERLEUKIN_1_FAMILY_SIGNALING	REACTOME_INTERLEUKIN_1_FAMILY_SIGNALING	7/135	139/20738	3.54141e-05	0.000550364	0.000415764	IL1A/IL1R2/IL1RL1/IL1RN/NOD2/S100B/SAA1	7
KLEIN_PRIMARY_EFFUSION_LYMPHOMA_DN	KLEIN_PRIMARY_EFFUSION_LYMPHOMA_DN	KLEIN_PRIMARY_EFFUSION_LYMPHOMA_DN	5/135	58/20738	3.77001e-05	0.000574173	0.00043375	CD19/CD27/CD79A/CXCR5/MS4A1	5
SU_LIVER	SU_LIVER	SU_LIVER	5/135	58/20738	3.77001e-05	0.000574173	0.00043375	C8A/C9/CCL16/CRP/MBL2	5
GRAHAM_CML_QUIESCENT_VS_NORMAL_DIVIDING_UP	GRAHAM_CML_QUIESCENT_VS_NORMAL_DIVIDING_UP	GRAHAM_CML_QUIESCENT_VS_NORMAL_DIVIDING_UP	5/135	59/20738	4.09769e-05	0.000598644	0.000452236	CCL19/CXCL13/CXCL5/IL1RN/SERPINB2	5
KAMIKUBO_MYELOID_CEBPA_NETWORK	KAMIKUBO_MYELOID_CEBPA_NETWORK	KAMIKUBO_MYELOID_CEBPA_NETWORK	4/135	30/20738	4.12723e-05	0.000598644	0.000452236	CAMP/LBP/LCN2/LTF	4
KEGG_ASTHMA	KEGG_ASTHMA	KEGG_ASTHMA	4/135	30/20738	4.12723e-05	0.000598644	0.000452236	CCL11/HLA-DOB/IL10/IL9	4
MARSON_FOXP3_TARGETS_STIMULATED_UP	MARSON_FOXP3_TARGETS_STIMULATED_UP	MARSON_FOXP3_TARGETS_STIMULATED_UP	4/135	30/20738	4.12723e-05	0.000598644	0.000452236	BTLA/IL2/POU2AF1/TNFSF14	4
PID_IL2_STAT5_PATHWAY	PID_IL2_STAT5_PATHWAY	PID_IL2_STAT5_PATHWAY	4/135	30/20738	4.12723e-05	0.000598644	0.000452236	FOXP3/IL2/IL2RA/LTA	4
BIOCARTA_EOSINOPHILS_PATHWAY	BIOCARTA_EOSINOPHILS_PATHWAY	BIOCARTA_EOSINOPHILS_PATHWAY	3/135	11/20738	4.28474e-05	0.000615628	0.000465067	CCL11/CCR3/CSF2	3
CHANG_IMMORTALIZED_BY_HPV31_DN	CHANG_IMMORTALIZED_BY_HPV31_DN	CHANG_IMMORTALIZED_BY_HPV31_DN	5/135	60/20738	4.447e-05	0.00063297	0.000478167	IL1R2/IL1RN/LCN2/PLA2G1B/SERPINB2	5
BIOCARTA_IL1R_PATHWAY	BIOCARTA_IL1R_PATHWAY	BIOCARTA_IL1R_PATHWAY	4/135	31/20738	4.71482e-05	0.000664878	0.000502271	IFNB1/IL1A/IL1RN/IL6	4
LINDSTEDT_DENDRITIC_CELL_MATURATION_A	LINDSTEDT_DENDRITIC_CELL_MATURATION_A	LINDSTEDT_DENDRITIC_CELL_MATURATION_A	5/135	61/20738	4.8189e-05	0.000673319	0.000508648	CCL1/CSF2/IL12B/IL1RN/IL6	5
TSAI_RESPONSE_TO_IONIZING_RADIATION	TSAI_RESPONSE_TO_IONIZING_RADIATION	TSAI_RESPONSE_TO_IONIZING_RADIATION	7/135	147/20738	5.06156e-05	0.000700796	0.000529405	BATF/CCL18/CCL21/CD79A/CD80/IRF4/KLRC2	7
KEGG_NOD_LIKE_RECEPTOR_SIGNALING_PATHWAY	KEGG_NOD_LIKE_RECEPTOR_SIGNALING_PATHWAY	KEGG_NOD_LIKE_RECEPTOR_SIGNALING_PATHWAY	5/135	62/20738	5.21439e-05	0.000715452	0.000540477	CCL11/CCL13/CCL7/IL6/NOD2	5
KEGG_TOLL_LIKE_RECEPTOR_SIGNALING_PATHWAY	KEGG_TOLL_LIKE_RECEPTOR_SIGNALING_PATHWAY	KEGG_TOLL_LIKE_RECEPTOR_SIGNALING_PATHWAY	6/135	102/20738	5.49341e-05	0.000740395	0.00055932	CD80/IFNB1/IKBKE/IL12B/IL6/LBP	6
REACTOME_INTERLEUKIN_1_SIGNALING	REACTOME_INTERLEUKIN_1_SIGNALING	REACTOME_INTERLEUKIN_1_SIGNALING	6/135	102/20738	5.49341e-05	0.000740395	0.00055932	IL1A/IL1R2/IL1RN/NOD2/S100B/SAA1	6
SOUCEK_MYC_TARGETS	SOUCEK_MYC_TARGETS	SOUCEK_MYC_TARGETS	3/135	12/20738	5.68577e-05	0.000755294	0.000570575	CCL21/CCL7/CXCL13	3
TAKEDA_TARGETS_OF_NUP98_HOXA9_FUSION_10D_DN	TAKEDA_TARGETS_OF_NUP98_HOXA9_FUSION_10D_DN	TAKEDA_TARGETS_OF_NUP98_HOXA9_FUSION_10D_DN	7/135	150/20738	5.75403e-05	0.000755294	0.000570575	CCL13/CCL18/CCL7/CHIT1/CXCL5/IL1R2/S100B	7
BASSO_CD40_SIGNALING_UP	BASSO_CD40_SIGNALING_UP	BASSO_CD40_SIGNALING_UP	6/135	103/20738	5.80233e-05	0.000755294	0.000570575	BATF/CR2/CXCR5/IRF4/LTA/SLAMF1	6
GHANDHI_DIRECT_IRRADIATION_UP	GHANDHI_DIRECT_IRRADIATION_UP	GHANDHI_DIRECT_IRRADIATION_UP	6/135	103/20738	5.80233e-05	0.000755294	0.000570575	CXCL5/HSD11B1/IL11/IL1A/IL6/SERPINB2	6
BORCZUK_MALIGNANT_MESOTHELIOMA_DN	BORCZUK_MALIGNANT_MESOTHELIOMA_DN	BORCZUK_MALIGNANT_MESOTHELIOMA_DN	6/135	105/20738	6.46179e-05	0.00083401	0.000630039	CCL21/CD19/CD38/CD79A/FCER2/MS4A1	6
LIAN_LIPA_TARGETS_3M	LIAN_LIPA_TARGETS_3M	LIAN_LIPA_TARGETS_3M	5/135	65/20738	6.55279e-05	0.000838647	0.000633542	CAMP/CLEC6A/IL1R2/LY9/MARCO	5
BIOCARTA_IL10_PATHWAY	BIOCARTA_IL10_PATHWAY	BIOCARTA_IL10_PATHWAY	3/135	13/20738	7.35631e-05	0.000910866	0.000688099	IL10/IL1A/IL6	3
BIOCARTA_IL5_PATHWAY	BIOCARTA_IL5_PATHWAY	BIOCARTA_IL5_PATHWAY	3/135	13/20738	7.35631e-05	0.000910866	0.000688099	CCL11/CCR3/IL6	3
NIKOLSKY_BREAST_CANCER_1Q32_AMPLICON	NIKOLSKY_BREAST_CANCER_1Q32_AMPLICON	NIKOLSKY_BREAST_CANCER_1Q32_AMPLICON	3/135	13/20738	7.35631e-05	0.000910866	0.000688099	IKBKE/IL10/IL19	3
SHIN_B_CELL_LYMPHOMA_CLUSTER_1	SHIN_B_CELL_LYMPHOMA_CLUSTER_1	SHIN_B_CELL_LYMPHOMA_CLUSTER_1	3/135	13/20738	7.35631e-05	0.000910866	0.000688099	IFNG/IL10/MNX1	3
BIOCARTA_BLYMPHOCYTE_PATHWAY	BIOCARTA_BLYMPHOCYTE_PATHWAY	BIOCARTA_BLYMPHOCYTE_PATHWAY	3/135	14/20738	9.31799e-05	0.00113983	0.000861067	CD80/CR1/CR2	3
PID_AP1_PATHWAY	PID_AP1_PATHWAY	PID_AP1_PATHWAY	5/135	70/20738	9.35514e-05	0.00113983	0.000861067	CSF2/IFNG/IL10/IL2/IL6	5
LENAOUR_DENDRITIC_CELL_MATURATION_UP	LENAOUR_DENDRITIC_CELL_MATURATION_UP	LENAOUR_DENDRITIC_CELL_MATURATION_UP	6/135	116/20738	0.000112385	0.00135843	0.00102621	CCL13/CD1A/CR1/FCER2/HSD11B1/IRF4	6
SENGUPTA_NASOPHARYNGEAL_CARCINOMA_DN	SENGUPTA_NASOPHARYNGEAL_CARCINOMA_DN	SENGUPTA_NASOPHARYNGEAL_CARCINOMA_DN	10/135	356/20738	0.000115512	0.00137927	0.00104195	CD19/CR1/CR2/LCN2/LTF/MS4A1/PAX5/POU2AF1/SAA1/TNFRSF13C	10
BIOCARTA_CLASSIC_PATHWAY	BIOCARTA_CLASSIC_PATHWAY	BIOCARTA_CLASSIC_PATHWAY	3/135	15/20738	0.000115921	0.00137927	0.00104195	C2/C8A/C9	3
HADDAD_B_LYMPHOCYTE_PROGENITOR	HADDAD_B_LYMPHOCYTE_PROGENITOR	HADDAD_B_LYMPHOCYTE_PROGENITOR	9/135	289/20738	0.000118239	0.00139595	0.00105455	BLK/CD19/CD27/CD79A/IGLL1/IRF4/MS4A1/PAX5/POU2AF1	9
ACEVEDO_LIVER_CANCER_WITH_H3K27ME3_UP	ACEVEDO_LIVER_CANCER_WITH_H3K27ME3_UP	ACEVEDO_LIVER_CANCER_WITH_H3K27ME3_UP	9/135	290/20738	0.000121362	0.00142181	0.00107408	C9/CCR9/COLEC12/IFNL1/IL1RL1/IL6/MAGEB2/MARCO/SERPINB2	9
GOLDRATH_ANTIGEN_RESPONSE	GOLDRATH_ANTIGEN_RESPONSE	GOLDRATH_ANTIGEN_RESPONSE	10/135	360/20738	0.000126549	0.00147125	0.00111143	CTLA4/CXCR3/FUT7/IFNG/IL2RA/IRF4/LAG3/MS4A1/PDCD1/TNFRSF9	10
RICKMAN_HEAD_AND_NECK_CANCER_D	RICKMAN_HEAD_AND_NECK_CANCER_D	RICKMAN_HEAD_AND_NECK_CANCER_D	4/135	40/20738	0.000130869	0.00150996	0.00114067	CCL19/LTF/MS4A1/TNFRSF17	4
SENGUPTA_NASOPHARYNGEAL_CARCINOMA_WITH_LMP1_DN	SENGUPTA_NASOPHARYNGEAL_CARCINOMA_WITH_LMP1_DN	SENGUPTA_NASOPHARYNGEAL_CARCINOMA_WITH_LMP1_DN	7/135	174/20738	0.000145808	0.00166967	0.00126133	CCL7/CR2/CXCL5/LCN2/MAGEA3/MAGEA4/MS4A1	7
SABATES_COLORECTAL_ADENOMA_DN	SABATES_COLORECTAL_ADENOMA_DN	SABATES_COLORECTAL_ADENOMA_DN	9/135	299/20738	0.000152715	0.00173571	0.00131121	CCL13/CCL19/CCL21/COLEC12/CR2/CXCL13/MS4A1/TNFRSF13C/TNFRSF17	9
JAATINEN_HEMATOPOIETIC_STEM_CELL_DN	JAATINEN_HEMATOPOIETIC_STEM_CELL_DN	JAATINEN_HEMATOPOIETIC_STEM_CELL_DN	8/135	235/20738	0.000155453	0.00175374	0.00132484	CD27/CD28/CD8B/IL1RN/IL21R/LTF/LY9/SERPINB2	8
EHRLICH_ICF_SYNDROM_DN	EHRLICH_ICF_SYNDROM_DN	EHRLICH_ICF_SYNDROM_DN	3/135	17/20738	0.000171599	0.00189381	0.00143065	BLK/CD27/TNFRSF17	3
JI_CARCINOGENESIS_BY_KRAS_AND_STK11_DN	JI_CARCINOGENESIS_BY_KRAS_AND_STK11_DN	JI_CARCINOGENESIS_BY_KRAS_AND_STK11_DN	3/135	17/20738	0.000171599	0.00189381	0.00143065	C2/CXCL13/NCAM1	3
MATTIOLI_MULTIPLE_MYELOMA_SUBGROUPS	MATTIOLI_MULTIPLE_MYELOMA_SUBGROUPS	MATTIOLI_MULTIPLE_MYELOMA_SUBGROUPS	3/135	17/20738	0.000171599	0.00189381	0.00143065	GAGE1/MAGEA12/MAGEA3	3
LIAN_LIPA_TARGETS_6M	LIAN_LIPA_TARGETS_6M	LIAN_LIPA_TARGETS_6M	5/135	81/20738	0.000187042	0.00203475	0.00153712	CAMP/CLEC6A/IL1R2/LY9/MARCO	5
TARTE_PLASMA_CELL_VS_B_LYMPHOCYTE_UP	TARTE_PLASMA_CELL_VS_B_LYMPHOCYTE_UP	TARTE_PLASMA_CELL_VS_B_LYMPHOCYTE_UP	5/135	81/20738	0.000187042	0.00203475	0.00153712	CD27/CD38/CXCR3/IRF4/TNFRSF17	5
PID_REG_GR_PATHWAY	PID_REG_GR_PATHWAY	PID_REG_GR_PATHWAY	5/135	82/20738	0.000198156	0.00214036	0.0016169	CSF2/GATA3/IFNG/IL2/IL6	5
BIOCARTA_41BB_PATHWAY	BIOCARTA_41BB_PATHWAY	BIOCARTA_41BB_PATHWAY	3/135	18/20738	0.00020494	0.00218268	0.00164887	IFNG/IL2/TNFRSF9	3
MARSON_FOXP3_CORE_DIRECT_TARGETS	MARSON_FOXP3_CORE_DIRECT_TARGETS	MARSON_FOXP3_CORE_DIRECT_TARGETS	3/135	18/20738	0.00020494	0.00218268	0.00164887	IL2/POU2AF1/TNFRSF9	3
JAEGER_METASTASIS_UP	JAEGER_METASTASIS_UP	JAEGER_METASTASIS_UP	4/135	46/20738	0.000226728	0.00238143	0.00179901	FCGR1A/MAGEA12/MAGEA3/NCAM1	4
ZHANG_ANTIVIRAL_RESPONSE_TO_RIBAVIRIN_DN	ZHANG_ANTIVIRAL_RESPONSE_TO_RIBAVIRIN_DN	ZHANG_ANTIVIRAL_RESPONSE_TO_RIBAVIRIN_DN	4/135	46/20738	0.000226728	0.00238143	0.00179901	CXCR3/GATA3/IFNB1/TNFRSF9	4
LI_INDUCED_T_TO_NATURAL_KILLER_UP	LI_INDUCED_T_TO_NATURAL_KILLER_UP	LI_INDUCED_T_TO_NATURAL_KILLER_UP	9/135	316/20738	0.000230485	0.00240431	0.0018163	BATF/CXCR3/CXCR5/HSD11B1/IFNG/LAG3/LTA/TNFRSF18/TNFRSF9	9
HINATA_NFKB_TARGETS_KERATINOCYTE_UP	HINATA_NFKB_TARGETS_KERATINOCYTE_UP	HINATA_NFKB_TARGETS_KERATINOCYTE_UP	5/135	85/20738	0.000234535	0.00242991	0.00183564	CSF2/IL1RN/IL6/SAA1/SERPINB2	5
REACTOME_INTERLEUKIN_12_SIGNALING	REACTOME_INTERLEUKIN_12_SIGNALING	REACTOME_INTERLEUKIN_12_SIGNALING	4/135	47/20738	0.000246576	0.00252617	0.00190836	IFNG/IL10/IL12B/SERPINB2	4
SHEN_SMARCA2_TARGETS_DN	SHEN_SMARCA2_TARGETS_DN	SHEN_SMARCA2_TARGETS_DN	9/135	319/20738	0.000247144	0.00252617	0.00190836	CCL16/IKBKE/IL11/IL1RN/IRF4/LBP/LTA/PAX5/TREM1	9
YEGNASUBRAMANIAN_PROSTATE_CANCER	YEGNASUBRAMANIAN_PROSTATE_CANCER	YEGNASUBRAMANIAN_PROSTATE_CANCER	6/135	135/20738	0.000257271	0.00260643	0.00196899	GAGE1/MAGEA1/MAGEA12/MAGEA3/MAGEA4/PRAME	6
REACTOME_IMMUNOREGULATORY_INTERACTIONS_BETWEEN_A_LYMPHOID_AND_A_NON_LYMPHOID_CELL	REACTOME_IMMUNOREGULATORY_INTERACTIONS_BETWEEN_A_LYMPHOID_AND_A_NON_LYMPHOID_CELL	REACTOME_IMMUNOREGULATORY_INTERACTIONS_BETWEEN_A_LYMPHOID_AND_A_NON_LYMPHOID_CELL	7/135	191/20738	0.000258418	0.00260643	0.00196899	CD19/CD1A/CD8B/COLEC12/FCGR1A/LAIR2/TREM1	7
DE_YY1_TARGETS_UP	DE_YY1_TARGETS_UP	DE_YY1_TARGETS_UP	3/135	20/20738	0.000283598	0.00280962	0.00212248	CHIT1/CSF2/IL19	3
SU_THYMUS	SU_THYMUS	SU_THYMUS	3/135	20/20738	0.000283598	0.00280962	0.00212248	CCR9/IRF4/SLAMF1	3
KONDO_PROSTATE_CANCER_WITH_H3K27ME3	KONDO_PROSTATE_CANCER_WITH_H3K27ME3	KONDO_PROSTATE_CANCER_WITH_H3K27ME3	7/135	194/20738	0.000284098	0.00280962	0.00212248	C4BPA/CD1A/CTLA4/IFNG/IL9/MARCO/TREM1	7
LINDSTEDT_DENDRITIC_CELL_MATURATION_B	LINDSTEDT_DENDRITIC_CELL_MATURATION_B	LINDSTEDT_DENDRITIC_CELL_MATURATION_B	4/135	49/20738	0.000289972	0.0028492	0.00215239	CD80/IL2RA/SLAMF1/TNFRSF9	4
LU_IL4_SIGNALING	LU_IL4_SIGNALING	LU_IL4_SIGNALING	5/135	90/20738	0.000306195	0.00297983	0.00225107	BATF/FCER2/IL2RA/IL6/TNFRSF11A	5
ZHOU_INFLAMMATORY_RESPONSE_LPS_UP	ZHOU_INFLAMMATORY_RESPONSE_LPS_UP	ZHOU_INFLAMMATORY_RESPONSE_LPS_UP	10/135	402/20738	0.000307179	0.00297983	0.00225107	CCL18/CD80/IFNB1/IFNL1/IL12B/IL23A/IL27/IL6/NEFL/SERPINB2	10
WINTER_HYPOXIA_DN	WINTER_HYPOXIA_DN	WINTER_HYPOXIA_DN	4/135	51/20738	0.00033859	0.00326375	0.00246555	CCL19/CD28/CD79A/HLA-DOB	4
MORI_MATURE_B_LYMPHOCYTE_UP	MORI_MATURE_B_LYMPHOCYTE_UP	MORI_MATURE_B_LYMPHOCYTE_UP	5/135	94/20738	0.000374575	0.00358791	0.00271043	CR2/CXCR5/FCER2/HLA-DOB/MS4A1	5
GAVIN_PDE3B_TARGETS	GAVIN_PDE3B_TARGETS	GAVIN_PDE3B_TARGETS	3/135	22/20738	0.000379474	0.00358968	0.00271177	CTLA4/IL10/IL2RA	3
MAEKAWA_ATF2_TARGETS	MAEKAWA_ATF2_TARGETS	MAEKAWA_ATF2_TARGETS	3/135	22/20738	0.000379474	0.00358968	0.00271177	CCR3/CRP/IGLL1	3
PID_CD8_TCR_PATHWAY	PID_CD8_TCR_PATHWAY	PID_CD8_TCR_PATHWAY	4/135	53/20738	0.000392782	0.00369264	0.00278955	CARD11/CD28/CD80/CD8B	4
MARSON_FOXP3_TARGETS_DN	MARSON_FOXP3_TARGETS_DN	MARSON_FOXP3_TARGETS_DN	4/135	54/20738	0.000422079	0.00394372	0.00297922	BTLA/IFNG/IL2/POU2AF1	4
ONO_FOXP3_TARGETS_UP	ONO_FOXP3_TARGETS_UP	ONO_FOXP3_TARGETS_UP	3/135	23/20738	0.000434323	0.00403338	0.00304695	CXCR3/IL10/TNFRSF18	3
GRAHAM_CML_QUIESCENT_VS_CML_DIVIDING_UP	GRAHAM_CML_QUIESCENT_VS_CML_DIVIDING_UP	GRAHAM_CML_QUIESCENT_VS_CML_DIVIDING_UP	3/135	24/20738	0.000494013	0.00455989	0.0034447	CCL19/CXCL13/CXCL5	3
REACTOME_TOLL_LIKE_RECEPTOR_CASCADES	REACTOME_TOLL_LIKE_RECEPTOR_CASCADES	REACTOME_TOLL_LIKE_RECEPTOR_CASCADES	6/135	153/20738	0.000502359	0.004609	0.00348179	IKBKE/LBP/NOD2/S100B/SAA1/TLR10	6
PID_SHP2_PATHWAY	PID_SHP2_PATHWAY	PID_SHP2_PATHWAY	4/135	57/20738	0.000519312	0.004736	0.00357774	IFNG/IL2/IL2RA/IL6	4
LIAN_NEUTROPHIL_GRANULE_CONSTITUENTS	LIAN_NEUTROPHIL_GRANULE_CONSTITUENTS	LIAN_NEUTROPHIL_GRANULE_CONSTITUENTS	3/135	25/20738	0.000558714	0.00503504	0.00380364	CAMP/LCN2/LTF	3
WONG_ENDMETRIUM_CANCER_UP	WONG_ENDMETRIUM_CANCER_UP	WONG_ENDMETRIUM_CANCER_UP	3/135	25/20738	0.000558714	0.00503504	0.00380364	CXCL5/LCN2/LTF	3
ONDER_CDH1_TARGETS_3_DN	ONDER_CDH1_TARGETS_3_DN	ONDER_CDH1_TARGETS_3_DN	4/135	59/20738	0.00059237	0.00530694	0.00400904	CSF2/IL1R2/LCN2/SERPINB2	4
OSWALD_HEMATOPOIETIC_STEM_CELL_IN_COLLAGEN_GEL_UP	OSWALD_HEMATOPOIETIC_STEM_CELL_IN_COLLAGEN_GEL_UP	OSWALD_HEMATOPOIETIC_STEM_CELL_IN_COLLAGEN_GEL_UP	7/135	221/20738	0.000620344	0.00552505	0.00417381	CCR9/IL1A/IL1R2/IL1RN/IL6/SERPINB2/TREM1	7
ZHENG_FOXP3_TARGETS_UP	ZHENG_FOXP3_TARGETS_UP	ZHENG_FOXP3_TARGETS_UP	3/135	26/20738	0.000628593	0.00556597	0.00420473	CTLA4/ICOS/IL2RA	3
DELYS_THYROID_CANCER_UP	DELYS_THYROID_CANCER_UP	DELYS_THYROID_CANCER_UP	10/135	442/20738	0.000643867	0.00566826	0.004282	C2/CCL13/CCL18/CD1A/CHIT1/IL1RN/LCN2/MARCO/S100B/TREM1	10
SERVITJA_LIVER_HNF1A_TARGETS_DN	SERVITJA_LIVER_HNF1A_TARGETS_DN	SERVITJA_LIVER_HNF1A_TARGETS_DN	6/135	162/20738	0.00067878	0.00594128	0.00448825	C8A/C8B/C9/CRP/CXCL13/HSD11B1	6
REACTOME_INTERLEUKIN_RECEPTOR_SHC_SIGNALING	REACTOME_INTERLEUKIN_RECEPTOR_SHC_SIGNALING	REACTOME_INTERLEUKIN_RECEPTOR_SHC_SIGNALING	3/135	27/20738	0.000703813	0.00612518	0.00462717	CSF2/IL2/IL2RA	3
REACTOME_NEGATIVE_REGULATION_OF_THE_PI3K_AKT_NETWORK	REACTOME_NEGATIVE_REGULATION_OF_THE_PI3K_AKT_NETWORK	REACTOME_NEGATIVE_REGULATION_OF_THE_PI3K_AKT_NETWORK	5/135	110/20738	0.000768779	0.00665256	0.00502557	CD19/CD28/CD80/ICOS/IL1RL1	5
SHIN_B_CELL_LYMPHOMA_CLUSTER_3	SHIN_B_CELL_LYMPHOMA_CLUSTER_3	SHIN_B_CELL_LYMPHOMA_CLUSTER_3	3/135	28/20738	0.000784533	0.00675053	0.00509958	CXCL13/CXCR6/IL2	3
OHGUCHI_LIVER_HNF4A_TARGETS_DN	OHGUCHI_LIVER_HNF4A_TARGETS_DN	OHGUCHI_LIVER_HNF4A_TARGETS_DN	6/135	167/20738	0.00079562	0.00680747	0.00514259	C4BPA/C8A/C8B/C8G/C9/MBL2	6
HOWLIN_PUBERTAL_MAMMARY_GLAND	HOWLIN_PUBERTAL_MAMMARY_GLAND	HOWLIN_PUBERTAL_MAMMARY_GLAND	4/135	64/20738	0.000806494	0.00686196	0.00518376	CCL7/HSD11B1/IL1R2/MARCO	4
WALLACE_PROSTATE_CANCER_RACE_UP	WALLACE_PROSTATE_CANCER_RACE_UP	WALLACE_PROSTATE_CANCER_RACE_UP	8/135	302/20738	0.00082679	0.00699556	0.00528468	CCL19/CD27/CD28/IFNG/IL1R2/MS4A1/POU2AF1/SLAMF1	8
CHYLA_CBFA2T3_TARGETS_UP	CHYLA_CBFA2T3_TARGETS_UP	CHYLA_CBFA2T3_TARGETS_UP	9/135	385/20738	0.000956095	0.00804493	0.00607742	CXCR6/HSD11B1/IGLL1/IKBKE/IL21R/LBP/SERPINB2/SLAMF1/TREM1	9
CHIARETTI_T_ALL_REFRACTORY_TO_THERAPY	CHIARETTI_T_ALL_REFRACTORY_TO_THERAPY	CHIARETTI_T_ALL_REFRACTORY_TO_THERAPY	3/135	30/20738	0.000963089	0.00805926	0.00608824	CR2/ICOS/TCF7	3
SHEDDEN_LUNG_CANCER_GOOD_SURVIVAL_A12	SHEDDEN_LUNG_CANCER_GOOD_SURVIVAL_A12	SHEDDEN_LUNG_CANCER_GOOD_SURVIVAL_A12	8/135	318/20738	0.00115159	0.00949197	0.00717056	CD19/CD38/CD79A/IRF4/PAX5/POU2AF1/SAA1/TNFRSF17	8
TARTE_PLASMA_CELL_VS_PLASMABLAST_UP	TARTE_PLASMA_CELL_VS_PLASMABLAST_UP	TARTE_PLASMA_CELL_VS_PLASMABLAST_UP	9/135	396/20738	0.00116356	0.00949197	0.00717056	C4BPA/CCR9/CD8B/CR1/CTLA4/HLA-DOB/IKBKE/LCN2/NCAM1	9
REACTOME_TAK1_ACTIVATES_NFKB_BY_PHOSPHORYLATION_AND_ACTIVATION_OF_IKKS_COMPLEX	REACTOME_TAK1_ACTIVATES_NFKB_BY_PHOSPHORYLATION_AND_ACTIVATION_OF_IKKS_COMPLEX	REACTOME_TAK1_ACTIVATES_NFKB_BY_PHOSPHORYLATION_AND_ACTIVATION_OF_IKKS_COMPLEX	3/135	32/20738	0.00116546	0.00949197	0.00717056	NOD2/S100B/SAA1	3
SEITZ_NEOPLASTIC_TRANSFORMATION_BY_8P_DELETION_DN	SEITZ_NEOPLASTIC_TRANSFORMATION_BY_8P_DELETION_DN	SEITZ_NEOPLASTIC_TRANSFORMATION_BY_8P_DELETION_DN	3/135	32/20738	0.00116546	0.00949197	0.00717056	IL11/IL1A/SAA1	3
SMID_BREAST_CANCER_RELAPSE_IN_PLEURA_DN	SMID_BREAST_CANCER_RELAPSE_IN_PLEURA_DN	SMID_BREAST_CANCER_RELAPSE_IN_PLEURA_DN	3/135	32/20738	0.00116546	0.00949197	0.00717056	CCL18/LTF/MAGEA3	3
BOYLAN_MULTIPLE_MYELOMA_PCA1_UP	BOYLAN_MULTIPLE_MYELOMA_PCA1_UP	BOYLAN_MULTIPLE_MYELOMA_PCA1_UP	5/135	121/20738	0.00117965	0.00955641	0.00721924	CAMP/CXCR6/LCN2/LTF/TNFRSF17	5
BASSO_CD40_SIGNALING_DN	BASSO_CD40_SIGNALING_DN	BASSO_CD40_SIGNALING_DN	4/135	71/20738	0.00119081	0.00959582	0.00724901	CAMP/CD27/CD38/POU2AF1	4
RUTELLA_RESPONSE_TO_HGF_VS_CSF2RB_AND_IL4_DN	RUTELLA_RESPONSE_TO_HGF_VS_CSF2RB_AND_IL4_DN	RUTELLA_RESPONSE_TO_HGF_VS_CSF2RB_AND_IL4_DN	7/135	248/20738	0.00121592	0.00974655	0.00736288	CCL13/CCL19/CD80/IL1R2/IL21R/IRF4/SLAMF1	7
MCCLUNG_COCAIN_REWARD_4WK	MCCLUNG_COCAIN_REWARD_4WK	MCCLUNG_COCAIN_REWARD_4WK	4/135	72/20738	0.00125457	0.0100037	0.00755712	BLK/IL17A/IL1R2/SERPINB2	4
GRESHOCK_CANCER_COPY_NUMBER_UP	GRESHOCK_CANCER_COPY_NUMBER_UP	GRESHOCK_CANCER_COPY_NUMBER_UP	8/135	323/20738	0.00127171	0.010049	0.00759137	IL2/IL21R/IRF4/MNX1/PAX5/POU2AF1/TAL1/TNFRSF17	8
VERHAAK_AML_WITH_NPM1_MUTATED_DN	VERHAAK_AML_WITH_NPM1_MUTATED_DN	VERHAAK_AML_WITH_NPM1_MUTATED_DN	7/135	250/20738	0.00127345	0.010049	0.00759137	CD19/CD38/GATA3/LCN2/LTF/NCAM1/PRAME	7
PID_IL1_PATHWAY	PID_IL1_PATHWAY	PID_IL1_PATHWAY	3/135	34/20738	0.00139279	0.0108781	0.00821766	IL1A/IL1R2/IL1RN	3
SCHOEN_NFKB_SIGNALING	SCHOEN_NFKB_SIGNALING	SCHOEN_NFKB_SIGNALING	3/135	34/20738	0.00139279	0.0108781	0.00821766	CSF2/IL1A/TNFRSF9	3
KEGG_B_CELL_RECEPTOR_SIGNALING_PATHWAY	KEGG_B_CELL_RECEPTOR_SIGNALING_PATHWAY	KEGG_B_CELL_RECEPTOR_SIGNALING_PATHWAY	4/135	75/20738	0.00146011	0.0112502	0.0084988	CARD11/CD19/CD79A/CR2	4
REACTOME_CONSTITUTIVE_SIGNALING_BY_ABERRANT_PI3K_IN_CANCER	REACTOME_CONSTITUTIVE_SIGNALING_BY_ABERRANT_PI3K_IN_CANCER	REACTOME_CONSTITUTIVE_SIGNALING_BY_ABERRANT_PI3K_IN_CANCER	4/135	75/20738	0.00146011	0.0112502	0.0084988	CD19/CD28/CD80/ICOS	4
REACTOME_TOLL_LIKE_RECEPTOR_4_TLR4_CASCADE	REACTOME_TOLL_LIKE_RECEPTOR_4_TLR4_CASCADE	REACTOME_TOLL_LIKE_RECEPTOR_4_TLR4_CASCADE	5/135	127/20738	0.0014626	0.0112502	0.0084988	IKBKE/LBP/NOD2/S100B/SAA1	5
MAHAJAN_RESPONSE_TO_IL1A_UP	MAHAJAN_RESPONSE_TO_IL1A_UP	MAHAJAN_RESPONSE_TO_IL1A_UP	4/135	78/20738	0.00168803	0.0128544	0.00971062	CSF2/CXCL5/IL6/SERPINB2	4
REACTOME_DDX58_IFIH1_MEDIATED_INDUCTION_OF_INTERFERON_ALPHA_BETA	REACTOME_DDX58_IFIH1_MEDIATED_INDUCTION_OF_INTERFERON_ALPHA_BETA	REACTOME_DDX58_IFIH1_MEDIATED_INDUCTION_OF_INTERFERON_ALPHA_BETA	4/135	78/20738	0.00168803	0.0128544	0.00971062	IFNB1/IKBKE/S100B/SAA1	4
SATO_SILENCED_BY_METHYLATION_IN_PANCREATIC_CANCER_1	SATO_SILENCED_BY_METHYLATION_IN_PANCREATIC_CANCER_1	SATO_SILENCED_BY_METHYLATION_IN_PANCREATIC_CANCER_1	9/135	421/20738	0.00177205	0.013427	0.0101432	C8G/CCL11/CCL19/CSF2/GAGE1/IL1RAPL2/MAGEA12/PAX5/SAA1	9
FUNG_IL2_SIGNALING_1	FUNG_IL2_SIGNALING_1	FUNG_IL2_SIGNALING_1	2/135	10/20738	0.00182926	0.013724	0.0103676	IL2RA/LTA	2
REACTOME_INTERLEUKIN_21_SIGNALING	REACTOME_INTERLEUKIN_21_SIGNALING	REACTOME_INTERLEUKIN_21_SIGNALING	2/135	10/20738	0.00182926	0.013724	0.0103676	IL21/IL21R	2
HAN_JNK_SINGALING_DN	HAN_JNK_SINGALING_DN	HAN_JNK_SINGALING_DN	3/135	38/20738	0.00192662	0.0142439	0.0107603	HSD11B1/LBP/LCN2	3
REACTOME_GENE_AND_PROTEIN_EXPRESSION_BY_JAK_STAT_SIGNALING_AFTER_INTERLEUKIN_12_STIMULATION	REACTOME_GENE_AND_PROTEIN_EXPRESSION_BY_JAK_STAT_SIGNALING_AFTER_INTERLEUKIN_12_STIMULATION	REACTOME_GENE_AND_PROTEIN_EXPRESSION_BY_JAK_STAT_SIGNALING_AFTER_INTERLEUKIN_12_STIMULATION	3/135	38/20738	0.00192662	0.0142439	0.0107603	IFNG/IL10/SERPINB2	3
TARTE_PLASMA_CELL_VS_B_LYMPHOCYTE_DN	TARTE_PLASMA_CELL_VS_B_LYMPHOCYTE_DN	TARTE_PLASMA_CELL_VS_B_LYMPHOCYTE_DN	3/135	38/20738	0.00192662	0.0142439	0.0107603	BLK/CXCR5/MS4A1	3
HAMAI_APOPTOSIS_VIA_TRAIL_DN	HAMAI_APOPTOSIS_VIA_TRAIL_DN	HAMAI_APOPTOSIS_VIA_TRAIL_DN	6/135	200/20738	0.00200277	0.0147354	0.0111316	CCL19/CD19/CXCR3/MAGEA1/MAGEA3/MAGEC1	6
GHANDHI_BYSTANDER_IRRADIATION_UP	GHANDHI_BYSTANDER_IRRADIATION_UP	GHANDHI_BYSTANDER_IRRADIATION_UP	4/135	83/20738	0.00212098	0.01553	0.0117319	CXCL5/HSD11B1/IL1A/SERPINB2	4
REACTOME_TOLL_LIKE_RECEPTOR_10_TLR10_CASCADE	REACTOME_TOLL_LIKE_RECEPTOR_10_TLR10_CASCADE	REACTOME_TOLL_LIKE_RECEPTOR_10_TLR10_CASCADE	4/135	84/20738	0.00221593	0.0159816	0.0120731	NOD2/S100B/SAA1/TLR10	4
AUJLA_IL22_AND_IL17A_SIGNALING	AUJLA_IL22_AND_IL17A_SIGNALING	AUJLA_IL22_AND_IL17A_SIGNALING	2/135	11/20738	0.00222625	0.0159816	0.0120731	CXCL5/IL19	2
FUNG_IL2_SIGNALING_2	FUNG_IL2_SIGNALING_2	FUNG_IL2_SIGNALING_2	2/135	11/20738	0.00222625	0.0159816	0.0120731	IL9/IRF4	2
MARTINELLI_IMMATURE_NEUTROPHIL_UP	MARTINELLI_IMMATURE_NEUTROPHIL_UP	MARTINELLI_IMMATURE_NEUTROPHIL_UP	2/135	11/20738	0.00222625	0.0159816	0.0120731	CAMP/LCN2	2
XU_CREBBP_TARGETS_DN	XU_CREBBP_TARGETS_DN	XU_CREBBP_TARGETS_DN	3/135	40/20738	0.00223512	0.0159816	0.0120731	FCER2/HSD11B1/LTA	3
YAUCH_HEDGEHOG_SIGNALING_PARACRINE_UP	YAUCH_HEDGEHOG_SIGNALING_PARACRINE_UP	YAUCH_HEDGEHOG_SIGNALING_PARACRINE_UP	5/135	141/20738	0.00231378	0.0164667	0.0124395	CCR9/HSD11B1/IL11/MS4A1/TNFRSF9	5
ZHOU_INFLAMMATORY_RESPONSE_LIVE_UP	ZHOU_INFLAMMATORY_RESPONSE_LIVE_UP	ZHOU_INFLAMMATORY_RESPONSE_LIVE_UP	9/135	443/20738	0.002498	0.0176951	0.0133675	CD80/IL10/IL12B/IL1A/IL23A/IL6/NEFL/SERPINB2/TNFRSF9	9
ZHAN_MULTIPLE_MYELOMA_DN	ZHAN_MULTIPLE_MYELOMA_DN	ZHAN_MULTIPLE_MYELOMA_DN	3/135	42/20738	0.00257261	0.0180557	0.0136399	CD27/LCN2/TCF7	3
ZHU_CMV_8_HR_UP	ZHU_CMV_8_HR_UP	ZHU_CMV_8_HR_UP	3/135	42/20738	0.00257261	0.0180557	0.0136399	IFNB1/IL11/IL6	3
FLECHNER_BIOPSY_KIDNEY_TRANSPLANT_REJECTED_VS_OK_UP	FLECHNER_BIOPSY_KIDNEY_TRANSPLANT_REJECTED_VS_OK_UP	FLECHNER_BIOPSY_KIDNEY_TRANSPLANT_REJECTED_VS_OK_UP	4/135	88/20738	0.00262511	0.0182559	0.0137912	CD27/FCGR1A/LCN2/LTF	4
KEGG_ANTIGEN_PROCESSING_AND_PRESENTATION	KEGG_ANTIGEN_PROCESSING_AND_PRESENTATION	KEGG_ANTIGEN_PROCESSING_AND_PRESENTATION	4/135	88/20738	0.00262511	0.0182559	0.0137912	CD8B/HLA-DOB/KLRC2/LTA	4
REACTOME_CD28_DEPENDENT_VAV1_PATHWAY	REACTOME_CD28_DEPENDENT_VAV1_PATHWAY	REACTOME_CD28_DEPENDENT_VAV1_PATHWAY	2/135	12/20738	0.00266012	0.0183275	0.0138452	CD28/CD80	2
REACTOME_INTERLEUKIN_2_SIGNALING	REACTOME_INTERLEUKIN_2_SIGNALING	REACTOME_INTERLEUKIN_2_SIGNALING	2/135	12/20738	0.00266012	0.0183275	0.0138452	IL2/IL2RA	2
HUTTMANN_B_CLL_POOR_SURVIVAL_UP	HUTTMANN_B_CLL_POOR_SURVIVAL_UP	HUTTMANN_B_CLL_POOR_SURVIVAL_UP	7/135	285/20738	0.00267151	0.0183275	0.0138452	BLK/CD38/CR2/CXCR3/GATA3/LAG3/LTK	7
FERRANDO_T_ALL_WITH_MLL_ENL_FUSION_UP	FERRANDO_T_ALL_WITH_MLL_ENL_FUSION_UP	FERRANDO_T_ALL_WITH_MLL_ENL_FUSION_UP	4/135	89/20738	0.00273497	0.0186787	0.0141106	CCR9/FUT7/GATA3/TCF7	4
PID_CXCR3_PATHWAY	PID_CXCR3_PATHWAY	PID_CXCR3_PATHWAY	3/135	43/20738	0.0027525	0.0187145	0.0141376	CCL11/CXCL13/CXCR3	3
WANG_MLL_TARGETS	WANG_MLL_TARGETS	WANG_MLL_TARGETS	7/135	292/20738	0.00305565	0.0206834	0.0156249	C2/C4BPA/GATA3/HSD11B1/IL1RL1/IL1RN/IL6	7
LEI_HOXC8_TARGETS_UP	LEI_HOXC8_TARGETS_UP	LEI_HOXC8_TARGETS_UP	2/135	13/20738	0.00313041	0.0207598	0.0156827	CCL7/IL1R2	2
REACTOME_ADVANCED_GLYCOSYLATION_ENDPRODUCT_RECEPTOR_SIGNALING	REACTOME_ADVANCED_GLYCOSYLATION_ENDPRODUCT_RECEPTOR_SIGNALING	REACTOME_ADVANCED_GLYCOSYLATION_ENDPRODUCT_RECEPTOR_SIGNALING	2/135	13/20738	0.00313041	0.0207598	0.0156827	S100B/SAA1	2
SPIELMAN_LYMPHOBLAST_EUROPEAN_VS_ASIAN_2FC_UP	SPIELMAN_LYMPHOBLAST_EUROPEAN_VS_ASIAN_2FC_UP	SPIELMAN_LYMPHOBLAST_EUROPEAN_VS_ASIAN_2FC_UP	2/135	13/20738	0.00313041	0.0207598	0.0156827	FCER2/TCF7	2
NIKOLSKY_BREAST_CANCER_12Q13_Q21_AMPLICON	NIKOLSKY_BREAST_CANCER_12Q13_Q21_AMPLICON	NIKOLSKY_BREAST_CANCER_12Q13_Q21_AMPLICON	3/135	45/20738	0.0031351	0.0207598	0.0156827	IFNG/IL22/IL26	3
ZHAN_MULTIPLE_MYELOMA_MS_DN	ZHAN_MULTIPLE_MYELOMA_MS_DN	ZHAN_MULTIPLE_MYELOMA_MS_DN	3/135	45/20738	0.0031351	0.0207598	0.0156827	MAGEC1/PAX5/TLR10	3
REACTOME_INTERFERON_GAMMA_SIGNALING	REACTOME_INTERFERON_GAMMA_SIGNALING	REACTOME_INTERFERON_GAMMA_SIGNALING	4/135	93/20738	0.00320593	0.0211369	0.0159676	FCGR1A/IFNG/IRF4/NCAM1	4
ZHAN_MULTIPLE_MYELOMA_PR_UP	ZHAN_MULTIPLE_MYELOMA_PR_UP	ZHAN_MULTIPLE_MYELOMA_PR_UP	3/135	46/20738	0.00333801	0.0219129	0.0165537	GAGE1/MAGEA1/MAGEA3	3
PURBEY_TARGETS_OF_CTBP1_NOT_SATB1_UP	PURBEY_TARGETS_OF_CTBP1_NOT_SATB1_UP	PURBEY_TARGETS_OF_CTBP1_NOT_SATB1_UP	7/135	298/20738	0.00341743	0.022338	0.0168749	CAMP/CCL16/KLRC2/LTK/MAGEC1/SAA1/TLR10	7
ZHANG_RESPONSE_TO_IKK_INHIBITOR_AND_TNF_UP	ZHANG_RESPONSE_TO_IKK_INHIBITOR_AND_TNF_UP	ZHANG_RESPONSE_TO_IKK_INHIBITOR_AND_TNF_UP	6/135	223/20738	0.00343722	0.0223713	0.0169	IFNL1/IL1A/IL1R2/IL1RN/IL23A/TNFRSF9	6
PID_IL6_7_PATHWAY	PID_IL6_7_PATHWAY	PID_IL6_7_PATHWAY	3/135	47/20738	0.00354879	0.0229992	0.0173744	CRP/IL6/LBP	3
BIOCARTA_RANKL_PATHWAY	BIOCARTA_RANKL_PATHWAY	BIOCARTA_RANKL_PATHWAY	2/135	14/20738	0.00363661	0.0231739	0.0175063	IFNB1/TNFRSF11A	2
KIM_MYCL1_AMPLIFICATION_TARGETS_UP	KIM_MYCL1_AMPLIFICATION_TARGETS_UP	KIM_MYCL1_AMPLIFICATION_TARGETS_UP	2/135	14/20738	0.00363661	0.0231739	0.0175063	CD19/NEFL	2
REACTOME_TRAF3_DEPENDENT_IRF_ACTIVATION_PATHWAY	REACTOME_TRAF3_DEPENDENT_IRF_ACTIVATION_PATHWAY	REACTOME_TRAF3_DEPENDENT_IRF_ACTIVATION_PATHWAY	2/135	14/20738	0.00363661	0.0231739	0.0175063	IFNB1/IKBKE	2
WORSCHECH_TUMOR_EVASION_AND_TOLEROGENICITY_DN	WORSCHECH_TUMOR_EVASION_AND_TOLEROGENICITY_DN	WORSCHECH_TUMOR_EVASION_AND_TOLEROGENICITY_DN	2/135	14/20738	0.00363661	0.0231739	0.0175063	IL10/IL1R2	2
REACTOME_MYD88_INDEPENDENT_TLR4_CASCADE	REACTOME_MYD88_INDEPENDENT_TLR4_CASCADE	REACTOME_MYD88_INDEPENDENT_TLR4_CASCADE	4/135	97/20738	0.00372939	0.0236661	0.0178782	IKBKE/NOD2/S100B/SAA1	4
FARMER_BREAST_CANCER_CLUSTER_1	FARMER_BREAST_CANCER_CLUSTER_1	FARMER_BREAST_CANCER_CLUSTER_1	3/135	48/20738	0.00376753	0.0237105	0.0179117	CD38/POU2AF1/TNFRSF17	3
REACTOME_INTERLEUKIN_3_INTERLEUKIN_5_AND_GM_CSF_SIGNALING	REACTOME_INTERLEUKIN_3_INTERLEUKIN_5_AND_GM_CSF_SIGNALING	REACTOME_INTERLEUKIN_3_INTERLEUKIN_5_AND_GM_CSF_SIGNALING	3/135	48/20738	0.00376753	0.0237105	0.0179117	CSF2/IL2/IL2RA	3
TONKS_TARGETS_OF_RUNX1_RUNX1T1_FUSION_ERYTHROCYTE_UP	TONKS_TARGETS_OF_RUNX1_RUNX1T1_FUSION_ERYTHROCYTE_UP	TONKS_TARGETS_OF_RUNX1_RUNX1T1_FUSION_ERYTHROCYTE_UP	5/135	159/20738	0.00387744	0.0243018	0.0183584	CCL7/CXCL5/FCGR1A/IL1RN/TREM1	5
GAVIN_FOXP3_TARGETS_CLUSTER_P3	GAVIN_FOXP3_TARGETS_CLUSTER_P3	GAVIN_FOXP3_TARGETS_CLUSTER_P3	5/135	160/20738	0.003982	0.0248549	0.0187762	CD80/CXCR6/IL21/POU2AF1/TCF7	5
BIOCARTA_GRANULOCYTES_PATHWAY	BIOCARTA_GRANULOCYTES_PATHWAY	BIOCARTA_GRANULOCYTES_PATHWAY	2/135	15/20738	0.00417826	0.0256592	0.0193838	IFNG/IL1A	2
BIOCARTA_IL17_PATHWAY	BIOCARTA_IL17_PATHWAY	BIOCARTA_IL17_PATHWAY	2/135	15/20738	0.00417826	0.0256592	0.0193838	IL17A/IL6	2
BIOCARTA_TALL1_PATHWAY	BIOCARTA_TALL1_PATHWAY	BIOCARTA_TALL1_PATHWAY	2/135	15/20738	0.00417826	0.0256592	0.0193838	TNFRSF13C/TNFRSF17	2
MARKS_HDAC_TARGETS_DN	MARKS_HDAC_TARGETS_DN	MARKS_HDAC_TARGETS_DN	2/135	15/20738	0.00417826	0.0256592	0.0193838	IFNG/IL6	2
VART_KSHV_INFECTION_ANGIOGENIC_MARKERS_UP	VART_KSHV_INFECTION_ANGIOGENIC_MARKERS_UP	VART_KSHV_INFECTION_ANGIOGENIC_MARKERS_UP	5/135	163/20738	0.0043078	0.0263485	0.0199046	CCL11/CXCL5/IFNB1/IL10/IL6	5
REACTOME_PI3K_AKT_SIGNALING_IN_CANCER	REACTOME_PI3K_AKT_SIGNALING_IN_CANCER	REACTOME_PI3K_AKT_SIGNALING_IN_CANCER	4/135	102/20738	0.00446159	0.02718	0.0205327	CD19/CD28/CD80/ICOS	4
ZHENG_BOUND_BY_FOXP3	ZHENG_BOUND_BY_FOXP3	ZHENG_BOUND_BY_FOXP3	9/135	487/20738	0.00464948	0.0282118	0.0213121	BTLA/CD28/CTLA4/GATA3/ICOS/IFNG/IL2RA/IRF4/SLAMF1	9
BIOCARTA_NO2IL12_PATHWAY	BIOCARTA_NO2IL12_PATHWAY	BIOCARTA_NO2IL12_PATHWAY	2/135	16/20738	0.00475486	0.0287367	0.0217087	CXCR3/IFNG	2
SENESE_HDAC1_AND_HDAC2_TARGETS_UP	SENESE_HDAC1_AND_HDAC2_TARGETS_UP	SENESE_HDAC1_AND_HDAC2_TARGETS_UP	6/135	242/20738	0.00510895	0.0307547	0.0232331	CSF2/CXCL5/IL11/IL1A/SAA1/SERPINB2	6
CHIANG_LIVER_CANCER_SUBCLASS_CTNNB1_DN	CHIANG_LIVER_CANCER_SUBCLASS_CTNNB1_DN	CHIANG_LIVER_CANCER_SUBCLASS_CTNNB1_DN	5/135	170/20738	0.0051413	0.0308276	0.0232882	C9/CCL19/CCL21/CRP/POU2AF1	5
SHETH_LIVER_CANCER_VS_TXNIP_LOSS_PAM5	SHETH_LIVER_CANCER_VS_TXNIP_LOSS_PAM5	SHETH_LIVER_CANCER_VS_TXNIP_LOSS_PAM5	4/135	107/20738	0.00528502	0.031565	0.0238453	HLA-DOB/NCAM1/SLAMF1/TNFRSF13C	4
BIOCARTA_LAIR_PATHWAY	BIOCARTA_LAIR_PATHWAY	BIOCARTA_LAIR_PATHWAY	2/135	17/20738	0.00536597	0.0316758	0.023929	IL1A/IL6	2
PIEPOLI_LGI1_TARGETS_UP	PIEPOLI_LGI1_TARGETS_UP	PIEPOLI_LGI1_TARGETS_UP	2/135	17/20738	0.00536597	0.0316758	0.023929	GAGE1/MAGEA3	2
SHIN_B_CELL_LYMPHOMA_CLUSTER_5	SHIN_B_CELL_LYMPHOMA_CLUSTER_5	SHIN_B_CELL_LYMPHOMA_CLUSTER_5	2/135	17/20738	0.00536597	0.0316758	0.023929	IL21/IL6	2
KEGG_CYTOSOLIC_DNA_SENSING_PATHWAY	KEGG_CYTOSOLIC_DNA_SENSING_PATHWAY	KEGG_CYTOSOLIC_DNA_SENSING_PATHWAY	3/135	55/20738	0.00552899	0.0323871	0.0244664	IFNB1/IKBKE/IL6	3
PID_IL2_1PATHWAY	PID_IL2_1PATHWAY	PID_IL2_1PATHWAY	3/135	55/20738	0.00552899	0.0323871	0.0244664	IFNG/IL2/IL2RA	3
TONKS_TARGETS_OF_RUNX1_RUNX1T1_FUSION_MONOCYTE_DN	TONKS_TARGETS_OF_RUNX1_RUNX1T1_FUSION_MONOCYTE_DN	TONKS_TARGETS_OF_RUNX1_RUNX1T1_FUSION_MONOCYTE_DN	3/135	56/20738	0.00581448	0.033929	0.0256311	CD1A/IRF4/S100B	3
TAKEDA_TARGETS_OF_NUP98_HOXA9_FUSION_16D_UP	TAKEDA_TARGETS_OF_NUP98_HOXA9_FUSION_16D_UP	TAKEDA_TARGETS_OF_NUP98_HOXA9_FUSION_16D_UP	5/135	176/20738	0.00594175	0.0345392	0.0260921	BTLA/CD1A/CD38/FCER2/IRF4	5
HASLINGER_B_CLL_WITH_MUTATED_VH_GENES	HASLINGER_B_CLL_WITH_MUTATED_VH_GENES	HASLINGER_B_CLL_WITH_MUTATED_VH_GENES	2/135	18/20738	0.00601109	0.0348095	0.0262963	SLAMF1/TCF7	2
CROMER_TUMORIGENESIS_UP	CROMER_TUMORIGENESIS_UP	CROMER_TUMORIGENESIS_UP	3/135	58/20738	0.00641159	0.0369881	0.0279421	IL6/MAGEA1/MAGEA3	3
BIOCARTA_CCR3_PATHWAY	BIOCARTA_CCR3_PATHWAY	BIOCARTA_CCR3_PATHWAY	2/135	19/20738	0.00668979	0.0377846	0.0285438	CCL11/CCR3	2
GAVIN_IL2_RESPONSIVE_FOXP3_TARGETS_UP	GAVIN_IL2_RESPONSIVE_FOXP3_TARGETS_UP	GAVIN_IL2_RESPONSIVE_FOXP3_TARGETS_UP	2/135	19/20738	0.00668979	0.0377846	0.0285438	FOXP3/IL2RA	2
REACTOME_SCAVENGING_BY_CLASS_A_RECEPTORS	REACTOME_SCAVENGING_BY_CLASS_A_RECEPTORS	REACTOME_SCAVENGING_BY_CLASS_A_RECEPTORS	2/135	19/20738	0.00668979	0.0377846	0.0285438	COLEC12/MARCO	2
STREICHER_LSM1_TARGETS_DN	STREICHER_LSM1_TARGETS_DN	STREICHER_LSM1_TARGETS_DN	2/135	19/20738	0.00668979	0.0377846	0.0285438	IL1R2/IL6	2
PID_ATF2_PATHWAY	PID_ATF2_PATHWAY	PID_ATF2_PATHWAY	3/135	59/20738	0.00672333	0.0377846	0.0285438	IFNG/IL23A/IL6	3
VANASSE_BCL2_TARGETS_DN	VANASSE_BCL2_TARGETS_DN	VANASSE_BCL2_TARGETS_DN	3/135	59/20738	0.00672333	0.0377846	0.0285438	CR2/LTA/TCF7	3
YU_MYC_TARGETS_DN	YU_MYC_TARGETS_DN	YU_MYC_TARGETS_DN	3/135	59/20738	0.00672333	0.0377846	0.0285438	BLK/HLA-DOB/MS4A1	3
ICHIBA_GRAFT_VERSUS_HOST_DISEASE_D7_UP	ICHIBA_GRAFT_VERSUS_HOST_DISEASE_D7_UP	ICHIBA_GRAFT_VERSUS_HOST_DISEASE_D7_UP	4/135	115/20738	0.00680421	0.0380986	0.028781	CCL7/IL1RN/LBP/MARCO	4
BIOCARTA_IL12_PATHWAY	BIOCARTA_IL12_PATHWAY	BIOCARTA_IL12_PATHWAY	2/135	20/20738	0.00740159	0.0411409	0.0310793	CXCR3/IFNG	2
TORCHIA_TARGETS_OF_EWSR1_FLI1_FUSION_TOP20_UP	TORCHIA_TARGETS_OF_EWSR1_FLI1_FUSION_TOP20_UP	TORCHIA_TARGETS_OF_EWSR1_FLI1_FUSION_TOP20_UP	2/135	20/20738	0.00740159	0.0411409	0.0310793	SERPINB2/SLAMF1	2
VERHAAK_AML_WITH_NPM1_MUTATED_UP	VERHAAK_AML_WITH_NPM1_MUTATED_UP	VERHAAK_AML_WITH_NPM1_MUTATED_UP	5/135	186/20738	0.00746479	0.0413413	0.0312307	C2/CCL1/IL6/SERPINB2/TREM1	5
TENEDINI_MEGAKARYOCYTE_MARKERS	TENEDINI_MEGAKARYOCYTE_MARKERS	TENEDINI_MEGAKARYOCYTE_MARKERS	3/135	62/20738	0.00771207	0.0425561	0.0321483	IL11/IL6/TAL1	3
MCBRYAN_PUBERTAL_TGFB1_TARGETS_DN	MCBRYAN_PUBERTAL_TGFB1_TARGETS_DN	MCBRYAN_PUBERTAL_TGFB1_TARGETS_DN	3/135	63/20738	0.00805968	0.0436846	0.0330008	GATA3/LCN2/TCF7	3
PHONG_TNF_TARGETS_UP	PHONG_TNF_TARGETS_UP	PHONG_TNF_TARGETS_UP	3/135	63/20738	0.00805968	0.0436846	0.0330008	CSF2/IL11/IL6	3
PID_BCR_5PATHWAY	PID_BCR_5PATHWAY	PID_BCR_5PATHWAY	3/135	63/20738	0.00805968	0.0436846	0.0330008	CARD11/CD19/CD79A	3
CAIRO_HEPATOBLASTOMA_DN	CAIRO_HEPATOBLASTOMA_DN	CAIRO_HEPATOBLASTOMA_DN	6/135	267/20738	0.00813331	0.0436846	0.0330008	C8A/C8B/C8G/C9/CRP/MARCO	6
HOFMANN_MYELODYSPLASTIC_SYNDROM_LOW_RISK_UP	HOFMANN_MYELODYSPLASTIC_SYNDROM_LOW_RISK_UP	HOFMANN_MYELODYSPLASTIC_SYNDROM_LOW_RISK_UP	2/135	21/20738	0.00814604	0.0436846	0.0330008	CCL18/LTK	2
REACTOME_CTLA4_INHIBITORY_SIGNALING	REACTOME_CTLA4_INHIBITORY_SIGNALING	REACTOME_CTLA4_INHIBITORY_SIGNALING	2/135	21/20738	0.00814604	0.0436846	0.0330008	CD80/CTLA4	2
REACTOME_NEF_MEDIATES_DOWN_MODULATION_OF_CELL_SURFACE_RECEPTORS_BY_RECRUITING_THEM_TO_CLATHRIN_ADAPTERS	REACTOME_NEF_MEDIATES_DOWN_MODULATION_OF_CELL_SURFACE_RECEPTORS_BY_RECRUITING_THEM_TO_CLATHRIN_ADAPTERS	REACTOME_NEF_MEDIATES_DOWN_MODULATION_OF_CELL_SURFACE_RECEPTORS_BY_RECRUITING_THEM_TO_CLATHRIN_ADAPTERS	2/135	21/20738	0.00814604	0.0436846	0.0330008	CD28/CD8B	2
WOTTON_RUNX_TARGETS_UP	WOTTON_RUNX_TARGETS_UP	WOTTON_RUNX_TARGETS_UP	2/135	21/20738	0.00814604	0.0436846	0.0330008	CCL7/NCAM1	2
GRAHAM_NORMAL_QUIESCENT_VS_NORMAL_DIVIDING_UP	GRAHAM_NORMAL_QUIESCENT_VS_NORMAL_DIVIDING_UP	GRAHAM_NORMAL_QUIESCENT_VS_NORMAL_DIVIDING_UP	3/135	64/20738	0.0084164	0.0448188	0.0338576	CCL19/CXCL13/PMCH	3
SHAFFER_IRF4_TARGETS_IN_ACTIVATED_DENDRITIC_CELL	SHAFFER_IRF4_TARGETS_IN_ACTIVATED_DENDRITIC_CELL	SHAFFER_IRF4_TARGETS_IN_ACTIVATED_DENDRITIC_CELL	3/135	64/20738	0.0084164	0.0448188	0.0338576	CD38/IRF4/TNFRSF17	3
HOFFMANN_SMALL_PRE_BII_TO_IMMATURE_B_LYMPHOCYTE_UP	HOFFMANN_SMALL_PRE_BII_TO_IMMATURE_B_LYMPHOCYTE_UP	HOFFMANN_SMALL_PRE_BII_TO_IMMATURE_B_LYMPHOCYTE_UP	3/135	65/20738	0.00878227	0.0462816	0.0349627	CXCR5/FCER2/MS4A1	3
LEE_LIVER_CANCER_ACOX1_DN	LEE_LIVER_CANCER_ACOX1_DN	LEE_LIVER_CANCER_ACOX1_DN	3/135	65/20738	0.00878227	0.0462816	0.0349627	C4BPA/HSD11B1/MBL2	3
PID_TCR_PATHWAY	PID_TCR_PATHWAY	PID_TCR_PATHWAY	3/135	65/20738	0.00878227	0.0462816	0.0349627	CARD11/CD28/CD80	3
TAKEDA_TARGETS_OF_NUP98_HOXA9_FUSION_10D_UP	TAKEDA_TARGETS_OF_NUP98_HOXA9_FUSION_10D_UP	TAKEDA_TARGETS_OF_NUP98_HOXA9_FUSION_10D_UP	5/135	194/20738	0.00886473	0.0465386	0.0351568	BTLA/CD38/FCER2/IGLL1/IL22RA2	5
BIOCARTA_IL2_PATHWAY	BIOCARTA_IL2_PATHWAY	BIOCARTA_IL2_PATHWAY	2/135	22/20738	0.00892269	0.0465386	0.0351568	IL2/IL2RA	2
REACTOME_CD28_DEPENDENT_PI3K_AKT_SIGNALING	REACTOME_CD28_DEPENDENT_PI3K_AKT_SIGNALING	REACTOME_CD28_DEPENDENT_PI3K_AKT_SIGNALING	2/135	22/20738	0.00892269	0.0465386	0.0351568	CD28/CD80	2
LEE_LIVER_CANCER_CIPROFIBRATE_DN	LEE_LIVER_CANCER_CIPROFIBRATE_DN	LEE_LIVER_CANCER_CIPROFIBRATE_DN	3/135	66/20738	0.00915734	0.0474375	0.0358359	C4BPA/HSD11B1/MBL2	3
SHAFFER_IRF4_TARGETS_IN_PLASMA_CELL_VS_MATURE_B_LYMPHOCYTE	SHAFFER_IRF4_TARGETS_IN_PLASMA_CELL_VS_MATURE_B_LYMPHOCYTE	SHAFFER_IRF4_TARGETS_IN_PLASMA_CELL_VS_MATURE_B_LYMPHOCYTE	3/135	66/20738	0.00915734	0.0474375	0.0358359	CD38/IRF4/TNFRSF17	3
FULCHER_INFLAMMATORY_RESPONSE_LECTIN_VS_LPS_DN	FULCHER_INFLAMMATORY_RESPONSE_LECTIN_VS_LPS_DN	FULCHER_INFLAMMATORY_RESPONSE_LECTIN_VS_LPS_DN	8/135	451/20738	0.00946662	0.0488734	0.0369206	C2/CCL19/CD38/FCGR1A/HAMP/IL10/LY9/MARCO	8
HERNANDEZ_ABERRANT_MITOSIS_BY_DOCETACEL_4NM_UP	HERNANDEZ_ABERRANT_MITOSIS_BY_DOCETACEL_4NM_UP	HERNANDEZ_ABERRANT_MITOSIS_BY_DOCETACEL_4NM_UP	2/135	23/20738	0.00973111	0.0499006	0.0376966	MAGEA4/PRAME	2
HOFMANN_MYELODYSPLASTIC_SYNDROM_RISK_UP	HOFMANN_MYELODYSPLASTIC_SYNDROM_RISK_UP	HOFMANN_MYELODYSPLASTIC_SYNDROM_RISK_UP	2/135	23/20738	0.00973111	0.0499006	0.0376966	MAGEA1/MAGEA3	2
HELLER_HDAC_TARGETS_SILENCED_BY_METHYLATION_DN	HELLER_HDAC_TARGETS_SILENCED_BY_METHYLATION_DN	HELLER_HDAC_TARGETS_SILENCED_BY_METHYLATION_DN	6/135	280/20738	0.010135	0.0517974	0.0391295	CD28/IL21R/IRF4/LY9/POU2AF1/TNFRSF17	6
REACTOME_INTERFERON_SIGNALING	REACTOME_INTERFERON_SIGNALING	REACTOME_INTERFERON_SIGNALING	5/135	202/20738	0.0104367	0.0530569	0.040081	FCGR1A/IFNB1/IFNG/IRF4/NCAM1	5
HELLER_HDAC_TARGETS_SILENCED_BY_METHYLATION_UP	HELLER_HDAC_TARGETS_SILENCED_BY_METHYLATION_UP	HELLER_HDAC_TARGETS_SILENCED_BY_METHYLATION_UP	8/135	459/20738	0.0104511	0.0530569	0.040081	GAGE1/GATA3/MAGEA3/MAGEA4/MAGEB2/MAGEC1/NCAM1/NEFL	8
REACTOME_INTERLEUKIN_6_FAMILY_SIGNALING	REACTOME_INTERLEUKIN_6_FAMILY_SIGNALING	REACTOME_INTERLEUKIN_6_FAMILY_SIGNALING	2/135	24/20738	0.0105708	0.0531333	0.0401387	IL11/IL6	2
REACTOME_TRAF6_MEDIATED_NF_KB_ACTIVATION	REACTOME_TRAF6_MEDIATED_NF_KB_ACTIVATION	REACTOME_TRAF6_MEDIATED_NF_KB_ACTIVATION	2/135	24/20738	0.0105708	0.0531333	0.0401387	S100B/SAA1	2
WANG_TNF_TARGETS	WANG_TNF_TARGETS	WANG_TNF_TARGETS	2/135	24/20738	0.0105708	0.0531333	0.0401387	CSF2/IL6	2
FONTAINE_FOLLICULAR_THYROID_ADENOMA_DN	FONTAINE_FOLLICULAR_THYROID_ADENOMA_DN	FONTAINE_FOLLICULAR_THYROID_ADENOMA_DN	3/135	70/20738	0.0107506	0.0536824	0.0405536	CCL11/CD38/IL2RA	3
KEGG_VIRAL_MYOCARDITIS	KEGG_VIRAL_MYOCARDITIS	KEGG_VIRAL_MYOCARDITIS	3/135	70/20738	0.0107506	0.0536824	0.0405536	CD28/CD80/HLA-DOB	3
CASTELLANO_NRAS_TARGETS_UP	CASTELLANO_NRAS_TARGETS_UP	CASTELLANO_NRAS_TARGETS_UP	3/135	71/20738	0.0111723	0.0552451	0.041734	IL1RN/LBP/LCN2	3
KEGG_RIG_I_LIKE_RECEPTOR_SIGNALING_PATHWAY	KEGG_RIG_I_LIKE_RECEPTOR_SIGNALING_PATHWAY	KEGG_RIG_I_LIKE_RECEPTOR_SIGNALING_PATHWAY	3/135	71/20738	0.0111723	0.0552451	0.041734	IFNB1/IKBKE/IL12B	3
REACTOME_INTERLEUKIN_17_SIGNALING	REACTOME_INTERLEUKIN_17_SIGNALING	REACTOME_INTERLEUKIN_17_SIGNALING	3/135	71/20738	0.0111723	0.0552451	0.041734	IL17A/IL25/NOD2	3
CHEN_ETV5_TARGETS_SERTOLI	CHEN_ETV5_TARGETS_SERTOLI	CHEN_ETV5_TARGETS_SERTOLI	2/135	25/20738	0.0114415	0.0562108	0.0424636	CCL7/IL6	2
KORKOLA_EMBRYONIC_CARCINOMA_VS_SEMINOMA_DN	KORKOLA_EMBRYONIC_CARCINOMA_VS_SEMINOMA_DN	KORKOLA_EMBRYONIC_CARCINOMA_VS_SEMINOMA_DN	2/135	25/20738	0.0114415	0.0562108	0.0424636	MAGEB2/PRAME	2
HOSHIDA_LIVER_CANCER_SURVIVAL_UP	HOSHIDA_LIVER_CANCER_SURVIVAL_UP	HOSHIDA_LIVER_CANCER_SURVIVAL_UP	3/135	73/20738	0.0120442	0.0589819	0.044557	CCL19/CCL21/SERPINB2	3
KIM_RESPONSE_TO_TSA_AND_DECITABINE_UP	KIM_RESPONSE_TO_TSA_AND_DECITABINE_UP	KIM_RESPONSE_TO_TSA_AND_DECITABINE_UP	4/135	136/20738	0.0120934	0.0590329	0.0445954	IL1R2/MAGEA4/MAGEB2/NEFL	4
FONTAINE_THYROID_TUMOR_UNCERTAIN_MALIGNANCY_DN	FONTAINE_THYROID_TUMOR_UNCERTAIN_MALIGNANCY_DN	FONTAINE_THYROID_TUMOR_UNCERTAIN_MALIGNANCY_DN	2/135	26/20738	0.0123425	0.0593563	0.0448398	CD38/IL2RA	2
NOJIMA_SFRP2_TARGETS_DN	NOJIMA_SFRP2_TARGETS_DN	NOJIMA_SFRP2_TARGETS_DN	2/135	26/20738	0.0123425	0.0593563	0.0448398	CXCL5/IFNB1	2
REACTOME_DECTIN_2_FAMILY	REACTOME_DECTIN_2_FAMILY	REACTOME_DECTIN_2_FAMILY	2/135	26/20738	0.0123425	0.0593563	0.0448398	CLEC4C/CLEC6A	2
TIAN_TNF_SIGNALING_VIA_NFKB	TIAN_TNF_SIGNALING_VIA_NFKB	TIAN_TNF_SIGNALING_VIA_NFKB	2/135	26/20738	0.0123425	0.0593563	0.0448398	IL6/TNFRSF9	2
ONDER_CDH1_TARGETS_2_DN	ONDER_CDH1_TARGETS_2_DN	ONDER_CDH1_TARGETS_2_DN	8/135	473/20738	0.0123545	0.0593563	0.0448398	CSF2/HLA-DOB/IL1A/IL1R2/IL1RN/LCN2/SAA1/SERPINB2	8
KEGG_NATURAL_KILLER_CELL_MEDIATED_CYTOTOXICITY	KEGG_NATURAL_KILLER_CELL_MEDIATED_CYTOTOXICITY	KEGG_NATURAL_KILLER_CELL_MEDIATED_CYTOTOXICITY	4/135	137/20738	0.0123957	0.059367	0.0448478	CSF2/IFNB1/IFNG/KLRC2	4
REACTOME_MAPK_FAMILY_SIGNALING_CASCADES	REACTOME_MAPK_FAMILY_SIGNALING_CASCADES	REACTOME_MAPK_FAMILY_SIGNALING_CASCADES	6/135	296/20738	0.0130523	0.0623155	0.0470753	CSF2/IL2/IL2RA/IL6/NCAM1/NEFL	6
MATSUDA_NATURAL_KILLER_DIFFERENTIATION	MATSUDA_NATURAL_KILLER_DIFFERENTIATION	MATSUDA_NATURAL_KILLER_DIFFERENTIATION	8/135	479/20738	0.013244	0.0630334	0.0476176	CCR9/CD38/CXCR3/CXCR6/HSD11B1/IFNG/PDCD1/TCF7	8
GAVIN_FOXP3_TARGETS_CLUSTER_P2	GAVIN_FOXP3_TARGETS_CLUSTER_P2	GAVIN_FOXP3_TARGETS_CLUSTER_P2	3/135	76/20738	0.0134236	0.063491	0.0479633	CXCR3/CXCR5/IL17A	3
RHEIN_ALL_GLUCOCORTICOID_THERAPY_UP	RHEIN_ALL_GLUCOCORTICOID_THERAPY_UP	RHEIN_ALL_GLUCOCORTICOID_THERAPY_UP	3/135	76/20738	0.0134236	0.063491	0.0479633	IL1R2/LTF/MS4A1	3
MORI_SMALL_PRE_BII_LYMPHOCYTE_UP	MORI_SMALL_PRE_BII_LYMPHOCYTE_UP	MORI_SMALL_PRE_BII_LYMPHOCYTE_UP	3/135	77/20738	0.0139025	0.0655527	0.0495208	CSF2/IRF4/POU2AF1	3
SPIELMAN_LYMPHOBLAST_EUROPEAN_VS_ASIAN_UP	SPIELMAN_LYMPHOBLAST_EUROPEAN_VS_ASIAN_UP	SPIELMAN_LYMPHOBLAST_EUROPEAN_VS_ASIAN_UP	8/135	484/20738	0.0140205	0.0659051	0.049787	BLK/CD19/CR2/FCER2/HLA-DOB/IL21R/LTA/TCF7	8
LEE_DOUBLE_POLAR_THYMOCYTE	LEE_DOUBLE_POLAR_THYMOCYTE	LEE_DOUBLE_POLAR_THYMOCYTE	2/135	28/20738	0.0142343	0.0660942	0.0499298	CD8B/SLAMF1	2
REACTOME_THE_ROLE_OF_NEF_IN_HIV_1_REPLICATION_AND_DISEASE_PATHOGENESIS	REACTOME_THE_ROLE_OF_NEF_IN_HIV_1_REPLICATION_AND_DISEASE_PATHOGENESIS	REACTOME_THE_ROLE_OF_NEF_IN_HIV_1_REPLICATION_AND_DISEASE_PATHOGENESIS	2/135	28/20738	0.0142343	0.0660942	0.0499298	CD28/CD8B	2
VANASSE_BCL2_TARGETS_UP	VANASSE_BCL2_TARGETS_UP	VANASSE_BCL2_TARGETS_UP	2/135	28/20738	0.0142343	0.0660942	0.0499298	CCR9/IL1RN	2
WILENSKY_RESPONSE_TO_DARAPLADIB	WILENSKY_RESPONSE_TO_DARAPLADIB	WILENSKY_RESPONSE_TO_DARAPLADIB	2/135	28/20738	0.0142343	0.0660942	0.0499298	CXCR3/IL1A	2
ICHIBA_GRAFT_VERSUS_HOST_DISEASE_35D_UP	ICHIBA_GRAFT_VERSUS_HOST_DISEASE_35D_UP	ICHIBA_GRAFT_VERSUS_HOST_DISEASE_35D_UP	4/135	144/20738	0.0146479	0.0678077	0.0512243	CAMP/FCGR1A/LBP/LTF	4
YAO_HOXA10_TARGETS_VIA_PROGESTERONE_UP	YAO_HOXA10_TARGETS_VIA_PROGESTERONE_UP	YAO_HOXA10_TARGETS_VIA_PROGESTERONE_UP	3/135	79/20738	0.0148893	0.0687165	0.0519108	LCN2/LTF/NCAM1	3
HOFMANN_MYELODYSPLASTIC_SYNDROM_LOW_RISK_DN	HOFMANN_MYELODYSPLASTIC_SYNDROM_LOW_RISK_DN	HOFMANN_MYELODYSPLASTIC_SYNDROM_LOW_RISK_DN	2/135	29/20738	0.0152242	0.0692134	0.0522862	MAGEA3/MAGEA4	2
PAL_PRMT5_TARGETS_DN	PAL_PRMT5_TARGETS_DN	PAL_PRMT5_TARGETS_DN	2/135	29/20738	0.0152242	0.0692134	0.0522862	IL1A/LCN2	2
PYEON_CANCER_HEAD_AND_NECK_VS_CERVICAL_DN	PYEON_CANCER_HEAD_AND_NECK_VS_CERVICAL_DN	PYEON_CANCER_HEAD_AND_NECK_VS_CERVICAL_DN	2/135	29/20738	0.0152242	0.0692134	0.0522862	IL1R2/MAGEA12	2
REACTOME_TRAF6_MEDIATED_IRF7_ACTIVATION	REACTOME_TRAF6_MEDIATED_IRF7_ACTIVATION	REACTOME_TRAF6_MEDIATED_IRF7_ACTIVATION	2/135	29/20738	0.0152242	0.0692134	0.0522862	IFNB1/IKBKE	2
VALK_AML_CLUSTER_2	VALK_AML_CLUSTER_2	VALK_AML_CLUSTER_2	2/135	29/20738	0.0152242	0.0692134	0.0522862	CCL1/IL2RA	2
FONTAINE_PAPILLARY_THYROID_CARCINOMA_DN	FONTAINE_PAPILLARY_THYROID_CARCINOMA_DN	FONTAINE_PAPILLARY_THYROID_CARCINOMA_DN	3/135	80/20738	0.0153972	0.0693787	0.052411	CCL11/CD38/IL2RA	3
REACTOME_INITIAL_TRIGGERING_OF_COMPLEMENT	REACTOME_INITIAL_TRIGGERING_OF_COMPLEMENT	REACTOME_INITIAL_TRIGGERING_OF_COMPLEMENT	3/135	80/20738	0.0153972	0.0693787	0.052411	C2/CRP/MBL2	3
SU_TESTIS	SU_TESTIS	SU_TESTIS	3/135	80/20738	0.0153972	0.0693787	0.052411	CAMP/GAGE1/PRAME	3
HINATA_NFKB_TARGETS_FIBROBLAST_UP	HINATA_NFKB_TARGETS_FIBROBLAST_UP	HINATA_NFKB_TARGETS_FIBROBLAST_UP	3/135	81/20738	0.0159148	0.0714994	0.0540131	CXCL5/IL6/SERPINB2	3
TAKEDA_TARGETS_OF_NUP98_HOXA9_FUSION_3D_DN	TAKEDA_TARGETS_OF_NUP98_HOXA9_FUSION_3D_DN	TAKEDA_TARGETS_OF_NUP98_HOXA9_FUSION_3D_DN	2/135	30/20738	0.0162429	0.0727585	0.0549643	CCL7/CXCL5	2
PID_SMAD2_3NUCLEAR_PATHWAY	PID_SMAD2_3NUCLEAR_PATHWAY	PID_SMAD2_3NUCLEAR_PATHWAY	3/135	82/20738	0.0164422	0.0734352	0.0554755	GATA3/IFNB1/IL10	3
LIEN_BREAST_CARCINOMA_METAPLASTIC_VS_DUCTAL_UP	LIEN_BREAST_CARCINOMA_METAPLASTIC_VS_DUCTAL_UP	LIEN_BREAST_CARCINOMA_METAPLASTIC_VS_DUCTAL_UP	3/135	83/20738	0.0169792	0.075612	0.0571199	IL1R2/IL6/S100B	3
SHIN_B_CELL_LYMPHOMA_CLUSTER_2	SHIN_B_CELL_LYMPHOMA_CLUSTER_2	SHIN_B_CELL_LYMPHOMA_CLUSTER_2	2/135	31/20738	0.0172899	0.0767711	0.0579955	IRF4/POU2AF1	2
RASHI_RESPONSE_TO_IONIZING_RADIATION_6	RASHI_RESPONSE_TO_IONIZING_RADIATION_6	RASHI_RESPONSE_TO_IONIZING_RADIATION_6	3/135	84/20738	0.017526	0.0775932	0.0586166	CXCL13/IL1R2/MS4A1	3
HESS_TARGETS_OF_HOXA9_AND_MEIS1_DN	HESS_TARGETS_OF_HOXA9_AND_MEIS1_DN	HESS_TARGETS_OF_HOXA9_AND_MEIS1_DN	3/135	85/20738	0.0180825	0.0798252	0.0603027	FCGR1A/IL1R2/LCN2	3
DELYS_THYROID_CANCER_DN	DELYS_THYROID_CANCER_DN	DELYS_THYROID_CANCER_DN	5/135	233/20738	0.018319	0.0805065	0.0608174	CCL14/CCL21/LTF/NCAM1/TAL1	5
CHO_NR4A1_TARGETS	CHO_NR4A1_TARGETS	CHO_NR4A1_TARGETS	2/135	32/20738	0.0183648	0.0805065	0.0608174	FUT7/PDCD1	2
RUTELLA_RESPONSE_TO_HGF_VS_CSF2RB_AND_IL4_UP	RUTELLA_RESPONSE_TO_HGF_VS_CSF2RB_AND_IL4_UP	RUTELLA_RESPONSE_TO_HGF_VS_CSF2RB_AND_IL4_UP	7/135	412/20738	0.0183954	0.0805065	0.0608174	CCL18/CXCL5/FCGR1A/HSD11B1/IL10/IL1A/TREM1	7
REACTOME_ANTIGEN_ACTIVATES_B_CELL_RECEPTOR_BCR_LEADING_TO_GENERATION_OF_SECOND_MESSENGERS	REACTOME_ANTIGEN_ACTIVATES_B_CELL_RECEPTOR_BCR_LEADING_TO_GENERATION_OF_SECOND_MESSENGERS	REACTOME_ANTIGEN_ACTIVATES_B_CELL_RECEPTOR_BCR_LEADING_TO_GENERATION_OF_SECOND_MESSENGERS	3/135	86/20738	0.0186488	0.0813816	0.0614785	BLK/CD19/CD79A	3
GAL_LEUKEMIC_STEM_CELL_DN	GAL_LEUKEMIC_STEM_CELL_DN	GAL_LEUKEMIC_STEM_CELL_DN	5/135	235/20738	0.0189326	0.0823838	0.0622356	CD38/CXCR3/FCGR1A/IGLL1/IL1RN	5
SAFFORD_T_LYMPHOCYTE_ANERGY	SAFFORD_T_LYMPHOCYTE_ANERGY	SAFFORD_T_LYMPHOCYTE_ANERGY	3/135	87/20738	0.0192249	0.0827479	0.0625106	CCL1/IRF4/LAG3	3
SMITH_TERT_TARGETS_DN	SMITH_TERT_TARGETS_DN	SMITH_TERT_TARGETS_DN	3/135	87/20738	0.0192249	0.0827479	0.0625106	IL1RN/NEFL/SAA1	3
DEURIG_T_CELL_PROLYMPHOCYTIC_LEUKEMIA_DN	DEURIG_T_CELL_PROLYMPHOCYTIC_LEUKEMIA_DN	DEURIG_T_CELL_PROLYMPHOCYTIC_LEUKEMIA_DN	6/135	323/20738	0.0192336	0.0827479	0.0625106	CD28/CTLA4/CXCR5/ICOS/IFNG/LAIR2	6
LEI_MYB_TARGETS	LEI_MYB_TARGETS	LEI_MYB_TARGETS	6/135	323/20738	0.0192336	0.0827479	0.0625106	GATA3/IL1RN/IL6/LCN2/SAA1/SERPINB2	6
KIM_ALL_DISORDERS_OLIGODENDROCYTE_NUMBER_CORR_DN	KIM_ALL_DISORDERS_OLIGODENDROCYTE_NUMBER_CORR_DN	KIM_ALL_DISORDERS_OLIGODENDROCYTE_NUMBER_CORR_DN	2/135	33/20738	0.0194674	0.0828178	0.0625634	CCL1/MAGEA1	2
LIANG_SILENCED_BY_METHYLATION_UP	LIANG_SILENCED_BY_METHYLATION_UP	LIANG_SILENCED_BY_METHYLATION_UP	2/135	33/20738	0.0194674	0.0828178	0.0625634	MAGEA4/SAA1	2
PID_SYNDECAN_2_PATHWAY	PID_SYNDECAN_2_PATHWAY	PID_SYNDECAN_2_PATHWAY	2/135	33/20738	0.0194674	0.0828178	0.0625634	CSF2/TNFRSF13B	2
REACTOME_CD28_CO_STIMULATION	REACTOME_CD28_CO_STIMULATION	REACTOME_CD28_CO_STIMULATION	2/135	33/20738	0.0194674	0.0828178	0.0625634	CD28/CD80	2
SMIRNOV_CIRCULATING_ENDOTHELIOCYTES_IN_CANCER_UP	SMIRNOV_CIRCULATING_ENDOTHELIOCYTES_IN_CANCER_UP	SMIRNOV_CIRCULATING_ENDOTHELIOCYTES_IN_CANCER_UP	4/135	159/20738	0.0203035	0.0861345	0.0650689	IL21R/MARCO/NOD2/SERPINB2	4
PID_IL2_PI3K_PATHWAY	PID_IL2_PI3K_PATHWAY	PID_IL2_PI3K_PATHWAY	2/135	34/20738	0.020597	0.0871368	0.0658261	IL2/IL2RA	2
KAYO_AGING_MUSCLE_UP	KAYO_AGING_MUSCLE_UP	KAYO_AGING_MUSCLE_UP	5/135	241/20738	0.0208541	0.08798	0.0664631	C4BPA/CXCL5/LTK/MAGEA3/NCAM1	5
ABE_VEGFA_TARGETS_2HR	ABE_VEGFA_TARGETS_2HR	ABE_VEGFA_TARGETS_2HR	2/135	35/20738	0.0217534	0.0912685	0.0689474	PDCD1/SERPINB2	2
HERNANDEZ_MITOTIC_ARREST_BY_DOCETAXEL_1_UP	HERNANDEZ_MITOTIC_ARREST_BY_DOCETAXEL_1_UP	HERNANDEZ_MITOTIC_ARREST_BY_DOCETAXEL_1_UP	2/135	35/20738	0.0217534	0.0912685	0.0689474	CCL21/PRAME	2
CUI_TCF21_TARGETS_UP	CUI_TCF21_TARGETS_UP	CUI_TCF21_TARGETS_UP	2/135	36/20738	0.0229362	0.0949235	0.0717085	LBP/NCAM1	2
KIM_ALL_DISORDERS_CALB1_CORR_DN	KIM_ALL_DISORDERS_CALB1_CORR_DN	KIM_ALL_DISORDERS_CALB1_CORR_DN	2/135	36/20738	0.0229362	0.0949235	0.0717085	CCL1/CHIT1	2
MORI_PLASMA_CELL_DN	MORI_PLASMA_CELL_DN	MORI_PLASMA_CELL_DN	2/135	36/20738	0.0229362	0.0949235	0.0717085	MS4A1/TNFRSF13C	2
OUELLET_CULTURED_OVARIAN_CANCER_INVASIVE_VS_LMP_DN	OUELLET_CULTURED_OVARIAN_CANCER_INVASIVE_VS_LMP_DN	OUELLET_CULTURED_OVARIAN_CANCER_INVASIVE_VS_LMP_DN	2/135	36/20738	0.0229362	0.0949235	0.0717085	CCL7/CCR9	2
SHAFFER_IRF4_MULTIPLE_MYELOMA_PROGRAM	SHAFFER_IRF4_MULTIPLE_MYELOMA_PROGRAM	SHAFFER_IRF4_MULTIPLE_MYELOMA_PROGRAM	2/135	36/20738	0.0229362	0.0949235	0.0717085	IRF4/TNFRSF17	2
FOSTER_TOLERANT_MACROPHAGE_UP	FOSTER_TOLERANT_MACROPHAGE_UP	FOSTER_TOLERANT_MACROPHAGE_UP	4/135	166/20738	0.0233445	0.0960909	0.0725904	CD38/IL1RN/LCN2/MARCO	4
REACTOME_SIGNALING_BY_THE_B_CELL_RECEPTOR_BCR	REACTOME_SIGNALING_BY_THE_B_CELL_RECEPTOR_BCR	REACTOME_SIGNALING_BY_THE_B_CELL_RECEPTOR_BCR	4/135	166/20738	0.0233445	0.0960909	0.0725904	BLK/CARD11/CD19/CD79A	4
GRAHAM_CML_DIVIDING_VS_NORMAL_QUIESCENT_DN	GRAHAM_CML_DIVIDING_VS_NORMAL_QUIESCENT_DN	GRAHAM_CML_DIVIDING_VS_NORMAL_QUIESCENT_DN	3/135	94/20738	0.0235318	0.0963414	0.0727796	CCL19/CXCL13/PMCH	3
GRAHAM_CML_QUIESCENT_VS_NORMAL_QUIESCENT_UP	GRAHAM_CML_QUIESCENT_VS_NORMAL_QUIESCENT_UP	GRAHAM_CML_QUIESCENT_VS_NORMAL_QUIESCENT_UP	3/135	94/20738	0.0235318	0.0963414	0.0727796	CD38/IL1RN/SERPINB2	3
REACTOME_TOLL_LIKE_RECEPTOR_9_TLR9_CASCADE	REACTOME_TOLL_LIKE_RECEPTOR_9_TLR9_CASCADE	REACTOME_TOLL_LIKE_RECEPTOR_9_TLR9_CASCADE	3/135	95/20738	0.0241863	0.0987555	0.0746033	NOD2/S100B/SAA1	3
NABA_ECM_AFFILIATED	NABA_ECM_AFFILIATED	NABA_ECM_AFFILIATED	4/135	170/20738	0.0252	0.102345	0.0773153	CLEC4C/CLEC6A/COLEC12/MBL2	4
ONDER_CDH1_TARGETS_1_DN	ONDER_CDH1_TARGETS_1_DN	ONDER_CDH1_TARGETS_1_DN	4/135	170/20738	0.0252	0.102345	0.0773153	CSF2/IL1R2/LCN2/SERPINB2	4
REACTOME_ANTIMICROBIAL_PEPTIDES	REACTOME_ANTIMICROBIAL_PEPTIDES	REACTOME_ANTIMICROBIAL_PEPTIDES	3/135	97/20738	0.0255247	0.103114	0.0778961	CAMP/LCN2/LTF	3
REACTOME_TOLL_LIKE_RECEPTOR_TLR1_TLR2_CASCADE	REACTOME_TOLL_LIKE_RECEPTOR_TLR1_TLR2_CASCADE	REACTOME_TOLL_LIKE_RECEPTOR_TLR1_TLR2_CASCADE	3/135	97/20738	0.0255247	0.103114	0.0778961	NOD2/S100B/SAA1	3
REACTOME_BINDING_AND_UPTAKE_OF_LIGANDS_BY_SCAVENGER_RECEPTORS	REACTOME_BINDING_AND_UPTAKE_OF_LIGANDS_BY_SCAVENGER_RECEPTORS	REACTOME_BINDING_AND_UPTAKE_OF_LIGANDS_BY_SCAVENGER_RECEPTORS	3/135	98/20738	0.0262086	0.105597	0.0797716	COLEC12/MARCO/SAA1	3
CERIBELLI_GENES_INACTIVE_AND_BOUND_BY_NFY	CERIBELLI_GENES_INACTIVE_AND_BOUND_BY_NFY	CERIBELLI_GENES_INACTIVE_AND_BOUND_BY_NFY	2/135	39/20738	0.0266389	0.106486	0.0804429	IGLL1/S100B	2
DORN_ADENOVIRUS_INFECTION_48HR_DN	DORN_ADENOVIRUS_INFECTION_48HR_DN	DORN_ADENOVIRUS_INFECTION_48HR_DN	2/135	39/20738	0.0266389	0.106486	0.0804429	IL6/KLRC2	2
WEINMANN_ADAPTATION_TO_HYPOXIA_DN	WEINMANN_ADAPTATION_TO_HYPOXIA_DN	WEINMANN_ADAPTATION_TO_HYPOXIA_DN	2/135	39/20738	0.0266389	0.106486	0.0804429	IL1A/IL6	2
HAHTOLA_SEZARY_SYNDROM_UP	HAHTOLA_SEZARY_SYNDROM_UP	HAHTOLA_SEZARY_SYNDROM_UP	3/135	99/20738	0.0269022	0.107257	0.0810255	CD28/ICOS/IL2RA	3
WINZEN_DEGRADED_VIA_KHSRP	WINZEN_DEGRADED_VIA_KHSRP	WINZEN_DEGRADED_VIA_KHSRP	3/135	100/20738	0.0276057	0.109774	0.082927	CSF2/IL23A/IL6	3
HOFMANN_CELL_LYMPHOMA_DN	HOFMANN_CELL_LYMPHOMA_DN	HOFMANN_CELL_LYMPHOMA_DN	2/135	40/20738	0.0279233	0.11046	0.0834454	PDCD1/TAL1	2
MIKKELSEN_ES_HCP_WITH_H3K27ME3	MIKKELSEN_ES_HCP_WITH_H3K27ME3	MIKKELSEN_ES_HCP_WITH_H3K27ME3	2/135	40/20738	0.0279233	0.11046	0.0834454	MPPED1/TAL1	2
CHIANG_LIVER_CANCER_SUBCLASS_PROLIFERATION_DN	CHIANG_LIVER_CANCER_SUBCLASS_PROLIFERATION_DN	CHIANG_LIVER_CANCER_SUBCLASS_PROLIFERATION_DN	4/135	178/20738	0.0291717	0.114449	0.0864586	C8A/CCL14/CCL16/HSD11B1	4
ABBUD_LIF_SIGNALING_1_UP	ABBUD_LIF_SIGNALING_1_UP	ABBUD_LIF_SIGNALING_1_UP	2/135	41/20738	0.0292322	0.114449	0.0864586	LBP/LCN2	2
AMIT_EGF_RESPONSE_120_MCF10A	AMIT_EGF_RESPONSE_120_MCF10A	AMIT_EGF_RESPONSE_120_MCF10A	2/135	41/20738	0.0292322	0.114449	0.0864586	IL1A/SERPINB2	2
PID_AMB2_NEUTROPHILS_PATHWAY	PID_AMB2_NEUTROPHILS_PATHWAY	PID_AMB2_NEUTROPHILS_PATHWAY	2/135	41/20738	0.0292322	0.114449	0.0864586	BLK/IL6	2
BRUINS_UVC_RESPONSE_VIA_TP53_GROUP_D	BRUINS_UVC_RESPONSE_VIA_TP53_GROUP_D	BRUINS_UVC_RESPONSE_VIA_TP53_GROUP_D	5/135	265/20738	0.0297986	0.11607	0.087683	BLK/CARD11/CCL7/IL2RA/PAX5	5
REACTOME_FLT3_SIGNALING	REACTOME_FLT3_SIGNALING	REACTOME_FLT3_SIGNALING	5/135	265/20738	0.0297986	0.11607	0.087683	CSF2/IL2/IL2RA/NCAM1/NEFL	5
DORN_ADENOVIRUS_INFECTION_24HR_DN	DORN_ADENOVIRUS_INFECTION_24HR_DN	DORN_ADENOVIRUS_INFECTION_24HR_DN	2/135	42/20738	0.0305652	0.118149	0.0892539	IL6/KLRC2	2
MA_MYELOID_DIFFERENTIATION_DN	MA_MYELOID_DIFFERENTIATION_DN	MA_MYELOID_DIFFERENTIATION_DN	2/135	42/20738	0.0305652	0.118149	0.0892539	CTLA4/SERPINB2	2
ZHAN_EARLY_DIFFERENTIATION_GENES_DN	ZHAN_EARLY_DIFFERENTIATION_GENES_DN	ZHAN_EARLY_DIFFERENTIATION_GENES_DN	2/135	42/20738	0.0305652	0.118149	0.0892539	BLK/CXCR5	2
MUELLER_METHYLATED_IN_GLIOBLASTOMA	MUELLER_METHYLATED_IN_GLIOBLASTOMA	MUELLER_METHYLATED_IN_GLIOBLASTOMA	2/135	43/20738	0.0319219	0.122461	0.0925112	LCN2/MAGEB2	2
STREICHER_LSM1_TARGETS_UP	STREICHER_LSM1_TARGETS_UP	STREICHER_LSM1_TARGETS_UP	2/135	43/20738	0.0319219	0.122461	0.0925112	GATA3/IL6	2
VANTVEER_BREAST_CANCER_BRCA1_UP	VANTVEER_BREAST_CANCER_BRCA1_UP	VANTVEER_BREAST_CANCER_BRCA1_UP	2/135	43/20738	0.0319219	0.122461	0.0925112	CD19/POU2AF1	2
KASLER_HDAC7_TARGETS_1_UP	KASLER_HDAC7_TARGETS_1_UP	KASLER_HDAC7_TARGETS_1_UP	4/135	184/20738	0.032381	0.12391	0.0936061	CD28/IRF4/LTA/PDCD1	4
MARTIN_NFKB_TARGETS_UP	MARTIN_NFKB_TARGETS_UP	MARTIN_NFKB_TARGETS_UP	2/135	44/20738	0.033302	0.126481	0.0955481	CCL7/IL10	2
MCDOWELL_ACUTE_LUNG_INJURY_UP	MCDOWELL_ACUTE_LUNG_INJURY_UP	MCDOWELL_ACUTE_LUNG_INJURY_UP	2/135	44/20738	0.033302	0.126481	0.0955481	LCN2/LTF	2
REACTOME_DAP12_INTERACTIONS	REACTOME_DAP12_INTERACTIONS	REACTOME_DAP12_INTERACTIONS	2/135	44/20738	0.033302	0.126481	0.0955481	KLRC2/TREM1	2
AMBROSINI_FLAVOPIRIDOL_TREATMENT_TP53	AMBROSINI_FLAVOPIRIDOL_TREATMENT_TP53	AMBROSINI_FLAVOPIRIDOL_TREATMENT_TP53	3/135	108/20738	0.0335836	0.126603	0.0956405	IL11/IL1RN/IL21R	3
TAVAZOIE_METASTASIS	TAVAZOIE_METASTASIS	TAVAZOIE_METASTASIS	3/135	108/20738	0.0335836	0.126603	0.0956405	CRP/MAGEA3/SERPINB2	3
ZHU_CMV_ALL_UP	ZHU_CMV_ALL_UP	ZHU_CMV_ALL_UP	3/135	108/20738	0.0335836	0.126603	0.0956405	IFNB1/IL11/IL6	3
SESTO_RESPONSE_TO_UV_C0	SESTO_RESPONSE_TO_UV_C0	SESTO_RESPONSE_TO_UV_C0	3/135	109/20738	0.0343744	0.129265	0.097651	IL1R2/IL1RN/SAA1	3
SIG_BCR_SIGNALING_PATHWAY	SIG_BCR_SIGNALING_PATHWAY	SIG_BCR_SIGNALING_PATHWAY	2/135	46/20738	0.0361309	0.135535	0.102388	CD19/CR2	2
LINDGREN_BLADDER_CANCER_CLUSTER_1_DN	LINDGREN_BLADDER_CANCER_CLUSTER_1_DN	LINDGREN_BLADDER_CANCER_CLUSTER_1_DN	6/135	378/20738	0.0374313	0.139933	0.10571	CCL13/CCL16/CD80/IL2RA/MNX1/TNFRSF11A	6
TONKS_TARGETS_OF_RUNX1_RUNX1T1_FUSION_HSC_DN	TONKS_TARGETS_OF_RUNX1_RUNX1T1_FUSION_HSC_DN	TONKS_TARGETS_OF_RUNX1_RUNX1T1_FUSION_HSC_DN	4/135	193/20738	0.0375693	0.139933	0.10571	FUT7/IL1RN/NOD2/S100B	4
SATO_SILENCED_BY_METHYLATION_IN_PANCREATIC_CANCER_2	SATO_SILENCED_BY_METHYLATION_IN_PANCREATIC_CANCER_2	SATO_SILENCED_BY_METHYLATION_IN_PANCREATIC_CANCER_2	2/135	47/20738	0.0375789	0.139933	0.10571	CSF2/GAGE1	2
VECCHI_GASTRIC_CANCER_EARLY_DN	VECCHI_GASTRIC_CANCER_EARLY_DN	VECCHI_GASTRIC_CANCER_EARLY_DN	6/135	381/20738	0.0386597	0.143607	0.108485	CD79A/HLA-DOB/LY9/NCAM1/POU2AF1/TNFRSF17	6
RICKMAN_HEAD_AND_NECK_CANCER_C	RICKMAN_HEAD_AND_NECK_CANCER_C	RICKMAN_HEAD_AND_NECK_CANCER_C	3/135	115/20738	0.0393208	0.145707	0.110072	IL19/IL1RL1/NEFL	3
SENESE_HDAC2_TARGETS_UP	SENESE_HDAC2_TARGETS_UP	SENESE_HDAC2_TARGETS_UP	3/135	116/20738	0.0401785	0.148524	0.1122	CSF2/IL1A/SAA1	3
DIAZ_CHRONIC_MEYLOGENOUS_LEUKEMIA_DN	DIAZ_CHRONIC_MEYLOGENOUS_LEUKEMIA_DN	DIAZ_CHRONIC_MEYLOGENOUS_LEUKEMIA_DN	3/135	117/20738	0.0410457	0.151362	0.114344	FCGR1A/GATA3/TCF7	3
KOKKINAKIS_METHIONINE_DEPRIVATION_96HR_UP	KOKKINAKIS_METHIONINE_DEPRIVATION_96HR_UP	KOKKINAKIS_METHIONINE_DEPRIVATION_96HR_UP	3/135	118/20738	0.0419224	0.153961	0.116307	IFNG/IL1A/IL6	3
BROWNE_HCMV_INFECTION_4HR_UP	BROWNE_HCMV_INFECTION_4HR_UP	BROWNE_HCMV_INFECTION_4HR_UP	2/135	50/20738	0.0420537	0.153961	0.116307	IL11/LCN2	2
KLEIN_PRIMARY_EFFUSION_LYMPHOMA_UP	KLEIN_PRIMARY_EFFUSION_LYMPHOMA_UP	KLEIN_PRIMARY_EFFUSION_LYMPHOMA_UP	2/135	50/20738	0.0420537	0.153961	0.116307	IL10/IRF4	2
HELLER_HDAC_TARGETS_DN	HELLER_HDAC_TARGETS_DN	HELLER_HDAC_TARGETS_DN	5/135	292/20738	0.0423916	0.154826	0.116961	CD28/IL21R/LY9/POU2AF1/TNFRSF17	5
APPIERTO_RESPONSE_TO_FENRETINIDE_DN	APPIERTO_RESPONSE_TO_FENRETINIDE_DN	APPIERTO_RESPONSE_TO_FENRETINIDE_DN	2/135	51/20738	0.0435876	0.158434	0.119687	FCGR1A/SERPINB2	2
NADERI_BREAST_CANCER_PROGNOSIS_UP	NADERI_BREAST_CANCER_PROGNOSIS_UP	NADERI_BREAST_CANCER_PROGNOSIS_UP	2/135	51/20738	0.0435876	0.158434	0.119687	PMCH/PRAME	2
HOLLMANN_APOPTOSIS_VIA_CD40_UP	HOLLMANN_APOPTOSIS_VIA_CD40_UP	HOLLMANN_APOPTOSIS_VIA_CD40_UP	4/135	203/20738	0.0438635	0.159057	0.120157	BLK/CD38/LY9/TNFRSF17	4
WANG_BARRETTS_ESOPHAGUS_UP	WANG_BARRETTS_ESOPHAGUS_UP	WANG_BARRETTS_ESOPHAGUS_UP	2/135	52/20738	0.0451421	0.163305	0.123366	CCL14/IGLL1	2
CHIARADONNA_NEOPLASTIC_TRANSFORMATION_CDC25_UP	CHIARADONNA_NEOPLASTIC_TRANSFORMATION_CDC25_UP	CHIARADONNA_NEOPLASTIC_TRANSFORMATION_CDC25_UP	3/135	123/20738	0.0464461	0.167624	0.126629	IL1RL1/IL6/NCAM1	3
ZHAN_MULTIPLE_MYELOMA_CD1_VS_CD2_DN	ZHAN_MULTIPLE_MYELOMA_CD1_VS_CD2_DN	ZHAN_MULTIPLE_MYELOMA_CD1_VS_CD2_DN	2/135	53/20738	0.046717	0.168203	0.127066	CD27/TNFRSF13C	2
BROWNE_HCMV_INFECTION_30MIN_UP	BROWNE_HCMV_INFECTION_30MIN_UP	BROWNE_HCMV_INFECTION_30MIN_UP	2/135	54/20738	0.0483118	0.172752	0.130502	CD38/LCN2	2
RICKMAN_HEAD_AND_NECK_CANCER_B	RICKMAN_HEAD_AND_NECK_CANCER_B	RICKMAN_HEAD_AND_NECK_CANCER_B	2/135	54/20738	0.0483118	0.172752	0.130502	GAGE1/MAGEA4	2
MISSIAGLIA_REGULATED_BY_METHYLATION_UP	MISSIAGLIA_REGULATED_BY_METHYLATION_UP	MISSIAGLIA_REGULATED_BY_METHYLATION_UP	3/135	125/20738	0.0483205	0.172752	0.130502	IL23A/LCN2/MAGEC1	3
PICCALUGA_ANGIOIMMUNOBLASTIC_LYMPHOMA_UP	PICCALUGA_ANGIOIMMUNOBLASTIC_LYMPHOMA_UP	PICCALUGA_ANGIOIMMUNOBLASTIC_LYMPHOMA_UP	4/135	210/20738	0.0486013	0.172944	0.130647	C2/CCL14/CCL19/CCL21	4
RIZKI_TUMOR_INVASIVENESS_3D_UP	RIZKI_TUMOR_INVASIVENESS_3D_UP	RIZKI_TUMOR_INVASIVENESS_3D_UP	4/135	210/20738	0.0486013	0.172944	0.130647	CAMP/CCL14/CXCL13/TNFRSF17	4
REACTOME_INTRACELLULAR_SIGNALING_BY_SECOND_MESSENGERS	REACTOME_INTRACELLULAR_SIGNALING_BY_SECOND_MESSENGERS	REACTOME_INTRACELLULAR_SIGNALING_BY_SECOND_MESSENGERS	5/135	304/20738	0.0488805	0.173531	0.131092	CD19/CD28/CD80/ICOS/IL1RL1	5
MIKKELSEN_IPS_ICP_WITH_H3K27ME3	MIKKELSEN_IPS_ICP_WITH_H3K27ME3	MIKKELSEN_IPS_ICP_WITH_H3K27ME3	2/135	55/20738	0.0499262	0.1767	0.133485	BATF/PAX5	2
MCBRYAN_PUBERTAL_BREAST_3_4WK_UP	MCBRYAN_PUBERTAL_BREAST_3_4WK_UP	MCBRYAN_PUBERTAL_BREAST_3_4WK_UP	4/135	212/20738	0.0500051	0.1767	0.133485	GATA3/HSD11B1/LCN2/LTF	4
TAKEDA_TARGETS_OF_NUP98_HOXA9_FUSION_16D_DN	TAKEDA_TARGETS_OF_NUP98_HOXA9_FUSION_16D_DN	TAKEDA_TARGETS_OF_NUP98_HOXA9_FUSION_16D_DN	3/135	128/20738	0.051201	0.180507	0.136361	CXCL5/IL1R2/LTF	3
HOQUE_METHYLATED_IN_CANCER	HOQUE_METHYLATED_IN_CANCER	HOQUE_METHYLATED_IN_CANCER	2/135	56/20738	0.05156	0.181353	0.137	IL17A/PAX5	2
MIKKELSEN_MEF_LCP_WITH_H3K4ME3	MIKKELSEN_MEF_LCP_WITH_H3K4ME3	MIKKELSEN_MEF_LCP_WITH_H3K4ME3	3/135	129/20738	0.0521794	0.183109	0.138327	CCL7/IKBKE/IL1RN	3
LEE_EARLY_T_LYMPHOCYTE_DN	LEE_EARLY_T_LYMPHOCYTE_DN	LEE_EARLY_T_LYMPHOCYTE_DN	2/135	58/20738	0.0548842	0.192158	0.145163	BTLA/CD27	2
POOLA_INVASIVE_BREAST_CANCER_DN	POOLA_INVASIVE_BREAST_CANCER_DN	POOLA_INVASIVE_BREAST_CANCER_DN	3/135	132/20738	0.0551686	0.192711	0.14558	GATA3/LTF/SAA1	3
HUTTMANN_B_CLL_POOR_SURVIVAL_DN	HUTTMANN_B_CLL_POOR_SURVIVAL_DN	HUTTMANN_B_CLL_POOR_SURVIVAL_DN	2/135	59/20738	0.0565741	0.197168	0.148947	SLAMF1/TCF7	2
JOSEPH_RESPONSE_TO_SODIUM_BUTYRATE_DN	JOSEPH_RESPONSE_TO_SODIUM_BUTYRATE_DN	JOSEPH_RESPONSE_TO_SODIUM_BUTYRATE_DN	2/135	60/20738	0.058282	0.201735	0.152398	IL11/IL6	2
LEE_LIVER_CANCER_DENA_UP	LEE_LIVER_CANCER_DENA_UP	LEE_LIVER_CANCER_DENA_UP	2/135	60/20738	0.058282	0.201735	0.152398	LCN2/POU2AF1	2
MORI_LARGE_PRE_BII_LYMPHOCYTE_DN	MORI_LARGE_PRE_BII_LYMPHOCYTE_DN	MORI_LARGE_PRE_BII_LYMPHOCYTE_DN	2/135	60/20738	0.058282	0.201735	0.152398	CXCR5/MS4A1	2
LI_INDUCED_T_TO_NATURAL_KILLER_DN	LI_INDUCED_T_TO_NATURAL_KILLER_DN	LI_INDUCED_T_TO_NATURAL_KILLER_DN	3/135	136/20738	0.059279	0.204258	0.154303	CD27/CTLA4/TCF7	3
MIKKELSEN_ES_ICP_WITH_H3K4ME3_AND_H3K27ME3	MIKKELSEN_ES_ICP_WITH_H3K4ME3_AND_H3K27ME3	MIKKELSEN_ES_ICP_WITH_H3K4ME3_AND_H3K27ME3	3/135	136/20738	0.059279	0.204258	0.154303	LTA/PAX5/TNFRSF13C	3
DASU_IL6_SIGNALING_UP	DASU_IL6_SIGNALING_UP	DASU_IL6_SIGNALING_UP	2/135	61/20738	0.0600078	0.206302	0.155848	IL6/SERPINB2	2
DAZARD_UV_RESPONSE_CLUSTER_G1	DAZARD_UV_RESPONSE_CLUSTER_G1	DAZARD_UV_RESPONSE_CLUSTER_G1	2/135	62/20738	0.0617509	0.209882	0.158552	CXCR3/IL6	2
BOCHKIS_FOXA2_TARGETS	BOCHKIS_FOXA2_TARGETS	BOCHKIS_FOXA2_TARGETS	6/135	429/20738	0.061854	0.209882	0.158552	C4BPA/C8B/COLEC12/GATA3/IL6/MBL2	6
BENPORATH_MYC_TARGETS_WITH_EBOX	BENPORATH_MYC_TARGETS_WITH_EBOX	BENPORATH_MYC_TARGETS_WITH_EBOX	4/135	229/20738	0.0628293	0.209882	0.158552	BLK/MAGEA3/MNX1/PDCD1	4
GOUYER_TATI_TARGETS_UP	GOUYER_TATI_TARGETS_UP	GOUYER_TATI_TARGETS_UP	1/135	10/20738	0.063237	0.209882	0.158552	LCN2	1
HOFFMAN_CLOCK_TARGETS_DN	HOFFMAN_CLOCK_TARGETS_DN	HOFFMAN_CLOCK_TARGETS_DN	1/135	10/20738	0.063237	0.209882	0.158552	IFNL1	1
MCCOLLUM_GELDANAMYCIN_RESISTANCE_UP	MCCOLLUM_GELDANAMYCIN_RESISTANCE_UP	MCCOLLUM_GELDANAMYCIN_RESISTANCE_UP	1/135	10/20738	0.063237	0.209882	0.158552	PMCH	1
MILICIC_FAMILIAL_ADENOMATOUS_POLYPOSIS_UP	MILICIC_FAMILIAL_ADENOMATOUS_POLYPOSIS_UP	MILICIC_FAMILIAL_ADENOMATOUS_POLYPOSIS_UP	1/135	10/20738	0.063237	0.209882	0.158552	LCN2	1
MURAKAMI_UV_RESPONSE_1HR_DN	MURAKAMI_UV_RESPONSE_1HR_DN	MURAKAMI_UV_RESPONSE_1HR_DN	1/135	10/20738	0.063237	0.209882	0.158552	IL6	1
MYLLYKANGAS_AMPLIFICATION_HOT_SPOT_15	MYLLYKANGAS_AMPLIFICATION_HOT_SPOT_15	MYLLYKANGAS_AMPLIFICATION_HOT_SPOT_15	1/135	10/20738	0.063237	0.209882	0.158552	IRF4	1
ONGUSAHA_BRCA1_TARGETS_DN	ONGUSAHA_BRCA1_TARGETS_DN	ONGUSAHA_BRCA1_TARGETS_DN	1/135	10/20738	0.063237	0.209882	0.158552	CCL7	1
REACTOME_GLUCOCORTICOID_BIOSYNTHESIS	REACTOME_GLUCOCORTICOID_BIOSYNTHESIS	REACTOME_GLUCOCORTICOID_BIOSYNTHESIS	1/135	10/20738	0.063237	0.209882	0.158552	HSD11B1	1
REACTOME_MAPK3_ERK1_ACTIVATION	REACTOME_MAPK3_ERK1_ACTIVATION	REACTOME_MAPK3_ERK1_ACTIVATION	1/135	10/20738	0.063237	0.209882	0.158552	IL6	1
REACTOME_POU5F1_OCT4_SOX2_NANOG_REPRESS_GENES_RELATED_TO_DIFFERENTIATION	REACTOME_POU5F1_OCT4_SOX2_NANOG_REPRESS_GENES_RELATED_TO_DIFFERENTIATION	REACTOME_POU5F1_OCT4_SOX2_NANOG_REPRESS_GENES_RELATED_TO_DIFFERENTIATION	1/135	10/20738	0.063237	0.209882	0.158552	EOMES	1
TONKS_TARGETS_OF_RUNX1_RUNX1T1_FUSION_SUSTAINED_IN_MONOCYTE_DN	TONKS_TARGETS_OF_RUNX1_RUNX1T1_FUSION_SUSTAINED_IN_MONOCYTE_DN	TONKS_TARGETS_OF_RUNX1_RUNX1T1_FUSION_SUSTAINED_IN_MONOCYTE_DN	1/135	10/20738	0.063237	0.209882	0.158552	S100B	1
WORSCHECH_TUMOR_REJECTION_DN	WORSCHECH_TUMOR_REJECTION_DN	WORSCHECH_TUMOR_REJECTION_DN	1/135	10/20738	0.063237	0.209882	0.158552	BTLA	1
DIRMEIER_LMP1_RESPONSE_EARLY	DIRMEIER_LMP1_RESPONSE_EARLY	DIRMEIER_LMP1_RESPONSE_EARLY	2/135	63/20738	0.0635113	0.209882	0.158552	LTA/SLAMF1	2
VILLANUEVA_LIVER_CANCER_KRT19_DN	VILLANUEVA_LIVER_CANCER_KRT19_DN	VILLANUEVA_LIVER_CANCER_KRT19_DN	2/135	63/20738	0.0635113	0.209882	0.158552	C4BPA/C9	2
REACTOME_C_TYPE_LECTIN_RECEPTORS_CLRS	REACTOME_C_TYPE_LECTIN_RECEPTORS_CLRS	REACTOME_C_TYPE_LECTIN_RECEPTORS_CLRS	3/135	140/20738	0.0635297	0.209882	0.158552	CARD11/CLEC4C/CLEC6A	3
BILBAN_B_CLL_LPL_UP	BILBAN_B_CLL_LPL_UP	BILBAN_B_CLL_LPL_UP	2/135	64/20738	0.0652886	0.212922	0.160848	FCER2/IRF4	2
BROWNE_HCMV_INFECTION_6HR_UP	BROWNE_HCMV_INFECTION_6HR_UP	BROWNE_HCMV_INFECTION_6HR_UP	2/135	64/20738	0.0652886	0.212922	0.160848	C4BPA/IFNB1	2
LEE_AGING_NEOCORTEX_DN	LEE_AGING_NEOCORTEX_DN	LEE_AGING_NEOCORTEX_DN	2/135	64/20738	0.0652886	0.212922	0.160848	CCL1/LY9	2
LEE_LIVER_CANCER_E2F1_DN	LEE_LIVER_CANCER_E2F1_DN	LEE_LIVER_CANCER_E2F1_DN	2/135	64/20738	0.0652886	0.212922	0.160848	C4BPA/HSD11B1	2
LEE_LIVER_CANCER_MYC_E2F1_DN	LEE_LIVER_CANCER_MYC_E2F1_DN	LEE_LIVER_CANCER_MYC_E2F1_DN	2/135	64/20738	0.0652886	0.212922	0.160848	C4BPA/HSD11B1	2
YAMASHITA_METHYLATED_IN_PROSTATE_CANCER	YAMASHITA_METHYLATED_IN_PROSTATE_CANCER	YAMASHITA_METHYLATED_IN_PROSTATE_CANCER	2/135	64/20738	0.0652886	0.212922	0.160848	CCL7/FCER2	2
MEISSNER_NPC_HCP_WITH_H3K4ME3_AND_H3K27ME3	MEISSNER_NPC_HCP_WITH_H3K4ME3_AND_H3K27ME3	MEISSNER_NPC_HCP_WITH_H3K4ME3_AND_H3K27ME3	3/135	143/20738	0.0668082	0.216454	0.163517	EOMES/MNX1/NEFL	3
JAZAG_TGFB1_SIGNALING_VIA_SMAD4_DN	JAZAG_TGFB1_SIGNALING_VIA_SMAD4_DN	JAZAG_TGFB1_SIGNALING_VIA_SMAD4_DN	2/135	65/20738	0.0670824	0.216454	0.163517	CD1A/LTA	2
KIM_GERMINAL_CENTER_T_HELPER_UP	KIM_GERMINAL_CENTER_T_HELPER_UP	KIM_GERMINAL_CENTER_T_HELPER_UP	2/135	65/20738	0.0670824	0.216454	0.163517	CXCL13/POU2AF1	2
LEE_LIVER_CANCER_MYC_TGFA_DN	LEE_LIVER_CANCER_MYC_TGFA_DN	LEE_LIVER_CANCER_MYC_TGFA_DN	2/135	65/20738	0.0670824	0.216454	0.163517	C4BPA/HSD11B1	2
SWEET_KRAS_TARGETS_DN	SWEET_KRAS_TARGETS_DN	SWEET_KRAS_TARGETS_DN	2/135	65/20738	0.0670824	0.216454	0.163517	CHIT1/CXCL5	2
GAJATE_RESPONSE_TO_TRABECTEDIN_UP	GAJATE_RESPONSE_TO_TRABECTEDIN_UP	GAJATE_RESPONSE_TO_TRABECTEDIN_UP	2/135	66/20738	0.0688926	0.220004	0.166198	C4BPA/IL6	2
BIOCARTA_BBCELL_PATHWAY	BIOCARTA_BBCELL_PATHWAY	BIOCARTA_BBCELL_PATHWAY	1/135	11/20738	0.069338	0.220004	0.166198	CD28	1
HOLLERN_SOLID_NODULAR_BREAST_TUMOR_UP	HOLLERN_SOLID_NODULAR_BREAST_TUMOR_UP	HOLLERN_SOLID_NODULAR_BREAST_TUMOR_UP	1/135	11/20738	0.069338	0.220004	0.166198	LTK	1
REACTOME_DIGESTION_OF_DIETARY_CARBOHYDRATE	REACTOME_DIGESTION_OF_DIETARY_CARBOHYDRATE	REACTOME_DIGESTION_OF_DIETARY_CARBOHYDRATE	1/135	11/20738	0.069338	0.220004	0.166198	CHIT1	1
REACTOME_INTERLEUKIN_27_SIGNALING	REACTOME_INTERLEUKIN_27_SIGNALING	REACTOME_INTERLEUKIN_27_SIGNALING	1/135	11/20738	0.069338	0.220004	0.166198	IL27	1
REACTOME_INTERLEUKIN_6_SIGNALING	REACTOME_INTERLEUKIN_6_SIGNALING	REACTOME_INTERLEUKIN_6_SIGNALING	1/135	11/20738	0.069338	0.220004	0.166198	IL6	1
REACTOME_SUMOYLATION_OF_IMMUNE_RESPONSE_PROTEINS	REACTOME_SUMOYLATION_OF_IMMUNE_RESPONSE_PROTEINS	REACTOME_SUMOYLATION_OF_IMMUNE_RESPONSE_PROTEINS	1/135	11/20738	0.069338	0.220004	0.166198	IKBKE	1
ZHOU_PANCREATIC_EXOCRINE_PROGENITOR	ZHOU_PANCREATIC_EXOCRINE_PROGENITOR	ZHOU_PANCREATIC_EXOCRINE_PROGENITOR	1/135	11/20738	0.069338	0.220004	0.166198	MNX1	1
BROCKE_APOPTOSIS_REVERSED_BY_IL6	BROCKE_APOPTOSIS_REVERSED_BY_IL6	BROCKE_APOPTOSIS_REVERSED_BY_IL6	3/135	146/20738	0.0701627	0.222158	0.167826	CD8B/IRF4/POU2AF1	3
PID_TELOMERASE_PATHWAY	PID_TELOMERASE_PATHWAY	PID_TELOMERASE_PATHWAY	2/135	67/20738	0.0707188	0.223454	0.168805	IFNG/IL2	2
BOSCO_EPITHELIAL_DIFFERENTIATION_MODULE	BOSCO_EPITHELIAL_DIFFERENTIATION_MODULE	BOSCO_EPITHELIAL_DIFFERENTIATION_MODULE	2/135	69/20738	0.0744181	0.231054	0.174546	LCN2/SERPINB2	2
GOTZMANN_EPITHELIAL_TO_MESENCHYMAL_TRANSITION_UP	GOTZMANN_EPITHELIAL_TO_MESENCHYMAL_TRANSITION_UP	GOTZMANN_EPITHELIAL_TO_MESENCHYMAL_TRANSITION_UP	2/135	69/20738	0.0744181	0.231054	0.174546	CCL7/NCAM1	2
BIOCARTA_FIBRINOLYSIS_PATHWAY	BIOCARTA_FIBRINOLYSIS_PATHWAY	BIOCARTA_FIBRINOLYSIS_PATHWAY	1/135	12/20738	0.0753997	0.231054	0.174546	SERPINB2	1
BIOCARTA_TCYTOTOXIC_PATHWAY	BIOCARTA_TCYTOTOXIC_PATHWAY	BIOCARTA_TCYTOTOXIC_PATHWAY	1/135	12/20738	0.0753997	0.231054	0.174546	CD28	1
BIOCARTA_THELPER_PATHWAY	BIOCARTA_THELPER_PATHWAY	BIOCARTA_THELPER_PATHWAY	1/135	12/20738	0.0753997	0.231054	0.174546	CD28	1
DING_LUNG_CANCER_MUTATED_FREQUENTLY	DING_LUNG_CANCER_MUTATED_FREQUENTLY	DING_LUNG_CANCER_MUTATED_FREQUENTLY	1/135	12/20738	0.0753997	0.231054	0.174546	LTK	1
GILMORE_CORE_NFKB_PATHWAY	GILMORE_CORE_NFKB_PATHWAY	GILMORE_CORE_NFKB_PATHWAY	1/135	12/20738	0.0753997	0.231054	0.174546	IKBKE	1
GUTIERREZ_CHRONIC_LYMPHOCYTIC_LEUKEMIA_UP	GUTIERREZ_CHRONIC_LYMPHOCYTIC_LEUKEMIA_UP	GUTIERREZ_CHRONIC_LYMPHOCYTIC_LEUKEMIA_UP	1/135	12/20738	0.0753997	0.231054	0.174546	MS4A1	1
MIKKELSEN_NPC_ICP_WITH_H3K27ME3	MIKKELSEN_NPC_ICP_WITH_H3K27ME3	MIKKELSEN_NPC_ICP_WITH_H3K27ME3	1/135	12/20738	0.0753997	0.231054	0.174546	POU2AF1	1
PETRETTO_BLOOD_PRESSURE_UP	PETRETTO_BLOOD_PRESSURE_UP	PETRETTO_BLOOD_PRESSURE_UP	1/135	12/20738	0.0753997	0.231054	0.174546	CHIT1	1
REACTOME_NOTCH2_INTRACELLULAR_DOMAIN_REGULATES_TRANSCRIPTION	REACTOME_NOTCH2_INTRACELLULAR_DOMAIN_REGULATES_TRANSCRIPTION	REACTOME_NOTCH2_INTRACELLULAR_DOMAIN_REGULATES_TRANSCRIPTION	1/135	12/20738	0.0753997	0.231054	0.174546	FCER2	1
REACTOME_TICAM1_DEPENDENT_ACTIVATION_OF_IRF3_IRF7	REACTOME_TICAM1_DEPENDENT_ACTIVATION_OF_IRF3_IRF7	REACTOME_TICAM1_DEPENDENT_ACTIVATION_OF_IRF3_IRF7	1/135	12/20738	0.0753997	0.231054	0.174546	IKBKE	1
SHIN_B_CELL_LYMPHOMA_CLUSTER_6	SHIN_B_CELL_LYMPHOMA_CLUSTER_6	SHIN_B_CELL_LYMPHOMA_CLUSTER_6	1/135	12/20738	0.0753997	0.231054	0.174546	IFNB1	1
WEBER_METHYLATED_ICP_IN_SPERM_DN	WEBER_METHYLATED_ICP_IN_SPERM_DN	WEBER_METHYLATED_ICP_IN_SPERM_DN	1/135	12/20738	0.0753997	0.231054	0.174546	PRAME	1
ZHENG_FOXP3_TARGETS_IN_T_LYMPHOCYTE_UP	ZHENG_FOXP3_TARGETS_IN_T_LYMPHOCYTE_UP	ZHENG_FOXP3_TARGETS_IN_T_LYMPHOCYTE_UP	1/135	12/20738	0.0753997	0.231054	0.174546	GATA3	1
NATSUME_RESPONSE_TO_INTERFERON_BETA_UP	NATSUME_RESPONSE_TO_INTERFERON_BETA_UP	NATSUME_RESPONSE_TO_INTERFERON_BETA_UP	2/135	70/20738	0.0762906	0.232381	0.175549	IFNG/TNFSF14	2
REACTOME_INTERFERON_ALPHA_BETA_SIGNALING	REACTOME_INTERFERON_ALPHA_BETA_SIGNALING	REACTOME_INTERFERON_ALPHA_BETA_SIGNALING	2/135	70/20738	0.0762906	0.232381	0.175549	IFNB1/IRF4	2
TURASHVILI_BREAST_DUCTAL_CARCINOMA_VS_LOBULAR_NORMAL_DN	TURASHVILI_BREAST_DUCTAL_CARCINOMA_VS_LOBULAR_NORMAL_DN	TURASHVILI_BREAST_DUCTAL_CARCINOMA_VS_LOBULAR_NORMAL_DN	2/135	70/20738	0.0762906	0.232381	0.175549	ROPN1/SAA1	2
DER_IFN_GAMMA_RESPONSE_UP	DER_IFN_GAMMA_RESPONSE_UP	DER_IFN_GAMMA_RESPONSE_UP	2/135	71/20738	0.0781781	0.237182	0.179175	IL6/PRAME	2
REACTOME_CREATION_OF_C4_AND_C2_ACTIVATORS	REACTOME_CREATION_OF_C4_AND_C2_ACTIVATORS	REACTOME_CREATION_OF_C4_AND_C2_ACTIVATORS	2/135	71/20738	0.0781781	0.237182	0.179175	CRP/MBL2	2
BILD_HRAS_ONCOGENIC_SIGNATURE	BILD_HRAS_ONCOGENIC_SIGNATURE	BILD_HRAS_ONCOGENIC_SIGNATURE	4/135	249/20738	0.0799187	0.24198	0.1828	CXCL5/IL11/IL1A/SERPINB2	4
MIKKELSEN_MEF_LCP_WITH_H3K27ME3	MIKKELSEN_MEF_LCP_WITH_H3K27ME3	MIKKELSEN_MEF_LCP_WITH_H3K27ME3	2/135	72/20738	0.0800803	0.241989	0.182806	FUT7/TNFRSF9	2
BALLIF_DEVELOPMENTAL_DISABILITY_P16_P12_DELETION	BALLIF_DEVELOPMENTAL_DISABILITY_P16_P12_DELETION	BALLIF_DEVELOPMENTAL_DISABILITY_P16_P12_DELETION	1/135	13/20738	0.0814221	0.242673	0.183323	IL21R	1
BIOCARTA_PCAF_PATHWAY	BIOCARTA_PCAF_PATHWAY	BIOCARTA_PCAF_PATHWAY	1/135	13/20738	0.0814221	0.242673	0.183323	IRF4	1
IRITANI_MAD1_TARGETS_UP	IRITANI_MAD1_TARGETS_UP	IRITANI_MAD1_TARGETS_UP	1/135	13/20738	0.0814221	0.242673	0.183323	HSD11B1	1
NUNODA_RESPONSE_TO_DASATINIB_IMATINIB_DN	NUNODA_RESPONSE_TO_DASATINIB_IMATINIB_DN	NUNODA_RESPONSE_TO_DASATINIB_IMATINIB_DN	1/135	13/20738	0.0814221	0.242673	0.183323	IKBKE	1
REACTOME_DISSOLUTION_OF_FIBRIN_CLOT	REACTOME_DISSOLUTION_OF_FIBRIN_CLOT	REACTOME_DISSOLUTION_OF_FIBRIN_CLOT	1/135	13/20738	0.0814221	0.242673	0.183323	SERPINB2	1
WU_HBX_TARGETS_3_DN	WU_HBX_TARGETS_3_DN	WU_HBX_TARGETS_3_DN	1/135	13/20738	0.0814221	0.242673	0.183323	IL6	1
ZHENG_RESPONSE_TO_ARSENITE_DN	ZHENG_RESPONSE_TO_ARSENITE_DN	ZHENG_RESPONSE_TO_ARSENITE_DN	1/135	13/20738	0.0814221	0.242673	0.183323	IL1A	1
TAKEDA_TARGETS_OF_NUP98_HOXA9_FUSION_8D_UP	TAKEDA_TARGETS_OF_NUP98_HOXA9_FUSION_8D_UP	TAKEDA_TARGETS_OF_NUP98_HOXA9_FUSION_8D_UP	3/135	156/20738	0.0818786	0.243433	0.183898	IGLL1/IL22RA2/TAL1	3
RAMALHO_STEMNESS_DN	RAMALHO_STEMNESS_DN	RAMALHO_STEMNESS_DN	2/135	73/20738	0.0819968	0.243433	0.183898	HSD11B1/NCAM1	2
SENGUPTA_EBNA1_ANTICORRELATED	SENGUPTA_EBNA1_ANTICORRELATED	SENGUPTA_EBNA1_ANTICORRELATED	3/135	157/20738	0.0830941	0.246211	0.185996	CTLA4/TNFRSF18/TNFSF14	3
CAMPS_COLON_CANCER_COPY_NUMBER_DN	CAMPS_COLON_CANCER_COPY_NUMBER_DN	CAMPS_COLON_CANCER_COPY_NUMBER_DN	2/135	74/20738	0.0839274	0.246759	0.186411	CLEC4C/FCGR1A	2
FURUKAWA_DUSP6_TARGETS_PCI35_UP	FURUKAWA_DUSP6_TARGETS_PCI35_UP	FURUKAWA_DUSP6_TARGETS_PCI35_UP	2/135	74/20738	0.0839274	0.246759	0.186411	KLRC2/SAA1	2
LEE_LIVER_CANCER_DENA_DN	LEE_LIVER_CANCER_DENA_DN	LEE_LIVER_CANCER_DENA_DN	2/135	74/20738	0.0839274	0.246759	0.186411	C4BPA/PLA2G1B	2
SESTO_RESPONSE_TO_UV_C1	SESTO_RESPONSE_TO_UV_C1	SESTO_RESPONSE_TO_UV_C1	2/135	74/20738	0.0839274	0.246759	0.186411	LCN2/SERPINB2	2
PEDERSEN_TARGETS_OF_611CTF_ISOFORM_OF_ERBB2	PEDERSEN_TARGETS_OF_611CTF_ISOFORM_OF_ERBB2	PEDERSEN_TARGETS_OF_611CTF_ISOFORM_OF_ERBB2	2/135	75/20738	0.0858719	0.251167	0.18974	IL11/IL1R2	2
MARTORIATI_MDM4_TARGETS_NEUROEPITHELIUM_DN	MARTORIATI_MDM4_TARGETS_NEUROEPITHELIUM_DN	MARTORIATI_MDM4_TARGETS_NEUROEPITHELIUM_DN	3/135	160/20738	0.0867871	0.251167	0.18974	CXCL13/EOMES/TAL1	3
BANDRES_RESPONSE_TO_CARMUSTIN_WITHOUT_MGMT_24HR_UP	BANDRES_RESPONSE_TO_CARMUSTIN_WITHOUT_MGMT_24HR_UP	BANDRES_RESPONSE_TO_CARMUSTIN_WITHOUT_MGMT_24HR_UP	1/135	14/20738	0.0874056	0.251167	0.18974	CD80	1
BIOCARTA_GATA3_PATHWAY	BIOCARTA_GATA3_PATHWAY	BIOCARTA_GATA3_PATHWAY	1/135	14/20738	0.0874056	0.251167	0.18974	GATA3	1
BIOCARTA_HSP27_PATHWAY	BIOCARTA_HSP27_PATHWAY	BIOCARTA_HSP27_PATHWAY	1/135	14/20738	0.0874056	0.251167	0.18974	IL1A	1
BIOCARTA_LYM_PATHWAY	BIOCARTA_LYM_PATHWAY	BIOCARTA_LYM_PATHWAY	1/135	14/20738	0.0874056	0.251167	0.18974	IL1A	1
CASTELLANO_NRAS_TARGETS_DN	CASTELLANO_NRAS_TARGETS_DN	CASTELLANO_NRAS_TARGETS_DN	1/135	14/20738	0.0874056	0.251167	0.18974	NCAM1	1
FARMER_BREAST_CANCER_CLUSTER_6	FARMER_BREAST_CANCER_CLUSTER_6	FARMER_BREAST_CANCER_CLUSTER_6	1/135	14/20738	0.0874056	0.251167	0.18974	GATA3	1
LY_AGING_MIDDLE_UP	LY_AGING_MIDDLE_UP	LY_AGING_MIDDLE_UP	1/135	14/20738	0.0874056	0.251167	0.18974	SERPINB2	1
MEISSNER_ES_ICP_WITH_H3K4ME3_AND_H3K27ME3	MEISSNER_ES_ICP_WITH_H3K4ME3_AND_H3K27ME3	MEISSNER_ES_ICP_WITH_H3K4ME3_AND_H3K27ME3	1/135	14/20738	0.0874056	0.251167	0.18974	TNFRSF13C	1
REACTOME_REGULATION_OF_IFNG_SIGNALING	REACTOME_REGULATION_OF_IFNG_SIGNALING	REACTOME_REGULATION_OF_IFNG_SIGNALING	1/135	14/20738	0.0874056	0.251167	0.18974	IFNG	1
REACTOME_REPRESSION_OF_WNT_TARGET_GENES	REACTOME_REPRESSION_OF_WNT_TARGET_GENES	REACTOME_REPRESSION_OF_WNT_TARGET_GENES	1/135	14/20738	0.0874056	0.251167	0.18974	TCF7	1
YAMASHITA_LIVER_CANCER_STEM_CELL_DN	YAMASHITA_LIVER_CANCER_STEM_CELL_DN	YAMASHITA_LIVER_CANCER_STEM_CELL_DN	2/135	76/20738	0.0878299	0.251911	0.190302	C8A/C8B	2
MULLIGHAN_NPM1_SIGNATURE_3_DN	MULLIGHAN_NPM1_SIGNATURE_3_DN	MULLIGHAN_NPM1_SIGNATURE_3_DN	3/135	161/20738	0.0880335	0.252021	0.190385	FCER2/PRAME/TCF7	3
FRIDMAN_SENESCENCE_UP	FRIDMAN_SENESCENCE_UP	FRIDMAN_SENESCENCE_UP	2/135	77/20738	0.0898013	0.25564	0.193119	IFNG/SERPINB2	2
HELLEBREKERS_SILENCED_DURING_TUMOR_ANGIOGENESIS	HELLEBREKERS_SILENCED_DURING_TUMOR_ANGIOGENESIS	HELLEBREKERS_SILENCED_DURING_TUMOR_ANGIOGENESIS	2/135	77/20738	0.0898013	0.25564	0.193119	CCL11/IL6	2
MUNSHI_MULTIPLE_MYELOMA_UP	MUNSHI_MULTIPLE_MYELOMA_UP	MUNSHI_MULTIPLE_MYELOMA_UP	2/135	77/20738	0.0898013	0.25564	0.193119	CSF2/TNFRSF17	2
MIKKELSEN_MCV6_LCP_WITH_H3K4ME3	MIKKELSEN_MCV6_LCP_WITH_H3K4ME3	MIKKELSEN_MCV6_LCP_WITH_H3K4ME3	3/135	163/20738	0.0905489	0.257287	0.194364	CHIT1/IKBKE/LBP	3
ROSS_AML_WITH_AML1_ETO_FUSION	ROSS_AML_WITH_AML1_ETO_FUSION	ROSS_AML_WITH_AML1_ETO_FUSION	2/135	78/20738	0.0917858	0.259694	0.196182	CD19/PRAME	2
FOSTER_KDM1A_TARGETS_UP	FOSTER_KDM1A_TARGETS_UP	FOSTER_KDM1A_TARGETS_UP	4/135	262/20738	0.0921436	0.259694	0.196182	C8B/CCL25/MBL2/TNFRSF17	4
RIZKI_TUMOR_INVASIVENESS_3D_DN	RIZKI_TUMOR_INVASIVENESS_3D_DN	RIZKI_TUMOR_INVASIVENESS_3D_DN	4/135	263/20738	0.0931192	0.259694	0.196182	CXCR6/IKBKE/IL1R2/LAG3	4
REACTOME_NEUTROPHIL_DEGRANULATION	REACTOME_NEUTROPHIL_DEGRANULATION	REACTOME_NEUTROPHIL_DEGRANULATION	6/135	479/20738	0.0932309	0.259694	0.196182	CAMP/CHIT1/CLEC4C/CR1/LCN2/LTF	6
BIOCARTA_AMAN_PATHWAY	BIOCARTA_AMAN_PATHWAY	BIOCARTA_AMAN_PATHWAY	1/135	15/20738	0.0933504	0.259694	0.196182	FUT7	1
FIGUEROA_AML_METHYLATION_CLUSTER_4_DN	FIGUEROA_AML_METHYLATION_CLUSTER_4_DN	FIGUEROA_AML_METHYLATION_CLUSTER_4_DN	1/135	15/20738	0.0933504	0.259694	0.196182	IL2RA	1
LIU_TOPBP1_TARGETS	LIU_TOPBP1_TARGETS	LIU_TOPBP1_TARGETS	1/135	15/20738	0.0933504	0.259694	0.196182	PAX5	1
MATTHEWS_AP1_TARGETS	MATTHEWS_AP1_TARGETS	MATTHEWS_AP1_TARGETS	1/135	15/20738	0.0933504	0.259694	0.196182	IL1RL1	1
SANCHEZ_MDM2_TARGETS	SANCHEZ_MDM2_TARGETS	SANCHEZ_MDM2_TARGETS	1/135	15/20738	0.0933504	0.259694	0.196182	IL1RN	1
SILIGAN_TARGETS_OF_EWS_FLI1_FUSION_UP	SILIGAN_TARGETS_OF_EWS_FLI1_FUSION_UP	SILIGAN_TARGETS_OF_EWS_FLI1_FUSION_UP	1/135	15/20738	0.0933504	0.259694	0.196182	NCAM1	1
WATANABE_ULCERATIVE_COLITIS_WITH_CANCER_DN	WATANABE_ULCERATIVE_COLITIS_WITH_CANCER_DN	WATANABE_ULCERATIVE_COLITIS_WITH_CANCER_DN	1/135	15/20738	0.0933504	0.259694	0.196182	CXCR6	1
MOREAUX_MULTIPLE_MYELOMA_BY_TACI_UP	MOREAUX_MULTIPLE_MYELOMA_BY_TACI_UP	MOREAUX_MULTIPLE_MYELOMA_BY_TACI_UP	5/135	369/20738	0.0936665	0.259694	0.196182	CD80/CR1/HAMP/LAIR2/TNFRSF13B	5
CHIANG_LIVER_CANCER_SUBCLASS_POLYSOMY7_UP	CHIANG_LIVER_CANCER_SUBCLASS_POLYSOMY7_UP	CHIANG_LIVER_CANCER_SUBCLASS_POLYSOMY7_UP	2/135	79/20738	0.0937831	0.259694	0.196182	MAGEB2/MPPED1	2
KEGG_FC_EPSILON_RI_SIGNALING_PATHWAY	KEGG_FC_EPSILON_RI_SIGNALING_PATHWAY	KEGG_FC_EPSILON_RI_SIGNALING_PATHWAY	2/135	79/20738	0.0937831	0.259694	0.196182	CSF2/PLA2G1B	2
YAGI_AML_WITH_T_8_21_TRANSLOCATION	YAGI_AML_WITH_T_8_21_TRANSLOCATION	YAGI_AML_WITH_T_8_21_TRANSLOCATION	5/135	371/20738	0.0952972	0.26287	0.198581	CXCR5/IKBKE/IL2/MAGEB2/PRAME	5
GALINDO_IMMUNE_RESPONSE_TO_ENTEROTOXIN	GALINDO_IMMUNE_RESPONSE_TO_ENTEROTOXIN	GALINDO_IMMUNE_RESPONSE_TO_ENTEROTOXIN	2/135	80/20738	0.095793	0.26287	0.198581	IKBKE/IL1RN	2
NEMETH_INFLAMMATORY_RESPONSE_LPS_UP	NEMETH_INFLAMMATORY_RESPONSE_LPS_UP	NEMETH_INFLAMMATORY_RESPONSE_LPS_UP	2/135	80/20738	0.095793	0.26287	0.198581	IL1RL1/IL1RN	2
ROSS_AML_WITH_PML_RARA_FUSION	ROSS_AML_WITH_PML_RARA_FUSION	ROSS_AML_WITH_PML_RARA_FUSION	2/135	80/20738	0.095793	0.26287	0.198581	LTK/S100B	2
SMID_BREAST_CANCER_RELAPSE_IN_BRAIN_DN	SMID_BREAST_CANCER_RELAPSE_IN_BRAIN_DN	SMID_BREAST_CANCER_RELAPSE_IN_BRAIN_DN	2/135	80/20738	0.095793	0.26287	0.198581	GATA3/IL11	2
HATADA_METHYLATED_IN_LUNG_CANCER_UP	HATADA_METHYLATED_IN_LUNG_CANCER_UP	HATADA_METHYLATED_IN_LUNG_CANCER_UP	5/135	372/20738	0.096118	0.263287	0.198896	GATA3/IRF4/NEFL/POU2AF1/SLAMF1	5
SASAKI_ADULT_T_CELL_LEUKEMIA	SASAKI_ADULT_T_CELL_LEUKEMIA	SASAKI_ADULT_T_CELL_LEUKEMIA	3/135	168/20738	0.0969673	0.264944	0.200148	BATF/IL2RA/IRF4	3
ROZANOV_MMP14_TARGETS_UP	ROZANOV_MMP14_TARGETS_UP	ROZANOV_MMP14_TARGETS_UP	4/135	267/20738	0.0970708	0.264944	0.200148	COLEC12/HSD11B1/IL1R2/NCAM1	4
MORI_PRE_BI_LYMPHOCYTE_DN	MORI_PRE_BI_LYMPHOCYTE_DN	MORI_PRE_BI_LYMPHOCYTE_DN	2/135	81/20738	0.0978152	0.266022	0.200962	BLK/MS4A1	2
ROSS_AML_WITH_MLL_FUSIONS	ROSS_AML_WITH_MLL_FUSIONS	ROSS_AML_WITH_MLL_FUSIONS	2/135	81/20738	0.0978152	0.266022	0.200962	C2/FCGR1A	2
ABDELMOHSEN_ELAVL4_TARGETS	ABDELMOHSEN_ELAVL4_TARGETS	ABDELMOHSEN_ELAVL4_TARGETS	1/135	16/20738	0.0992568	0.266324	0.20119	NCAM1	1
LEE_LIVER_CANCER_HEPATOBLAST	LEE_LIVER_CANCER_HEPATOBLAST	LEE_LIVER_CANCER_HEPATOBLAST	1/135	16/20738	0.0992568	0.266324	0.20119	IL6	1
MARIADASON_RESPONSE_TO_BUTYRATE_SULINDAC_4	MARIADASON_RESPONSE_TO_BUTYRATE_SULINDAC_4	MARIADASON_RESPONSE_TO_BUTYRATE_SULINDAC_4	1/135	16/20738	0.0992568	0.266324	0.20119	IL23A	1
RICKMAN_TUMOR_DIFFERENTIATED_MODERATELY_VS_POORLY_DN	RICKMAN_TUMOR_DIFFERENTIATED_MODERATELY_VS_POORLY_DN	RICKMAN_TUMOR_DIFFERENTIATED_MODERATELY_VS_POORLY_DN	1/135	16/20738	0.0992568	0.266324	0.20119	CD8B	1
WANG_RECURRENT_LIVER_CANCER_DN	WANG_RECURRENT_LIVER_CANCER_DN	WANG_RECURRENT_LIVER_CANCER_DN	1/135	16/20738	0.0992568	0.266324	0.20119	SPACA3	1
WU_HBX_TARGETS_1_UP	WU_HBX_TARGETS_1_UP	WU_HBX_TARGETS_1_UP	1/135	16/20738	0.0992568	0.266324	0.20119	IL6	1
WU_HBX_TARGETS_2_DN	WU_HBX_TARGETS_2_DN	WU_HBX_TARGETS_2_DN	1/135	16/20738	0.0992568	0.266324	0.20119	IL6	1
PASQUALUCCI_LYMPHOMA_BY_GC_STAGE_DN	PASQUALUCCI_LYMPHOMA_BY_GC_STAGE_DN	PASQUALUCCI_LYMPHOMA_BY_GC_STAGE_DN	3/135	170/20738	0.0995855	0.266324	0.20119	CD19/CD79A/PAX5	3
HADDAD_T_LYMPHOCYTE_AND_NK_PROGENITOR_UP	HADDAD_T_LYMPHOCYTE_AND_NK_PROGENITOR_UP	HADDAD_T_LYMPHOCYTE_AND_NK_PROGENITOR_UP	2/135	82/20738	0.0998496	0.266324	0.20119	GATA3/TAL1	2
ODONNELL_TARGETS_OF_MYC_AND_TFRC_UP	ODONNELL_TARGETS_OF_MYC_AND_TFRC_UP	ODONNELL_TARGETS_OF_MYC_AND_TFRC_UP	2/135	82/20738	0.0998496	0.266324	0.20119	CD27/HLA-DOB	2
SANA_TNF_SIGNALING_UP	SANA_TNF_SIGNALING_UP	SANA_TNF_SIGNALING_UP	2/135	82/20738	0.0998496	0.266324	0.20119	CCL11/CCL7	2
TORCHIA_TARGETS_OF_EWSR1_FLI1_FUSION_UP	TORCHIA_TARGETS_OF_EWSR1_FLI1_FUSION_UP	TORCHIA_TARGETS_OF_EWSR1_FLI1_FUSION_UP	4/135	271/20738	0.1011	0.269188	0.203354	IL1RL1/SERPINB2/SLAMF1/TNFRSF18	4
NAKAYAMA_SOFT_TISSUE_TUMORS_PCA1_UP	NAKAYAMA_SOFT_TISSUE_TUMORS_PCA1_UP	NAKAYAMA_SOFT_TISSUE_TUMORS_PCA1_UP	2/135	83/20738	0.101896	0.270833	0.204596	CCL13/FCGR1A	2
BROWNE_HCMV_INFECTION_18HR_UP	BROWNE_HCMV_INFECTION_18HR_UP	BROWNE_HCMV_INFECTION_18HR_UP	3/135	173/20738	0.103566	0.273217	0.206398	IL1RL1/IL1RN/TNFRSF17	3
PID_CMYB_PATHWAY	PID_CMYB_PATHWAY	PID_CMYB_PATHWAY	2/135	84/20738	0.103954	0.273217	0.206398	GATA3/PAX5	2
BIOCARTA_PDZS_PATHWAY	BIOCARTA_PDZS_PATHWAY	BIOCARTA_PDZS_PATHWAY	1/135	17/20738	0.105125	0.273217	0.206398	NCAM1	1
CROONQUIST_IL6_DEPRIVATION_UP	CROONQUIST_IL6_DEPRIVATION_UP	CROONQUIST_IL6_DEPRIVATION_UP	1/135	17/20738	0.105125	0.273217	0.206398	FCER2	1
HUMMERICH_MALIGNANT_SKIN_TUMOR_UP	HUMMERICH_MALIGNANT_SKIN_TUMOR_UP	HUMMERICH_MALIGNANT_SKIN_TUMOR_UP	1/135	17/20738	0.105125	0.273217	0.206398	LTF	1
LEI_HOXC8_TARGETS_DN	LEI_HOXC8_TARGETS_DN	LEI_HOXC8_TARGETS_DN	1/135	17/20738	0.105125	0.273217	0.206398	NCAM1	1
LIU_IL13_MEMORY_MODEL_UP	LIU_IL13_MEMORY_MODEL_UP	LIU_IL13_MEMORY_MODEL_UP	1/135	17/20738	0.105125	0.273217	0.206398	CCL26	1
PIEPOLI_LGI1_TARGETS_DN	PIEPOLI_LGI1_TARGETS_DN	PIEPOLI_LGI1_TARGETS_DN	1/135	17/20738	0.105125	0.273217	0.206398	HSD11B1	1
RASHI_NFKB1_TARGETS	RASHI_NFKB1_TARGETS	RASHI_NFKB1_TARGETS	1/135	17/20738	0.105125	0.273217	0.206398	LCN2	1
REACTOME_ACTIVATION_OF_IRF3_IRF7_MEDIATED_BY_TBK1_IKK_EPSILON	REACTOME_ACTIVATION_OF_IRF3_IRF7_MEDIATED_BY_TBK1_IKK_EPSILON	REACTOME_ACTIVATION_OF_IRF3_IRF7_MEDIATED_BY_TBK1_IKK_EPSILON	1/135	17/20738	0.105125	0.273217	0.206398	IKBKE	1
REACTOME_ACYL_CHAIN_REMODELLING_OF_PI	REACTOME_ACYL_CHAIN_REMODELLING_OF_PI	REACTOME_ACYL_CHAIN_REMODELLING_OF_PI	1/135	17/20738	0.105125	0.273217	0.206398	PLA2G1B	1
REACTOME_IL_6_TYPE_CYTOKINE_RECEPTOR_LIGAND_INTERACTIONS	REACTOME_IL_6_TYPE_CYTOKINE_RECEPTOR_LIGAND_INTERACTIONS	REACTOME_IL_6_TYPE_CYTOKINE_RECEPTOR_LIGAND_INTERACTIONS	1/135	17/20738	0.105125	0.273217	0.206398	IL11	1
ZHANG_RESPONSE_TO_CANTHARIDIN_UP	ZHANG_RESPONSE_TO_CANTHARIDIN_UP	ZHANG_RESPONSE_TO_CANTHARIDIN_UP	1/135	17/20738	0.105125	0.273217	0.206398	CCL7	1
WANG_SMARCE1_TARGETS_DN	WANG_SMARCE1_TARGETS_DN	WANG_SMARCE1_TARGETS_DN	5/135	383/20738	0.105384	0.273424	0.206554	CXCL5/MAGEA1/MAGEA12/MAGEA3/PRAME	5
COATES_MACROPHAGE_M1_VS_M2_UP	COATES_MACROPHAGE_M1_VS_M2_UP	COATES_MACROPHAGE_M1_VS_M2_UP	2/135	86/20738	0.108103	0.279526	0.211164	COLEC12/MARCO	2
MARTIN_VIRAL_GPCR_SIGNALING_UP	MARTIN_VIRAL_GPCR_SIGNALING_UP	MARTIN_VIRAL_GPCR_SIGNALING_UP	2/135	86/20738	0.108103	0.279526	0.211164	CCL7/IL10	2
LINDGREN_BLADDER_CANCER_CLUSTER_2B	LINDGREN_BLADDER_CANCER_CLUSTER_2B	LINDGREN_BLADDER_CANCER_CLUSTER_2B	5/135	388/20738	0.109738	0.283057	0.213831	CCL13/COLEC12/IGLL1/IL1A/TCF7	5
BANDRES_RESPONSE_TO_CARMUSTIN_WITHOUT_MGMT_48HR_UP	BANDRES_RESPONSE_TO_CARMUSTIN_WITHOUT_MGMT_48HR_UP	BANDRES_RESPONSE_TO_CARMUSTIN_WITHOUT_MGMT_48HR_UP	1/135	18/20738	0.110955	0.283057	0.213831	CD80	1
DORMOY_ELAVL1_TARGETS	DORMOY_ELAVL1_TARGETS	DORMOY_ELAVL1_TARGETS	1/135	18/20738	0.110955	0.283057	0.213831	IL6	1
KOBAYASHI_EGFR_SIGNALING_6HR_DN	KOBAYASHI_EGFR_SIGNALING_6HR_DN	KOBAYASHI_EGFR_SIGNALING_6HR_DN	1/135	18/20738	0.110955	0.283057	0.213831	IL11	1
MOREIRA_RESPONSE_TO_TSA_DN	MOREIRA_RESPONSE_TO_TSA_DN	MOREIRA_RESPONSE_TO_TSA_DN	1/135	18/20738	0.110955	0.283057	0.213831	IL2RA	1
REACTOME_ACYL_CHAIN_REMODELLING_OF_PG	REACTOME_ACYL_CHAIN_REMODELLING_OF_PG	REACTOME_ACYL_CHAIN_REMODELLING_OF_PG	1/135	18/20738	0.110955	0.283057	0.213831	PLA2G1B	1
TUOMISTO_TUMOR_SUPPRESSION_BY_COL13A1_DN	TUOMISTO_TUMOR_SUPPRESSION_BY_COL13A1_DN	TUOMISTO_TUMOR_SUPPRESSION_BY_COL13A1_DN	1/135	18/20738	0.110955	0.283057	0.213831	CRP	1
WEBER_METHYLATED_IN_COLON_CANCER	WEBER_METHYLATED_IN_COLON_CANCER	WEBER_METHYLATED_IN_COLON_CANCER	1/135	18/20738	0.110955	0.283057	0.213831	GATA3	1
DURAND_STROMA_S_UP	DURAND_STROMA_S_UP	DURAND_STROMA_S_UP	4/135	281/20738	0.111507	0.283987	0.214534	CCL7/GATA3/IL1RL1/NCAM1	4
HUMMERICH_SKIN_CANCER_PROGRESSION_UP	HUMMERICH_SKIN_CANCER_PROGRESSION_UP	HUMMERICH_SKIN_CANCER_PROGRESSION_UP	2/135	88/20738	0.112296	0.284571	0.214975	IL1RN/LCN2	2
KANG_IMMORTALIZED_BY_TERT_UP	KANG_IMMORTALIZED_BY_TERT_UP	KANG_IMMORTALIZED_BY_TERT_UP	2/135	88/20738	0.112296	0.284571	0.214975	IL21R/SERPINB2	2
XU_HGF_TARGETS_REPRESSED_BY_AKT1_DN	XU_HGF_TARGETS_REPRESSED_BY_AKT1_DN	XU_HGF_TARGETS_REPRESSED_BY_AKT1_DN	2/135	88/20738	0.112296	0.284571	0.214975	CD80/SLAMF1	2
FERNANDEZ_BOUND_BY_MYC	FERNANDEZ_BOUND_BY_MYC	FERNANDEZ_BOUND_BY_MYC	3/135	180/20738	0.113094	0.286117	0.216142	CR2/IL2/MAGEA3	3
LIU_VAV3_PROSTATE_CARCINOGENESIS_UP	LIU_VAV3_PROSTATE_CARCINOGENESIS_UP	LIU_VAV3_PROSTATE_CARCINOGENESIS_UP	2/135	89/20738	0.114409	0.286769	0.216635	CCL11/LTF	2
NAKAYAMA_SOFT_TISSUE_TUMORS_PCA2_UP	NAKAYAMA_SOFT_TISSUE_TUMORS_PCA2_UP	NAKAYAMA_SOFT_TISSUE_TUMORS_PCA2_UP	2/135	89/20738	0.114409	0.286769	0.216635	MAGEA3/NCAM1	2
SWEET_KRAS_ONCOGENIC_SIGNATURE	SWEET_KRAS_ONCOGENIC_SIGNATURE	SWEET_KRAS_ONCOGENIC_SIGNATURE	2/135	89/20738	0.114409	0.286769	0.216635	CSF2/LCN2	2
UEDA_CENTRAL_CLOCK	UEDA_CENTRAL_CLOCK	UEDA_CENTRAL_CLOCK	2/135	89/20738	0.114409	0.286769	0.216635	CCL21/CCL7	2
LI_AMPLIFIED_IN_LUNG_CANCER	LI_AMPLIFIED_IN_LUNG_CANCER	LI_AMPLIFIED_IN_LUNG_CANCER	3/135	181/20738	0.114482	0.286769	0.216635	CHIT1/LCN2/LTF	3
OKUMURA_INFLAMMATORY_RESPONSE_LPS	OKUMURA_INFLAMMATORY_RESPONSE_LPS	OKUMURA_INFLAMMATORY_RESPONSE_LPS	3/135	181/20738	0.114482	0.286769	0.216635	CCL1/HAMP/IL1RL1	3
BIOCARTA_MCALPAIN_PATHWAY	BIOCARTA_MCALPAIN_PATHWAY	BIOCARTA_MCALPAIN_PATHWAY	1/135	19/20738	0.116748	0.288647	0.218054	CXCR3	1
BIOCARTA_TID_PATHWAY	BIOCARTA_TID_PATHWAY	BIOCARTA_TID_PATHWAY	1/135	19/20738	0.116748	0.288647	0.218054	IFNG	1
GENTLES_LEUKEMIC_STEM_CELL_DN	GENTLES_LEUKEMIC_STEM_CELL_DN	GENTLES_LEUKEMIC_STEM_CELL_DN	1/135	19/20738	0.116748	0.288647	0.218054	CD38	1
GREENBAUM_E2A_TARGETS_DN	GREENBAUM_E2A_TARGETS_DN	GREENBAUM_E2A_TARGETS_DN	1/135	19/20738	0.116748	0.288647	0.218054	BLK	1
KEGG_ALPHA_LINOLENIC_ACID_METABOLISM	KEGG_ALPHA_LINOLENIC_ACID_METABOLISM	KEGG_ALPHA_LINOLENIC_ACID_METABOLISM	1/135	19/20738	0.116748	0.288647	0.218054	PLA2G1B	1
LANDIS_ERBB2_BREAST_PRENEOPLASTIC_UP	LANDIS_ERBB2_BREAST_PRENEOPLASTIC_UP	LANDIS_ERBB2_BREAST_PRENEOPLASTIC_UP	1/135	19/20738	0.116748	0.288647	0.218054	LCN2	1
MYLLYKANGAS_AMPLIFICATION_HOT_SPOT_23	MYLLYKANGAS_AMPLIFICATION_HOT_SPOT_23	MYLLYKANGAS_AMPLIFICATION_HOT_SPOT_23	1/135	19/20738	0.116748	0.288647	0.218054	POU2AF1	1
REACTOME_REGULATION_OF_TLR_BY_ENDOGENOUS_LIGAND	REACTOME_REGULATION_OF_TLR_BY_ENDOGENOUS_LIGAND	REACTOME_REGULATION_OF_TLR_BY_ENDOGENOUS_LIGAND	1/135	19/20738	0.116748	0.288647	0.218054	LBP	1
WU_CELL_MIGRATION	WU_CELL_MIGRATION	WU_CELL_MIGRATION	3/135	183/20738	0.117277	0.289486	0.218687	GATA3/IL1A/MAGEA3	3
GAVIN_FOXP3_TARGETS_CLUSTER_P7	GAVIN_FOXP3_TARGETS_CLUSTER_P7	GAVIN_FOXP3_TARGETS_CLUSTER_P7	2/135	91/20738	0.118664	0.291541	0.22024	IL10/TNFRSF13B	2
HILLION_HMGA1B_TARGETS	HILLION_HMGA1B_TARGETS	HILLION_HMGA1B_TARGETS	2/135	91/20738	0.118664	0.291541	0.22024	CD80/CSF2	2
KYNG_DNA_DAMAGE_DN	KYNG_DNA_DAMAGE_DN	KYNG_DNA_DAMAGE_DN	3/135	184/20738	0.118684	0.291541	0.22024	LCN2/SAA1/SERPINB2	3
ZHAN_MULTIPLE_MYELOMA_CD1_AND_CD2_UP	ZHAN_MULTIPLE_MYELOMA_CD1_AND_CD2_UP	ZHAN_MULTIPLE_MYELOMA_CD1_AND_CD2_UP	2/135	92/20738	0.120806	0.293814	0.221957	FCER2/TNFRSF18	2
ALCALAY_AML_BY_NPM1_LOCALIZATION_DN	ALCALAY_AML_BY_NPM1_LOCALIZATION_DN	ALCALAY_AML_BY_NPM1_LOCALIZATION_DN	3/135	186/20738	0.121517	0.293814	0.221957	CD38/IL1R2/S100B	3
BIOCARTA_GSK3_PATHWAY	BIOCARTA_GSK3_PATHWAY	BIOCARTA_GSK3_PATHWAY	1/135	20/20738	0.122503	0.293814	0.221957	LBP	1
BIOCARTA_NKCELLS_PATHWAY	BIOCARTA_NKCELLS_PATHWAY	BIOCARTA_NKCELLS_PATHWAY	1/135	20/20738	0.122503	0.293814	0.221957	KLRC2	1
CHEOK_RESPONSE_TO_MERCAPTOPURINE_AND_LD_MTX_DN	CHEOK_RESPONSE_TO_MERCAPTOPURINE_AND_LD_MTX_DN	CHEOK_RESPONSE_TO_MERCAPTOPURINE_AND_LD_MTX_DN	1/135	20/20738	0.122503	0.293814	0.221957	LCN2	1
FERRANDO_TAL1_NEIGHBORS	FERRANDO_TAL1_NEIGHBORS	FERRANDO_TAL1_NEIGHBORS	1/135	20/20738	0.122503	0.293814	0.221957	TCF7	1
HOFMANN_MYELODYSPLASTIC_SYNDROM_HIGH_RISK_DN	HOFMANN_MYELODYSPLASTIC_SYNDROM_HIGH_RISK_DN	HOFMANN_MYELODYSPLASTIC_SYNDROM_HIGH_RISK_DN	1/135	20/20738	0.122503	0.293814	0.221957	CD8B	1
MOROSETTI_FACIOSCAPULOHUMERAL_MUSCULAR_DISTROPHY_UP	MOROSETTI_FACIOSCAPULOHUMERAL_MUSCULAR_DISTROPHY_UP	MOROSETTI_FACIOSCAPULOHUMERAL_MUSCULAR_DISTROPHY_UP	1/135	20/20738	0.122503	0.293814	0.221957	HSD11B1	1
MURAKAMI_UV_RESPONSE_24HR	MURAKAMI_UV_RESPONSE_24HR	MURAKAMI_UV_RESPONSE_24HR	1/135	20/20738	0.122503	0.293814	0.221957	IL6	1
REACTOME_RAS_ACTIVATION_UPON_CA2_INFLUX_THROUGH_NMDA_RECEPTOR	REACTOME_RAS_ACTIVATION_UPON_CA2_INFLUX_THROUGH_NMDA_RECEPTOR	REACTOME_RAS_ACTIVATION_UPON_CA2_INFLUX_THROUGH_NMDA_RECEPTOR	1/135	20/20738	0.122503	0.293814	0.221957	NEFL	1
REACTOME_RECEPTOR_TYPE_TYROSINE_PROTEIN_PHOSPHATASES	REACTOME_RECEPTOR_TYPE_TYROSINE_PROTEIN_PHOSPHATASES	REACTOME_RECEPTOR_TYPE_TYROSINE_PROTEIN_PHOSPHATASES	1/135	20/20738	0.122503	0.293814	0.221957	IL1RAPL2	1
UROSEVIC_RESPONSE_TO_IMIQUIMOD	UROSEVIC_RESPONSE_TO_IMIQUIMOD	UROSEVIC_RESPONSE_TO_IMIQUIMOD	1/135	20/20738	0.122503	0.293814	0.221957	IL6	1
WANG_THOC1_TARGETS_DN	WANG_THOC1_TARGETS_DN	WANG_THOC1_TARGETS_DN	1/135	20/20738	0.122503	0.293814	0.221957	MAGEA4	1
WEBER_METHYLATED_ICP_IN_FIBROBLAST	WEBER_METHYLATED_ICP_IN_FIBROBLAST	WEBER_METHYLATED_ICP_IN_FIBROBLAST	1/135	20/20738	0.122503	0.293814	0.221957	PRAME	1
ZIRN_TRETINOIN_RESPONSE_UP	ZIRN_TRETINOIN_RESPONSE_UP	ZIRN_TRETINOIN_RESPONSE_UP	1/135	20/20738	0.122503	0.293814	0.221957	TAL1	1
ZHONG_RESPONSE_TO_AZACITIDINE_AND_TSA_UP	ZHONG_RESPONSE_TO_AZACITIDINE_AND_TSA_UP	ZHONG_RESPONSE_TO_AZACITIDINE_AND_TSA_UP	3/135	187/20738	0.122943	0.294406	0.222404	IL23A/MAGEB2/MAGEC1	3
REACTOME_FCGR3A_MEDIATED_IL10_SYNTHESIS	REACTOME_FCGR3A_MEDIATED_IL10_SYNTHESIS	REACTOME_FCGR3A_MEDIATED_IL10_SYNTHESIS	2/135	95/20738	0.127291	0.301824	0.228008	FCGR1A/IL10	2
BIOCARTA_IL6_PATHWAY	BIOCARTA_IL6_PATHWAY	BIOCARTA_IL6_PATHWAY	1/135	21/20738	0.128221	0.301824	0.228008	IL6	1
BIOCARTA_NFKB_PATHWAY	BIOCARTA_NFKB_PATHWAY	BIOCARTA_NFKB_PATHWAY	1/135	21/20738	0.128221	0.301824	0.228008	IL1A	1
HANSON_HRAS_SIGNALING_VIA_NFKB	HANSON_HRAS_SIGNALING_VIA_NFKB	HANSON_HRAS_SIGNALING_VIA_NFKB	1/135	21/20738	0.128221	0.301824	0.228008	SERPINB2	1
MURAKAMI_UV_RESPONSE_6HR_DN	MURAKAMI_UV_RESPONSE_6HR_DN	MURAKAMI_UV_RESPONSE_6HR_DN	1/135	21/20738	0.128221	0.301824	0.228008	IL6	1
REACTOME_BLOOD_GROUP_SYSTEMS_BIOSYNTHESIS	REACTOME_BLOOD_GROUP_SYSTEMS_BIOSYNTHESIS	REACTOME_BLOOD_GROUP_SYSTEMS_BIOSYNTHESIS	1/135	21/20738	0.128221	0.301824	0.228008	FUT7	1
REACTOME_NEGATIVE_REGULATION_OF_NMDA_RECEPTOR_MEDIATED_NEURONAL_TRANSMISSION	REACTOME_NEGATIVE_REGULATION_OF_NMDA_RECEPTOR_MEDIATED_NEURONAL_TRANSMISSION	REACTOME_NEGATIVE_REGULATION_OF_NMDA_RECEPTOR_MEDIATED_NEURONAL_TRANSMISSION	1/135	21/20738	0.128221	0.301824	0.228008	NEFL	1
REACTOME_SIGNAL_TRANSDUCTION_BY_L1	REACTOME_SIGNAL_TRANSDUCTION_BY_L1	REACTOME_SIGNAL_TRANSDUCTION_BY_L1	1/135	21/20738	0.128221	0.301824	0.228008	NCAM1	1
REACTOME_UNBLOCKING_OF_NMDA_RECEPTORS_GLUTAMATE_BINDING_AND_ACTIVATION	REACTOME_UNBLOCKING_OF_NMDA_RECEPTORS_GLUTAMATE_BINDING_AND_ACTIVATION	REACTOME_UNBLOCKING_OF_NMDA_RECEPTORS_GLUTAMATE_BINDING_AND_ACTIVATION	1/135	21/20738	0.128221	0.301824	0.228008	NEFL	1
SPIELMAN_LYMPHOBLAST_EUROPEAN_VS_ASIAN_2FC_DN	SPIELMAN_LYMPHOBLAST_EUROPEAN_VS_ASIAN_2FC_DN	SPIELMAN_LYMPHOBLAST_EUROPEAN_VS_ASIAN_2FC_DN	1/135	21/20738	0.128221	0.301824	0.228008	CD38	1
STEGER_ADIPOGENESIS_UP	STEGER_ADIPOGENESIS_UP	STEGER_ADIPOGENESIS_UP	1/135	21/20738	0.128221	0.301824	0.228008	HSD11B1	1
PEDRIOLI_MIR31_TARGETS_DN	PEDRIOLI_MIR31_TARGETS_DN	PEDRIOLI_MIR31_TARGETS_DN	5/135	412/20738	0.131822	0.30852	0.233067	CARD11/IL23A/NOD2/PMCH/TNFSF14	5
QI_PLASMACYTOMA_DN	QI_PLASMACYTOMA_DN	QI_PLASMACYTOMA_DN	2/135	98/20738	0.133855	0.30852	0.233067	CCL11/LBP	2
SMID_BREAST_CANCER_RELAPSE_IN_BONE_UP	SMID_BREAST_CANCER_RELAPSE_IN_BONE_UP	SMID_BREAST_CANCER_RELAPSE_IN_BONE_UP	2/135	98/20738	0.133855	0.30852	0.233067	CAMP/GATA3	2
HERNANDEZ_ABERRANT_MITOSIS_BY_DOCETACEL_2NM_DN	HERNANDEZ_ABERRANT_MITOSIS_BY_DOCETACEL_2NM_DN	HERNANDEZ_ABERRANT_MITOSIS_BY_DOCETACEL_2NM_DN	1/135	22/20738	0.133901	0.30852	0.233067	IL1RL1	1
JOHANSSON_GLIOMAGENESIS_BY_PDGFB_DN	JOHANSSON_GLIOMAGENESIS_BY_PDGFB_DN	JOHANSSON_GLIOMAGENESIS_BY_PDGFB_DN	1/135	22/20738	0.133901	0.30852	0.233067	NEFL	1
MEISSNER_NPC_ICP_WITH_H3_UNMETHYLATED	MEISSNER_NPC_ICP_WITH_H3_UNMETHYLATED	MEISSNER_NPC_ICP_WITH_H3_UNMETHYLATED	1/135	22/20738	0.133901	0.30852	0.233067	TNFRSF13C	1
MURATA_VIRULENCE_OF_H_PILORI	MURATA_VIRULENCE_OF_H_PILORI	MURATA_VIRULENCE_OF_H_PILORI	1/135	22/20738	0.133901	0.30852	0.233067	IL11	1
PEPPER_CHRONIC_LYMPHOCYTIC_LEUKEMIA_DN	PEPPER_CHRONIC_LYMPHOCYTIC_LEUKEMIA_DN	PEPPER_CHRONIC_LYMPHOCYTIC_LEUKEMIA_DN	1/135	22/20738	0.133901	0.30852	0.233067	NEFL	1
PID_PDGFRA_PATHWAY	PID_PDGFRA_PATHWAY	PID_PDGFRA_PATHWAY	1/135	22/20738	0.133901	0.30852	0.233067	IFNG	1
REACTOME_ACYL_CHAIN_REMODELLING_OF_PS	REACTOME_ACYL_CHAIN_REMODELLING_OF_PS	REACTOME_ACYL_CHAIN_REMODELLING_OF_PS	1/135	22/20738	0.133901	0.30852	0.233067	PLA2G1B	1
REACTOME_JNK_C_JUN_KINASES_PHOSPHORYLATION_AND_ACTIVATION_MEDIATED_BY_ACTIVATED_HUMAN_TAK1	REACTOME_JNK_C_JUN_KINASES_PHOSPHORYLATION_AND_ACTIVATION_MEDIATED_BY_ACTIVATED_HUMAN_TAK1	REACTOME_JNK_C_JUN_KINASES_PHOSPHORYLATION_AND_ACTIVATION_MEDIATED_BY_ACTIVATED_HUMAN_TAK1	1/135	22/20738	0.133901	0.30852	0.233067	NOD2	1
SMID_BREAST_CANCER_RELAPSE_IN_LUNG_UP	SMID_BREAST_CANCER_RELAPSE_IN_LUNG_UP	SMID_BREAST_CANCER_RELAPSE_IN_LUNG_UP	1/135	22/20738	0.133901	0.30852	0.233067	PRAME	1
TUOMISTO_TUMOR_SUPPRESSION_BY_COL13A1_UP	TUOMISTO_TUMOR_SUPPRESSION_BY_COL13A1_UP	TUOMISTO_TUMOR_SUPPRESSION_BY_COL13A1_UP	1/135	22/20738	0.133901	0.30852	0.233067	CLEC6A	1
WANG_IMMORTALIZED_BY_HOXA9_AND_MEIS1_DN	WANG_IMMORTALIZED_BY_HOXA9_AND_MEIS1_DN	WANG_IMMORTALIZED_BY_HOXA9_AND_MEIS1_DN	1/135	22/20738	0.133901	0.30852	0.233067	CD27	1
PLASARI_TGFB1_TARGETS_10HR_UP	PLASARI_TGFB1_TARGETS_10HR_UP	PLASARI_TGFB1_TARGETS_10HR_UP	3/135	195/20738	0.134567	0.309586	0.233872	CXCR6/IL11/IL6	3
ZHENG_FOXP3_TARGETS_IN_THYMUS_UP	ZHENG_FOXP3_TARGETS_IN_THYMUS_UP	ZHENG_FOXP3_TARGETS_IN_THYMUS_UP	3/135	196/20738	0.136047	0.312517	0.236086	CD28/IRF4/SLAMF1	3
REACTOME_CELLULAR_SENESCENCE	REACTOME_CELLULAR_SENESCENCE	REACTOME_CELLULAR_SENESCENCE	3/135	197/20738	0.137532	0.313463	0.236801	IFNB1/IL1A/IL6	3
SHAFFER_IRF4_TARGETS_IN_MYELOMA_VS_MATURE_B_LYMPHOCYTE	SHAFFER_IRF4_TARGETS_IN_MYELOMA_VS_MATURE_B_LYMPHOCYTE	SHAFFER_IRF4_TARGETS_IN_MYELOMA_VS_MATURE_B_LYMPHOCYTE	2/135	100/20738	0.138274	0.313463	0.236801	CD38/TNFRSF17	2
REACTOME_LEISHMANIA_INFECTION	REACTOME_LEISHMANIA_INFECTION	REACTOME_LEISHMANIA_INFECTION	4/135	306/20738	0.139479	0.313463	0.236801	FCGR1A/IL10/IL1A/IL6	4
BIOCARTA_HER2_PATHWAY	BIOCARTA_HER2_PATHWAY	BIOCARTA_HER2_PATHWAY	1/135	23/20738	0.139546	0.313463	0.236801	IL6	1
FERRANDO_HOX11_NEIGHBORS	FERRANDO_HOX11_NEIGHBORS	FERRANDO_HOX11_NEIGHBORS	1/135	23/20738	0.139546	0.313463	0.236801	CD1A	1
GENTILE_UV_HIGH_DOSE_UP	GENTILE_UV_HIGH_DOSE_UP	GENTILE_UV_HIGH_DOSE_UP	1/135	23/20738	0.139546	0.313463	0.236801	IL11	1
PID_NFKAPPAB_CANONICAL_PATHWAY	PID_NFKAPPAB_CANONICAL_PATHWAY	PID_NFKAPPAB_CANONICAL_PATHWAY	1/135	23/20738	0.139546	0.313463	0.236801	NOD2	1
REACTOME_ACTIVATED_TAK1_MEDIATES_P38_MAPK_ACTIVATION	REACTOME_ACTIVATED_TAK1_MEDIATES_P38_MAPK_ACTIVATION	REACTOME_ACTIVATED_TAK1_MEDIATES_P38_MAPK_ACTIVATION	1/135	23/20738	0.139546	0.313463	0.236801	NOD2	1
REACTOME_DIGESTION	REACTOME_DIGESTION	REACTOME_DIGESTION	1/135	23/20738	0.139546	0.313463	0.236801	CHIT1	1
REACTOME_LONG_TERM_POTENTIATION	REACTOME_LONG_TERM_POTENTIATION	REACTOME_LONG_TERM_POTENTIATION	1/135	23/20738	0.139546	0.313463	0.236801	NEFL	1
REACTOME_RAF_INDEPENDENT_MAPK1_3_ACTIVATION	REACTOME_RAF_INDEPENDENT_MAPK1_3_ACTIVATION	REACTOME_RAF_INDEPENDENT_MAPK1_3_ACTIVATION	1/135	23/20738	0.139546	0.313463	0.236801	IL6	1
YAN_ESCAPE_FROM_ANOIKIS	YAN_ESCAPE_FROM_ANOIKIS	YAN_ESCAPE_FROM_ANOIKIS	1/135	23/20738	0.139546	0.313463	0.236801	LTA	1
YANG_BREAST_CANCER_ESR1_BULK_DN	YANG_BREAST_CANCER_ESR1_BULK_DN	YANG_BREAST_CANCER_ESR1_BULK_DN	1/135	23/20738	0.139546	0.313463	0.236801	ROPN1	1
ZHANG_INTERFERON_RESPONSE	ZHANG_INTERFERON_RESPONSE	ZHANG_INTERFERON_RESPONSE	1/135	23/20738	0.139546	0.313463	0.236801	IFNB1	1
ZIRN_TRETINOIN_RESPONSE_WT1_UP	ZIRN_TRETINOIN_RESPONSE_WT1_UP	ZIRN_TRETINOIN_RESPONSE_WT1_UP	1/135	23/20738	0.139546	0.313463	0.236801	TAL1	1
GRADE_COLON_AND_RECTAL_CANCER_DN	GRADE_COLON_AND_RECTAL_CANCER_DN	GRADE_COLON_AND_RECTAL_CANCER_DN	2/135	101/20738	0.140495	0.314719	0.23775	CCR9/CD28	2
LEE_DIFFERENTIATING_T_LYMPHOCYTE	LEE_DIFFERENTIATING_T_LYMPHOCYTE	LEE_DIFFERENTIATING_T_LYMPHOCYTE	3/135	199/20738	0.140518	0.314719	0.23775	GATA3/ICOS/TCF7	3
RAY_TUMORIGENESIS_BY_ERBB2_CDC25A_UP	RAY_TUMORIGENESIS_BY_ERBB2_CDC25A_UP	RAY_TUMORIGENESIS_BY_ERBB2_CDC25A_UP	3/135	200/20738	0.14202	0.317171	0.239602	C2/ICOS/NCAM1	3
PUJANA_BRCA2_PCC_NETWORK	PUJANA_BRCA2_PCC_NETWORK	PUJANA_BRCA2_PCC_NETWORK	5/135	423/20738	0.142571	0.317171	0.239602	CCR9/CD1A/GATA3/IL10/TCF7	5
KIM_MYC_AMPLIFICATION_TARGETS_UP	KIM_MYC_AMPLIFICATION_TARGETS_UP	KIM_MYC_AMPLIFICATION_TARGETS_UP	3/135	201/20738	0.143527	0.317171	0.239602	CCL26/LTF/NEFL	3
RICKMAN_HEAD_AND_NECK_CANCER_A	RICKMAN_HEAD_AND_NECK_CANCER_A	RICKMAN_HEAD_AND_NECK_CANCER_A	2/135	103/20738	0.144961	0.317171	0.239602	CXCL5/PRAME	2
WIELAND_UP_BY_HBV_INFECTION	WIELAND_UP_BY_HBV_INFECTION	WIELAND_UP_BY_HBV_INFECTION	2/135	103/20738	0.144961	0.317171	0.239602	CD38/FCGR1A	2
WIERENGA_STAT5A_TARGETS_UP	WIERENGA_STAT5A_TARGETS_UP	WIERENGA_STAT5A_TARGETS_UP	3/135	202/20738	0.145039	0.317171	0.239602	CD1A/CSF2/FCER2	3
BIOCARTA_CTCF_PATHWAY	BIOCARTA_CTCF_PATHWAY	BIOCARTA_CTCF_PATHWAY	1/135	24/20738	0.145153	0.317171	0.239602	CD79A	1
DAZARD_UV_RESPONSE_CLUSTER_G24	DAZARD_UV_RESPONSE_CLUSTER_G24	DAZARD_UV_RESPONSE_CLUSTER_G24	1/135	24/20738	0.145153	0.317171	0.239602	IL1RL1	1
GOLUB_ALL_VS_AML_UP	GOLUB_ALL_VS_AML_UP	GOLUB_ALL_VS_AML_UP	1/135	24/20738	0.145153	0.317171	0.239602	CD79A	1
JEON_SMAD6_TARGETS_UP	JEON_SMAD6_TARGETS_UP	JEON_SMAD6_TARGETS_UP	1/135	24/20738	0.145153	0.317171	0.239602	KLRC2	1
KEGG_NICOTINATE_AND_NICOTINAMIDE_METABOLISM	KEGG_NICOTINATE_AND_NICOTINAMIDE_METABOLISM	KEGG_NICOTINATE_AND_NICOTINAMIDE_METABOLISM	1/135	24/20738	0.145153	0.317171	0.239602	CD38	1
MAGRANGEAS_MULTIPLE_MYELOMA_IGLL_VS_IGLK_DN	MAGRANGEAS_MULTIPLE_MYELOMA_IGLL_VS_IGLK_DN	MAGRANGEAS_MULTIPLE_MYELOMA_IGLL_VS_IGLK_DN	1/135	24/20738	0.145153	0.317171	0.239602	LTA	1
ODONNELL_METASTASIS_DN	ODONNELL_METASTASIS_DN	ODONNELL_METASTASIS_DN	1/135	24/20738	0.145153	0.317171	0.239602	HLA-DOB	1
REACTOME_DISEASES_OF_IMMUNE_SYSTEM	REACTOME_DISEASES_OF_IMMUNE_SYSTEM	REACTOME_DISEASES_OF_IMMUNE_SYSTEM	1/135	24/20738	0.145153	0.317171	0.239602	TLR10	1
REACTOME_OTHER_INTERLEUKIN_SIGNALING	REACTOME_OTHER_INTERLEUKIN_SIGNALING	REACTOME_OTHER_INTERLEUKIN_SIGNALING	1/135	24/20738	0.145153	0.317171	0.239602	IFNL1	1
REACTOME_PURINERGIC_SIGNALING_IN_LEISHMANIASIS_INFECTION	REACTOME_PURINERGIC_SIGNALING_IN_LEISHMANIASIS_INFECTION	REACTOME_PURINERGIC_SIGNALING_IN_LEISHMANIASIS_INFECTION	1/135	24/20738	0.145153	0.317171	0.239602	IL1A	1
ZHAN_MULTIPLE_MYELOMA_SPIKED	ZHAN_MULTIPLE_MYELOMA_SPIKED	ZHAN_MULTIPLE_MYELOMA_SPIKED	1/135	24/20738	0.145153	0.317171	0.239602	MS4A1	1
MIKKELSEN_MEF_ICP_WITH_H3K27ME3	MIKKELSEN_MEF_ICP_WITH_H3K27ME3	MIKKELSEN_MEF_ICP_WITH_H3K27ME3	3/135	204/20738	0.148079	0.323102	0.244082	LTA/PAX5/TNFRSF13C	3
CHEOK_RESPONSE_TO_MERCAPTOPURINE_AND_HD_MTX_DN	CHEOK_RESPONSE_TO_MERCAPTOPURINE_AND_HD_MTX_DN	CHEOK_RESPONSE_TO_MERCAPTOPURINE_AND_HD_MTX_DN	1/135	25/20738	0.150724	0.325146	0.245627	FCER2	1
GENTILE_UV_LOW_DOSE_UP	GENTILE_UV_LOW_DOSE_UP	GENTILE_UV_LOW_DOSE_UP	1/135	25/20738	0.150724	0.325146	0.245627	IL11	1
KEGG_MATURITY_ONSET_DIABETES_OF_THE_YOUNG	KEGG_MATURITY_ONSET_DIABETES_OF_THE_YOUNG	KEGG_MATURITY_ONSET_DIABETES_OF_THE_YOUNG	1/135	25/20738	0.150724	0.325146	0.245627	MNX1	1
NAKAJIMA_EOSINOPHIL	NAKAJIMA_EOSINOPHIL	NAKAJIMA_EOSINOPHIL	1/135	25/20738	0.150724	0.325146	0.245627	CCR3	1
PID_INTEGRIN_A9B1_PATHWAY	PID_INTEGRIN_A9B1_PATHWAY	PID_INTEGRIN_A9B1_PATHWAY	1/135	25/20738	0.150724	0.325146	0.245627	CSF2	1
SCHLINGEMANN_SKIN_CARCINOGENESIS_TPA_DN	SCHLINGEMANN_SKIN_CARCINOGENESIS_TPA_DN	SCHLINGEMANN_SKIN_CARCINOGENESIS_TPA_DN	1/135	25/20738	0.150724	0.325146	0.245627	CCL21	1
VALK_AML_CLUSTER_8	VALK_AML_CLUSTER_8	VALK_AML_CLUSTER_8	1/135	25/20738	0.150724	0.325146	0.245627	TAL1	1
VILIMAS_NOTCH1_TARGETS_DN	VILIMAS_NOTCH1_TARGETS_DN	VILIMAS_NOTCH1_TARGETS_DN	1/135	25/20738	0.150724	0.325146	0.245627	CAMP	1
BERTUCCI_MEDULLARY_VS_DUCTAL_BREAST_CANCER_UP	BERTUCCI_MEDULLARY_VS_DUCTAL_BREAST_CANCER_UP	BERTUCCI_MEDULLARY_VS_DUCTAL_BREAST_CANCER_UP	3/135	206/20738	0.151141	0.325438	0.245847	CD38/HLA-DOB/LAG3	3
DAZARD_RESPONSE_TO_UV_SCC_UP	DAZARD_RESPONSE_TO_UV_SCC_UP	DAZARD_RESPONSE_TO_UV_SCC_UP	2/135	106/20738	0.151714	0.325438	0.245847	CSF2/IL6	2
JAZAG_TGFB1_SIGNALING_UP	JAZAG_TGFB1_SIGNALING_UP	JAZAG_TGFB1_SIGNALING_UP	2/135	106/20738	0.151714	0.325438	0.245847	IL11/IL9	2
ROESSLER_LIVER_CANCER_METASTASIS_UP	ROESSLER_LIVER_CANCER_METASTASIS_UP	ROESSLER_LIVER_CANCER_METASTASIS_UP	2/135	106/20738	0.151714	0.325438	0.245847	CCR3/LTF	2
LIN_SILENCED_BY_TUMOR_MICROENVIRONMENT	LIN_SILENCED_BY_TUMOR_MICROENVIRONMENT	LIN_SILENCED_BY_TUMOR_MICROENVIRONMENT	2/135	107/20738	0.153979	0.329832	0.249166	IL1RN/LCN2	2
DALESSIO_TSA_RESPONSE	DALESSIO_TSA_RESPONSE	DALESSIO_TSA_RESPONSE	1/135	26/20738	0.15626	0.330992	0.250043	GAGE1	1
DAVIES_MULTIPLE_MYELOMA_VS_MGUS_DN	DAVIES_MULTIPLE_MYELOMA_VS_MGUS_DN	DAVIES_MULTIPLE_MYELOMA_VS_MGUS_DN	1/135	26/20738	0.15626	0.330992	0.250043	CD27	1
DING_LUNG_CANCER_MUTATED_SIGNIFICANTLY	DING_LUNG_CANCER_MUTATED_SIGNIFICANTLY	DING_LUNG_CANCER_MUTATED_SIGNIFICANTLY	1/135	26/20738	0.15626	0.330992	0.250043	LTK	1
HOEGERKORP_CD44_TARGETS_DIRECT_UP	HOEGERKORP_CD44_TARGETS_DIRECT_UP	HOEGERKORP_CD44_TARGETS_DIRECT_UP	1/135	26/20738	0.15626	0.330992	0.250043	IL6	1
KEGG_GLYCOSPHINGOLIPID_BIOSYNTHESIS_LACTO_AND_NEOLACTO_SERIES	KEGG_GLYCOSPHINGOLIPID_BIOSYNTHESIS_LACTO_AND_NEOLACTO_SERIES	KEGG_GLYCOSPHINGOLIPID_BIOSYNTHESIS_LACTO_AND_NEOLACTO_SERIES	1/135	26/20738	0.15626	0.330992	0.250043	FUT7	1
REACTOME_REGULATION_OF_IFNA_SIGNALING	REACTOME_REGULATION_OF_IFNA_SIGNALING	REACTOME_REGULATION_OF_IFNA_SIGNALING	1/135	26/20738	0.15626	0.330992	0.250043	IFNB1	1
WAGNER_APO2_SENSITIVITY	WAGNER_APO2_SENSITIVITY	WAGNER_APO2_SENSITIVITY	1/135	26/20738	0.15626	0.330992	0.250043	FUT7	1
WANG_BARRETTS_ESOPHAGUS_AND_ESOPHAGUS_CANCER_UP	WANG_BARRETTS_ESOPHAGUS_AND_ESOPHAGUS_CANCER_UP	WANG_BARRETTS_ESOPHAGUS_AND_ESOPHAGUS_CANCER_UP	1/135	26/20738	0.15626	0.330992	0.250043	LTA	1
MIKKELSEN_NPC_HCP_WITH_H3K4ME3_AND_H3K27ME3	MIKKELSEN_NPC_HCP_WITH_H3K4ME3_AND_H3K27ME3	MIKKELSEN_NPC_HCP_WITH_H3K4ME3_AND_H3K27ME3	3/135	210/20738	0.157324	0.332784	0.251396	EOMES/MNX1/NEFL	3
REACTOME_AMYLOID_FIBER_FORMATION	REACTOME_AMYLOID_FIBER_FORMATION	REACTOME_AMYLOID_FIBER_FORMATION	2/135	109/20738	0.158529	0.334868	0.252971	LTF/SAA1	2
LI_WILMS_TUMOR	LI_WILMS_TUMOR	LI_WILMS_TUMOR	1/135	27/20738	0.161759	0.337941	0.255292	PRAME	1
LOPES_METHYLATED_IN_COLON_CANCER_DN	LOPES_METHYLATED_IN_COLON_CANCER_DN	LOPES_METHYLATED_IN_COLON_CANCER_DN	1/135	27/20738	0.161759	0.337941	0.255292	GATA3	1
MARSHALL_VIRAL_INFECTION_RESPONSE_DN	MARSHALL_VIRAL_INFECTION_RESPONSE_DN	MARSHALL_VIRAL_INFECTION_RESPONSE_DN	1/135	27/20738	0.161759	0.337941	0.255292	TCF7	1
PID_GLYPICAN_1PATHWAY	PID_GLYPICAN_1PATHWAY	PID_GLYPICAN_1PATHWAY	1/135	27/20738	0.161759	0.337941	0.255292	BLK	1
REACTOME_ACYL_CHAIN_REMODELLING_OF_PC	REACTOME_ACYL_CHAIN_REMODELLING_OF_PC	REACTOME_ACYL_CHAIN_REMODELLING_OF_PC	1/135	27/20738	0.161759	0.337941	0.255292	PLA2G1B	1
REACTOME_INFECTION_WITH_MYCOBACTERIUM_TUBERCULOSIS	REACTOME_INFECTION_WITH_MYCOBACTERIUM_TUBERCULOSIS	REACTOME_INFECTION_WITH_MYCOBACTERIUM_TUBERCULOSIS	1/135	27/20738	0.161759	0.337941	0.255292	LTF	1
VALK_AML_CLUSTER_7	VALK_AML_CLUSTER_7	VALK_AML_CLUSTER_7	1/135	27/20738	0.161759	0.337941	0.255292	TAL1	1
WANG_CLASSIC_ADIPOGENIC_TARGETS_OF_PPARG	WANG_CLASSIC_ADIPOGENIC_TARGETS_OF_PPARG	WANG_CLASSIC_ADIPOGENIC_TARGETS_OF_PPARG	1/135	27/20738	0.161759	0.337941	0.255292	HSD11B1	1
FIGUEROA_AML_METHYLATION_CLUSTER_4_UP	FIGUEROA_AML_METHYLATION_CLUSTER_4_UP	FIGUEROA_AML_METHYLATION_CLUSTER_4_UP	2/135	111/20738	0.163104	0.339354	0.25636	CXCL5/POU2AF1	2
MARKEY_RB1_CHRONIC_LOF_UP	MARKEY_RB1_CHRONIC_LOF_UP	MARKEY_RB1_CHRONIC_LOF_UP	2/135	111/20738	0.163104	0.339354	0.25636	GATA3/IL1RL1	2
REACTOME_SENESCENCE_ASSOCIATED_SECRETORY_PHENOTYPE_SASP	REACTOME_SENESCENCE_ASSOCIATED_SECRETORY_PHENOTYPE_SASP	REACTOME_SENESCENCE_ASSOCIATED_SECRETORY_PHENOTYPE_SASP	2/135	111/20738	0.163104	0.339354	0.25636	IL1A/IL6	2
GRAESSMANN_RESPONSE_TO_MC_AND_SERUM_DEPRIVATION_UP	GRAESSMANN_RESPONSE_TO_MC_AND_SERUM_DEPRIVATION_UP	GRAESSMANN_RESPONSE_TO_MC_AND_SERUM_DEPRIVATION_UP	3/135	215/20738	0.165161	0.342313	0.258595	CCL7/CXCR5/HSD11B1	3
FARMER_BREAST_CANCER_BASAL_VS_LULMINAL	FARMER_BREAST_CANCER_BASAL_VS_LULMINAL	FARMER_BREAST_CANCER_BASAL_VS_LULMINAL	4/135	328/20738	0.166176	0.342313	0.258595	CXCL5/GATA3/MARCO/S100B	4
REACTOME_G_ALPHA_Q_SIGNALLING_EVENTS	REACTOME_G_ALPHA_Q_SIGNALLING_EVENTS	REACTOME_G_ALPHA_Q_SIGNALLING_EVENTS	3/135	216/20738	0.166743	0.342313	0.258595	PMCH/SAA1/XCR1	3
VERHAAK_GLIOBLASTOMA_MESENCHYMAL	VERHAAK_GLIOBLASTOMA_MESENCHYMAL	VERHAAK_GLIOBLASTOMA_MESENCHYMAL	3/135	216/20738	0.166743	0.342313	0.258595	BATF/NOD2/TNFRSF11A	3
DORN_ADENOVIRUS_INFECTION_12HR_UP	DORN_ADENOVIRUS_INFECTION_12HR_UP	DORN_ADENOVIRUS_INFECTION_12HR_UP	1/135	28/20738	0.167223	0.342313	0.258595	KLRC2	1
HOLLEMAN_ASPARAGINASE_RESISTANCE_B_ALL_UP	HOLLEMAN_ASPARAGINASE_RESISTANCE_B_ALL_UP	HOLLEMAN_ASPARAGINASE_RESISTANCE_B_ALL_UP	1/135	28/20738	0.167223	0.342313	0.258595	GATA3	1
LOPES_METHYLATED_IN_COLON_CANCER_UP	LOPES_METHYLATED_IN_COLON_CANCER_UP	LOPES_METHYLATED_IN_COLON_CANCER_UP	1/135	28/20738	0.167223	0.342313	0.258595	IFNG	1
MCMURRAY_TP53_HRAS_COOPERATION_RESPONSE_UP	MCMURRAY_TP53_HRAS_COOPERATION_RESPONSE_UP	MCMURRAY_TP53_HRAS_COOPERATION_RESPONSE_UP	1/135	28/20738	0.167223	0.342313	0.258595	SERPINB2	1
REACTOME_CREB1_PHOSPHORYLATION_THROUGH_NMDA_RECEPTOR_MEDIATED_ACTIVATION_OF_RAS_SIGNALING	REACTOME_CREB1_PHOSPHORYLATION_THROUGH_NMDA_RECEPTOR_MEDIATED_ACTIVATION_OF_RAS_SIGNALING	REACTOME_CREB1_PHOSPHORYLATION_THROUGH_NMDA_RECEPTOR_MEDIATED_ACTIVATION_OF_RAS_SIGNALING	1/135	28/20738	0.167223	0.342313	0.258595	NEFL	1
REACTOME_DIGESTION_AND_ABSORPTION	REACTOME_DIGESTION_AND_ABSORPTION	REACTOME_DIGESTION_AND_ABSORPTION	1/135	28/20738	0.167223	0.342313	0.258595	CHIT1	1
REACTOME_PD_1_SIGNALING	REACTOME_PD_1_SIGNALING	REACTOME_PD_1_SIGNALING	1/135	28/20738	0.167223	0.342313	0.258595	PDCD1	1
RORIE_TARGETS_OF_EWSR1_FLI1_FUSION_DN	RORIE_TARGETS_OF_EWSR1_FLI1_FUSION_DN	RORIE_TARGETS_OF_EWSR1_FLI1_FUSION_DN	1/135	28/20738	0.167223	0.342313	0.258595	GATA3	1
HOSHIDA_LIVER_CANCER_SURVIVAL_DN	HOSHIDA_LIVER_CANCER_SURVIVAL_DN	HOSHIDA_LIVER_CANCER_SURVIVAL_DN	2/135	113/20738	0.167702	0.342373	0.25864	C8B/C9	2
WATANABE_RECTAL_CANCER_RADIOTHERAPY_RESPONSIVE_UP	WATANABE_RECTAL_CANCER_RADIOTHERAPY_RESPONSIVE_UP	WATANABE_RECTAL_CANCER_RADIOTHERAPY_RESPONSIVE_UP	2/135	113/20738	0.167702	0.342373	0.25864	C2/CHIT1	2
SMIRNOV_RESPONSE_TO_IR_6HR_DN	SMIRNOV_RESPONSE_TO_IR_6HR_DN	SMIRNOV_RESPONSE_TO_IR_6HR_DN	2/135	114/20738	0.17001	0.346441	0.261713	CR2/LTA	2
YANG_BCL3_TARGETS_UP	YANG_BCL3_TARGETS_UP	YANG_BCL3_TARGETS_UP	4/135	332/20738	0.171217	0.346441	0.261713	CCL11/IL6/SERPINB2/TNFRSF17	4
SENESE_HDAC1_TARGETS_UP	SENESE_HDAC1_TARGETS_UP	SENESE_HDAC1_TARGETS_UP	5/135	451/20738	0.171561	0.346441	0.261713	CSF2/CXCL5/IL1A/SAA1/SERPINB2	5
CERVERA_SDHB_TARGETS_2	CERVERA_SDHB_TARGETS_2	CERVERA_SDHB_TARGETS_2	2/135	115/20738	0.172323	0.346441	0.261713	C2/CXCL5	2
ABE_VEGFA_TARGETS_30MIN	ABE_VEGFA_TARGETS_30MIN	ABE_VEGFA_TARGETS_30MIN	1/135	29/20738	0.172652	0.346441	0.261713	C2	1
BENNETT_SYSTEMIC_LUPUS_ERYTHEMATOSUS	BENNETT_SYSTEMIC_LUPUS_ERYTHEMATOSUS	BENNETT_SYSTEMIC_LUPUS_ERYTHEMATOSUS	1/135	29/20738	0.172652	0.346441	0.261713	CAMP	1
KEGG_LINOLEIC_ACID_METABOLISM	KEGG_LINOLEIC_ACID_METABOLISM	KEGG_LINOLEIC_ACID_METABOLISM	1/135	29/20738	0.172652	0.346441	0.261713	PLA2G1B	1
KEGG_THYROID_CANCER	KEGG_THYROID_CANCER	KEGG_THYROID_CANCER	1/135	29/20738	0.172652	0.346441	0.261713	TCF7	1
LI_WILMS_TUMOR_VS_FETAL_KIDNEY_2_UP	LI_WILMS_TUMOR_VS_FETAL_KIDNEY_2_UP	LI_WILMS_TUMOR_VS_FETAL_KIDNEY_2_UP	1/135	29/20738	0.172652	0.346441	0.261713	NCAM1	1
REACTOME_ACYL_CHAIN_REMODELLING_OF_PE	REACTOME_ACYL_CHAIN_REMODELLING_OF_PE	REACTOME_ACYL_CHAIN_REMODELLING_OF_PE	1/135	29/20738	0.172652	0.346441	0.261713	PLA2G1B	1
REACTOME_DAP12_SIGNALING	REACTOME_DAP12_SIGNALING	REACTOME_DAP12_SIGNALING	1/135	29/20738	0.172652	0.346441	0.261713	KLRC2	1
SU_PLACENTA	SU_PLACENTA	SU_PLACENTA	1/135	29/20738	0.172652	0.346441	0.261713	SERPINB2	1
YAO_TEMPORAL_RESPONSE_TO_PROGESTERONE_CLUSTER_5	YAO_TEMPORAL_RESPONSE_TO_PROGESTERONE_CLUSTER_5	YAO_TEMPORAL_RESPONSE_TO_PROGESTERONE_CLUSTER_5	1/135	29/20738	0.172652	0.346441	0.261713	LCN2	1
PEDRIOLI_MIR31_TARGETS_UP	PEDRIOLI_MIR31_TARGETS_UP	PEDRIOLI_MIR31_TARGETS_UP	3/135	221/20738	0.174717	0.350123	0.264495	CCL16/CD8B/GATA3	3
MCCABE_BOUND_BY_HOXC6	MCCABE_BOUND_BY_HOXC6	MCCABE_BOUND_BY_HOXC6	5/135	455/20738	0.175881	0.351992	0.265907	CXCR5/GAGE1/IGLL1/PMCH/ROPN1	5
REACTOME_ANTI_INFLAMMATORY_RESPONSE_FAVOURING_LEISHMANIA_PARASITE_INFECTION	REACTOME_ANTI_INFLAMMATORY_RESPONSE_FAVOURING_LEISHMANIA_PARASITE_INFECTION	REACTOME_ANTI_INFLAMMATORY_RESPONSE_FAVOURING_LEISHMANIA_PARASITE_INFECTION	3/135	223/20738	0.177936	0.352159	0.266033	FCGR1A/IL10/IL6	3
DORSEY_GAB2_TARGETS	DORSEY_GAB2_TARGETS	DORSEY_GAB2_TARGETS	1/135	30/20738	0.178045	0.352159	0.266033	TNFRSF9	1
HOLLERN_SOLID_NODULAR_BREAST_TUMOR_DN	HOLLERN_SOLID_NODULAR_BREAST_TUMOR_DN	HOLLERN_SOLID_NODULAR_BREAST_TUMOR_DN	1/135	30/20738	0.178045	0.352159	0.266033	IL1R2	1
KIM_LRRC3B_TARGETS	KIM_LRRC3B_TARGETS	KIM_LRRC3B_TARGETS	1/135	30/20738	0.178045	0.352159	0.266033	C9	1
LY_AGING_PREMATURE_DN	LY_AGING_PREMATURE_DN	LY_AGING_PREMATURE_DN	1/135	30/20738	0.178045	0.352159	0.266033	SERPINB2	1
PARK_TRETINOIN_RESPONSE_AND_PML_RARA_FUSION	PARK_TRETINOIN_RESPONSE_AND_PML_RARA_FUSION	PARK_TRETINOIN_RESPONSE_AND_PML_RARA_FUSION	1/135	30/20738	0.178045	0.352159	0.266033	CD38	1
PID_EPHRINB_REV_PATHWAY	PID_EPHRINB_REV_PATHWAY	PID_EPHRINB_REV_PATHWAY	1/135	30/20738	0.178045	0.352159	0.266033	BLK	1
PID_P38_ALPHA_BETA_PATHWAY	PID_P38_ALPHA_BETA_PATHWAY	PID_P38_ALPHA_BETA_PATHWAY	1/135	30/20738	0.178045	0.352159	0.266033	BLK	1
SARTIPY_NORMAL_AT_INSULIN_RESISTANCE_UP	SARTIPY_NORMAL_AT_INSULIN_RESISTANCE_UP	SARTIPY_NORMAL_AT_INSULIN_RESISTANCE_UP	1/135	30/20738	0.178045	0.352159	0.266033	CCL7	1
COLINA_TARGETS_OF_4EBP1_AND_4EBP2	COLINA_TARGETS_OF_4EBP1_AND_4EBP2	COLINA_TARGETS_OF_4EBP1_AND_4EBP2	4/135	338/20738	0.178879	0.353349	0.266932	C4BPA/IL1RN/LBP/LCN2	4
DAZARD_RESPONSE_TO_UV_NHEK_UP	DAZARD_RESPONSE_TO_UV_NHEK_UP	DAZARD_RESPONSE_TO_UV_NHEK_UP	3/135	224/20738	0.179552	0.35422	0.26759	CXCR3/IL1RL1/IL6	3
BAUS_TFF2_TARGETS_UP	BAUS_TFF2_TARGETS_UP	BAUS_TFF2_TARGETS_UP	1/135	31/20738	0.183404	0.355826	0.268803	MS4A1	1
BOGNI_TREATMENT_RELATED_MYELOID_LEUKEMIA_UP	BOGNI_TREATMENT_RELATED_MYELOID_LEUKEMIA_UP	BOGNI_TREATMENT_RELATED_MYELOID_LEUKEMIA_UP	1/135	31/20738	0.183404	0.355826	0.268803	PAX5	1
BURTON_ADIPOGENESIS_1	BURTON_ADIPOGENESIS_1	BURTON_ADIPOGENESIS_1	1/135	31/20738	0.183404	0.355826	0.268803	IL6	1
DIRMEIER_LMP1_RESPONSE_LATE_DN	DIRMEIER_LMP1_RESPONSE_LATE_DN	DIRMEIER_LMP1_RESPONSE_LATE_DN	1/135	31/20738	0.183404	0.355826	0.268803	CD27	1
FLOTHO_PEDIATRIC_ALL_THERAPY_RESPONSE_DN	FLOTHO_PEDIATRIC_ALL_THERAPY_RESPONSE_DN	FLOTHO_PEDIATRIC_ALL_THERAPY_RESPONSE_DN	1/135	31/20738	0.183404	0.355826	0.268803	CD8B	1
JOSEPH_RESPONSE_TO_SODIUM_BUTYRATE_UP	JOSEPH_RESPONSE_TO_SODIUM_BUTYRATE_UP	JOSEPH_RESPONSE_TO_SODIUM_BUTYRATE_UP	1/135	31/20738	0.183404	0.355826	0.268803	SERPINB2	1
MCCABE_HOXC6_TARGETS_CANCER_UP	MCCABE_HOXC6_TARGETS_CANCER_UP	MCCABE_HOXC6_TARGETS_CANCER_UP	1/135	31/20738	0.183404	0.355826	0.268803	IGLL1	1
PID_CD40_PATHWAY	PID_CD40_PATHWAY	PID_CD40_PATHWAY	1/135	31/20738	0.183404	0.355826	0.268803	C4BPA	1
REACTOME_NICOTINATE_METABOLISM	REACTOME_NICOTINATE_METABOLISM	REACTOME_NICOTINATE_METABOLISM	1/135	31/20738	0.183404	0.355826	0.268803	CD38	1
REACTOME_TRANSCRIPTIONAL_REGULATION_OF_PLURIPOTENT_STEM_CELLS	REACTOME_TRANSCRIPTIONAL_REGULATION_OF_PLURIPOTENT_STEM_CELLS	REACTOME_TRANSCRIPTIONAL_REGULATION_OF_PLURIPOTENT_STEM_CELLS	1/135	31/20738	0.183404	0.355826	0.268803	EOMES	1
SCHRAETS_MLL_TARGETS_DN	SCHRAETS_MLL_TARGETS_DN	SCHRAETS_MLL_TARGETS_DN	1/135	31/20738	0.183404	0.355826	0.268803	IL1RN	1
TSENG_ADIPOGENIC_POTENTIAL_UP	TSENG_ADIPOGENIC_POTENTIAL_UP	TSENG_ADIPOGENIC_POTENTIAL_UP	1/135	31/20738	0.183404	0.355826	0.268803	TCF7	1
WANG_IMMORTALIZED_BY_HOXA9_AND_MEIS1_UP	WANG_IMMORTALIZED_BY_HOXA9_AND_MEIS1_UP	WANG_IMMORTALIZED_BY_HOXA9_AND_MEIS1_UP	1/135	31/20738	0.183404	0.355826	0.268803	HSD11B1	1
CERVERA_SDHB_TARGETS_1_UP	CERVERA_SDHB_TARGETS_1_UP	CERVERA_SDHB_TARGETS_1_UP	2/135	120/20738	0.183964	0.356459	0.269281	MAGEA3/NOD2	2
MIKKELSEN_NPC_HCP_WITH_H3K27ME3	MIKKELSEN_NPC_HCP_WITH_H3K27ME3	MIKKELSEN_NPC_HCP_WITH_H3K27ME3	4/135	344/20738	0.186655	0.358841	0.271081	COLEC12/IL11/MPPED1/TNFRSF11A	4
MARKEY_RB1_ACUTE_LOF_DN	MARKEY_RB1_ACUTE_LOF_DN	MARKEY_RB1_ACUTE_LOF_DN	3/135	229/20738	0.187692	0.358841	0.271081	C2/CCL7/FCGR1A	3
AMIT_SERUM_RESPONSE_40_MCF10A	AMIT_SERUM_RESPONSE_40_MCF10A	AMIT_SERUM_RESPONSE_40_MCF10A	1/135	32/20738	0.188727	0.358841	0.271081	IL1A	1
BOYLAN_MULTIPLE_MYELOMA_C_CLUSTER_DN	BOYLAN_MULTIPLE_MYELOMA_C_CLUSTER_DN	BOYLAN_MULTIPLE_MYELOMA_C_CLUSTER_DN	1/135	32/20738	0.188727	0.358841	0.271081	MS4A1	1
CAFFAREL_RESPONSE_TO_THC_DN	CAFFAREL_RESPONSE_TO_THC_DN	CAFFAREL_RESPONSE_TO_THC_DN	1/135	32/20738	0.188727	0.358841	0.271081	SERPINB2	1
FIRESTEIN_CTNNB1_PATHWAY	FIRESTEIN_CTNNB1_PATHWAY	FIRESTEIN_CTNNB1_PATHWAY	1/135	32/20738	0.188727	0.358841	0.271081	LTK	1
NOJIMA_SFRP2_TARGETS_UP	NOJIMA_SFRP2_TARGETS_UP	NOJIMA_SFRP2_TARGETS_UP	1/135	32/20738	0.188727	0.358841	0.271081	TNFRSF9	1
PEPPER_CHRONIC_LYMPHOCYTIC_LEUKEMIA_UP	PEPPER_CHRONIC_LYMPHOCYTIC_LEUKEMIA_UP	PEPPER_CHRONIC_LYMPHOCYTIC_LEUKEMIA_UP	1/135	32/20738	0.188727	0.358841	0.271081	CD38	1
PETRETTO_HEART_MASS_QTL_CIS_UP	PETRETTO_HEART_MASS_QTL_CIS_UP	PETRETTO_HEART_MASS_QTL_CIS_UP	1/135	32/20738	0.188727	0.358841	0.271081	FCER2	1
PID_ALPHA_SYNUCLEIN_PATHWAY	PID_ALPHA_SYNUCLEIN_PATHWAY	PID_ALPHA_SYNUCLEIN_PATHWAY	1/135	32/20738	0.188727	0.358841	0.271081	BLK	1
PID_SYNDECAN_4_PATHWAY	PID_SYNDECAN_4_PATHWAY	PID_SYNDECAN_4_PATHWAY	1/135	32/20738	0.188727	0.358841	0.271081	TNFRSF13B	1
REACTOME_NUCLEAR_SIGNALING_BY_ERBB4	REACTOME_NUCLEAR_SIGNALING_BY_ERBB4	REACTOME_NUCLEAR_SIGNALING_BY_ERBB4	1/135	32/20738	0.188727	0.358841	0.271081	S100B	1
TSAI_RESPONSE_TO_RADIATION_THERAPY	TSAI_RESPONSE_TO_RADIATION_THERAPY	TSAI_RESPONSE_TO_RADIATION_THERAPY	1/135	32/20738	0.188727	0.358841	0.271081	IL6	1
VALK_AML_CLUSTER_5	VALK_AML_CLUSTER_5	VALK_AML_CLUSTER_5	1/135	32/20738	0.188727	0.358841	0.271081	NOD2	1
WANG_METASTASIS_OF_BREAST_CANCER_ESR1_DN	WANG_METASTASIS_OF_BREAST_CANCER_ESR1_DN	WANG_METASTASIS_OF_BREAST_CANCER_ESR1_DN	1/135	32/20738	0.188727	0.358841	0.271081	NEFL	1
MIKKELSEN_IPS_ICP_WITH_H3K4ME3_AND_H327ME3	MIKKELSEN_IPS_ICP_WITH_H3K4ME3_AND_H327ME3	MIKKELSEN_IPS_ICP_WITH_H3K4ME3_AND_H327ME3	2/135	123/20738	0.191003	0.362715	0.274007	LTA/TNFRSF13C	2
KONDO_EZH2_TARGETS	KONDO_EZH2_TARGETS	KONDO_EZH2_TARGETS	3/135	232/20738	0.192622	0.363453	0.274565	CXCL5/LY9/MS4A1	3
ZWANG_CLASS_3_TRANSIENTLY_INDUCED_BY_EGF	ZWANG_CLASS_3_TRANSIENTLY_INDUCED_BY_EGF	ZWANG_CLASS_3_TRANSIENTLY_INDUCED_BY_EGF	3/135	232/20738	0.192622	0.363453	0.274565	IL1A/IL1RN/IL6	3
CHEBOTAEV_GR_TARGETS_DN	CHEBOTAEV_GR_TARGETS_DN	CHEBOTAEV_GR_TARGETS_DN	2/135	124/20738	0.193357	0.363453	0.274565	C2/IRF4	2
BARRIER_CANCER_RELAPSE_NORMAL_SAMPLE_UP	BARRIER_CANCER_RELAPSE_NORMAL_SAMPLE_UP	BARRIER_CANCER_RELAPSE_NORMAL_SAMPLE_UP	1/135	33/20738	0.194017	0.363453	0.274565	IL1R2	1
BIOCARTA_BCR_PATHWAY	BIOCARTA_BCR_PATHWAY	BIOCARTA_BCR_PATHWAY	1/135	33/20738	0.194017	0.363453	0.274565	CD79A	1
DORN_ADENOVIRUS_INFECTION_12HR_DN	DORN_ADENOVIRUS_INFECTION_12HR_DN	DORN_ADENOVIRUS_INFECTION_12HR_DN	1/135	33/20738	0.194017	0.363453	0.274565	IL6	1
GROSS_ELK3_TARGETS_DN	GROSS_ELK3_TARGETS_DN	GROSS_ELK3_TARGETS_DN	1/135	33/20738	0.194017	0.363453	0.274565	IL6	1
KEGG_ETHER_LIPID_METABOLISM	KEGG_ETHER_LIPID_METABOLISM	KEGG_ETHER_LIPID_METABOLISM	1/135	33/20738	0.194017	0.363453	0.274565	PLA2G1B	1
MODY_HIPPOCAMPUS_NEONATAL	MODY_HIPPOCAMPUS_NEONATAL	MODY_HIPPOCAMPUS_NEONATAL	1/135	33/20738	0.194017	0.363453	0.274565	NCAM1	1
PLASARI_TGFB1_TARGETS_1HR_UP	PLASARI_TGFB1_TARGETS_1HR_UP	PLASARI_TGFB1_TARGETS_1HR_UP	1/135	33/20738	0.194017	0.363453	0.274565	IL6	1
REACTOME_SIGNALING_BY_NOTCH2	REACTOME_SIGNALING_BY_NOTCH2	REACTOME_SIGNALING_BY_NOTCH2	1/135	33/20738	0.194017	0.363453	0.274565	FCER2	1
MULLIGHAN_NPM1_MUTATED_SIGNATURE_1_DN	MULLIGHAN_NPM1_MUTATED_SIGNATURE_1_DN	MULLIGHAN_NPM1_MUTATED_SIGNATURE_1_DN	2/135	125/20738	0.195716	0.366185	0.276629	PRAME/TCF7	2
HOSHIDA_LIVER_CANCER_SUBCLASS_S1	HOSHIDA_LIVER_CANCER_SUBCLASS_S1	HOSHIDA_LIVER_CANCER_SUBCLASS_S1	3/135	235/20738	0.197584	0.368314	0.278237	IGLL1/IKBKE/LTF	3
REACTOME_MHC_CLASS_II_ANTIGEN_PRESENTATION	REACTOME_MHC_CLASS_II_ANTIGEN_PRESENTATION	REACTOME_MHC_CLASS_II_ANTIGEN_PRESENTATION	2/135	126/20738	0.198078	0.368314	0.278237	HLA-DOB/LAG3	2
SWEET_LUNG_CANCER_KRAS_UP	SWEET_LUNG_CANCER_KRAS_UP	SWEET_LUNG_CANCER_KRAS_UP	5/135	476/20738	0.199219	0.368314	0.278237	CSF2/IL11/LBP/LCN2/MARCO	5
GROSS_HYPOXIA_VIA_ELK3_ONLY_UP	GROSS_HYPOXIA_VIA_ELK3_ONLY_UP	GROSS_HYPOXIA_VIA_ELK3_ONLY_UP	1/135	34/20738	0.199272	0.368314	0.278237	IL6	1
HAN_JNK_SINGALING_UP	HAN_JNK_SINGALING_UP	HAN_JNK_SINGALING_UP	1/135	34/20738	0.199272	0.368314	0.278237	IL1RL1	1
KUUSELO_PANCREATIC_CANCER_19Q13_AMPLIFICATION	KUUSELO_PANCREATIC_CANCER_19Q13_AMPLIFICATION	KUUSELO_PANCREATIC_CANCER_19Q13_AMPLIFICATION	1/135	34/20738	0.199272	0.368314	0.278237	IFNL1	1
MUELLER_COMMON_TARGETS_OF_AML_FUSIONS_DN	MUELLER_COMMON_TARGETS_OF_AML_FUSIONS_DN	MUELLER_COMMON_TARGETS_OF_AML_FUSIONS_DN	1/135	34/20738	0.199272	0.368314	0.278237	CSF2	1
PID_EPHA_FWDPATHWAY	PID_EPHA_FWDPATHWAY	PID_EPHA_FWDPATHWAY	1/135	34/20738	0.199272	0.368314	0.278237	BLK	1
REACTOME_NEGATIVE_REGULATORS_OF_DDX58_IFIH1_SIGNALING	REACTOME_NEGATIVE_REGULATORS_OF_DDX58_IFIH1_SIGNALING	REACTOME_NEGATIVE_REGULATORS_OF_DDX58_IFIH1_SIGNALING	1/135	34/20738	0.199272	0.368314	0.278237	IKBKE	1
VALK_AML_CLUSTER_3	VALK_AML_CLUSTER_3	VALK_AML_CLUSTER_3	1/135	34/20738	0.199272	0.368314	0.278237	CCL1	1
WIERENGA_STAT5A_TARGETS_GROUP1	WIERENGA_STAT5A_TARGETS_GROUP1	WIERENGA_STAT5A_TARGETS_GROUP1	2/135	127/20738	0.200443	0.37003	0.279533	CD1A/FCER2	2
DACOSTA_ERCC3_ALLELE_XPCS_VS_TTD_DN	DACOSTA_ERCC3_ALLELE_XPCS_VS_TTD_DN	DACOSTA_ERCC3_ALLELE_XPCS_VS_TTD_DN	1/135	35/20738	0.204493	0.373881	0.282442	SERPINB2	1
HATADA_METHYLATED_IN_LUNG_CANCER_DN	HATADA_METHYLATED_IN_LUNG_CANCER_DN	HATADA_METHYLATED_IN_LUNG_CANCER_DN	1/135	35/20738	0.204493	0.373881	0.282442	PRAME	1
HOWLIN_CITED1_TARGETS_1_UP	HOWLIN_CITED1_TARGETS_1_UP	HOWLIN_CITED1_TARGETS_1_UP	1/135	35/20738	0.204493	0.373881	0.282442	IL1R2	1
KEGG_REGULATION_OF_AUTOPHAGY	KEGG_REGULATION_OF_AUTOPHAGY	KEGG_REGULATION_OF_AUTOPHAGY	1/135	35/20738	0.204493	0.373881	0.282442	IFNG	1
LEE_CALORIE_RESTRICTION_MUSCLE_UP	LEE_CALORIE_RESTRICTION_MUSCLE_UP	LEE_CALORIE_RESTRICTION_MUSCLE_UP	1/135	35/20738	0.204493	0.373881	0.282442	LTA	1
ONGUSAHA_TP53_TARGETS	ONGUSAHA_TP53_TARGETS	ONGUSAHA_TP53_TARGETS	1/135	35/20738	0.204493	0.373881	0.282442	TNFRSF18	1
REACTOME_METABOLISM_OF_STEROID_HORMONES	REACTOME_METABOLISM_OF_STEROID_HORMONES	REACTOME_METABOLISM_OF_STEROID_HORMONES	1/135	35/20738	0.204493	0.373881	0.282442	HSD11B1	1
VALK_AML_CLUSTER_9	VALK_AML_CLUSTER_9	VALK_AML_CLUSTER_9	1/135	35/20738	0.204493	0.373881	0.282442	COLEC12	1
CHYLA_CBFA2T3_TARGETS_DN	CHYLA_CBFA2T3_TARGETS_DN	CHYLA_CBFA2T3_TARGETS_DN	3/135	240/20738	0.205923	0.374836	0.283164	CAMP/LCN2/LTF	3
YOSHIMURA_MAPK8_TARGETS_DN	YOSHIMURA_MAPK8_TARGETS_DN	YOSHIMURA_MAPK8_TARGETS_DN	4/135	359/20738	0.206558	0.374836	0.283164	C8B/IL2/IL6/PMCH	4
BROWNE_HCMV_INFECTION_48HR_DN	BROWNE_HCMV_INFECTION_48HR_DN	BROWNE_HCMV_INFECTION_48HR_DN	5/135	483/20738	0.207228	0.374836	0.283164	C8G/CAMP/CXCL13/IFNG/MAGEA12	5
GERY_CEBP_TARGETS	GERY_CEBP_TARGETS	GERY_CEBP_TARGETS	2/135	130/20738	0.207559	0.374836	0.283164	LCN2/SERPINB2	2
KOKKINAKIS_METHIONINE_DEPRIVATION_48HR_UP	KOKKINAKIS_METHIONINE_DEPRIVATION_48HR_UP	KOKKINAKIS_METHIONINE_DEPRIVATION_48HR_UP	2/135	130/20738	0.207559	0.374836	0.283164	IL1A/IL6	2
LENAOUR_DENDRITIC_CELL_MATURATION_DN	LENAOUR_DENDRITIC_CELL_MATURATION_DN	LENAOUR_DENDRITIC_CELL_MATURATION_DN	2/135	130/20738	0.207559	0.374836	0.283164	CXCL5/IL1R2	2
REACTOME_RUNX1_REGULATES_TRANSCRIPTION_OF_GENES_INVOLVED_IN_DIFFERENTIATION_OF_HSCS	REACTOME_RUNX1_REGULATES_TRANSCRIPTION_OF_GENES_INVOLVED_IN_DIFFERENTIATION_OF_HSCS	REACTOME_RUNX1_REGULATES_TRANSCRIPTION_OF_GENES_INVOLVED_IN_DIFFERENTIATION_OF_HSCS	2/135	130/20738	0.207559	0.374836	0.283164	GATA3/TAL1	2
FIGUEROA_AML_METHYLATION_CLUSTER_6_DN	FIGUEROA_AML_METHYLATION_CLUSTER_6_DN	FIGUEROA_AML_METHYLATION_CLUSTER_6_DN	1/135	36/20738	0.20968	0.374836	0.283164	CCL1	1
GAUSSMANN_MLL_AF4_FUSION_TARGETS_F_DN	GAUSSMANN_MLL_AF4_FUSION_TARGETS_F_DN	GAUSSMANN_MLL_AF4_FUSION_TARGETS_F_DN	1/135	36/20738	0.20968	0.374836	0.283164	SERPINB2	1
GRADE_COLON_VS_RECTAL_CANCER_UP	GRADE_COLON_VS_RECTAL_CANCER_UP	GRADE_COLON_VS_RECTAL_CANCER_UP	1/135	36/20738	0.20968	0.374836	0.283164	IL1A	1
MARZEC_IL2_SIGNALING_DN	MARZEC_IL2_SIGNALING_DN	MARZEC_IL2_SIGNALING_DN	1/135	36/20738	0.20968	0.374836	0.283164	TNFRSF11A	1
PID_GMCSF_PATHWAY	PID_GMCSF_PATHWAY	PID_GMCSF_PATHWAY	1/135	36/20738	0.20968	0.374836	0.283164	CSF2	1
REACTOME_NOD1_2_SIGNALING_PATHWAY	REACTOME_NOD1_2_SIGNALING_PATHWAY	REACTOME_NOD1_2_SIGNALING_PATHWAY	1/135	36/20738	0.20968	0.374836	0.283164	NOD2	1
SCHLINGEMANN_SKIN_CARCINOGENESIS_TPA_UP	SCHLINGEMANN_SKIN_CARCINOGENESIS_TPA_UP	SCHLINGEMANN_SKIN_CARCINOGENESIS_TPA_UP	1/135	36/20738	0.20968	0.374836	0.283164	TNFRSF18	1
SIG_PIP3_SIGNALING_IN_B_LYMPHOCYTES	SIG_PIP3_SIGNALING_IN_B_LYMPHOCYTES	SIG_PIP3_SIGNALING_IN_B_LYMPHOCYTES	1/135	36/20738	0.20968	0.374836	0.283164	CD19	1
YANG_BREAST_CANCER_ESR1_UP	YANG_BREAST_CANCER_ESR1_UP	YANG_BREAST_CANCER_ESR1_UP	1/135	36/20738	0.20968	0.374836	0.283164	GATA3	1
CHIARADONNA_NEOPLASTIC_TRANSFORMATION_KRAS_UP	CHIARADONNA_NEOPLASTIC_TRANSFORMATION_KRAS_UP	CHIARADONNA_NEOPLASTIC_TRANSFORMATION_KRAS_UP	2/135	131/20738	0.209938	0.374836	0.283164	IL1RL1/NCAM1	2
REACTOME_HOST_INTERACTIONS_OF_HIV_FACTORS	REACTOME_HOST_INTERACTIONS_OF_HIV_FACTORS	REACTOME_HOST_INTERACTIONS_OF_HIV_FACTORS	2/135	131/20738	0.209938	0.374836	0.283164	CD28/CD8B	2
SENESE_HDAC2_TARGETS_DN	SENESE_HDAC2_TARGETS_DN	SENESE_HDAC2_TARGETS_DN	2/135	131/20738	0.209938	0.374836	0.283164	CCL26/NEFL	2
VART_KSHV_INFECTION_ANGIOGENIC_MARKERS_DN	VART_KSHV_INFECTION_ANGIOGENIC_MARKERS_DN	VART_KSHV_INFECTION_ANGIOGENIC_MARKERS_DN	2/135	131/20738	0.209938	0.374836	0.283164	CXCL5/IFNG	2
YAGI_AML_WITH_T_9_11_TRANSLOCATION	YAGI_AML_WITH_T_9_11_TRANSLOCATION	YAGI_AML_WITH_T_9_11_TRANSLOCATION	2/135	132/20738	0.212319	0.378643	0.28604	FCGR1A/PDCD1	2
NIKOLSKY_BREAST_CANCER_17Q11_Q21_AMPLICON	NIKOLSKY_BREAST_CANCER_17Q11_Q21_AMPLICON	NIKOLSKY_BREAST_CANCER_17Q11_Q21_AMPLICON	2/135	133/20738	0.214703	0.380899	0.287744	CCL18/SPACA3	2
BIOCARTA_IL2RB_PATHWAY	BIOCARTA_IL2RB_PATHWAY	BIOCARTA_IL2RB_PATHWAY	1/135	37/20738	0.214834	0.380899	0.287744	IL2RA	1
HU_GENOTOXIN_ACTION_DIRECT_VS_INDIRECT_4HR	HU_GENOTOXIN_ACTION_DIRECT_VS_INDIRECT_4HR	HU_GENOTOXIN_ACTION_DIRECT_VS_INDIRECT_4HR	1/135	37/20738	0.214834	0.380899	0.287744	CD28	1
MA_MYELOID_DIFFERENTIATION_UP	MA_MYELOID_DIFFERENTIATION_UP	MA_MYELOID_DIFFERENTIATION_UP	1/135	37/20738	0.214834	0.380899	0.287744	CCL19	1
PID_FRA_PATHWAY	PID_FRA_PATHWAY	PID_FRA_PATHWAY	1/135	37/20738	0.214834	0.380899	0.287744	IL6	1
APPIERTO_RESPONSE_TO_FENRETINIDE_UP	APPIERTO_RESPONSE_TO_FENRETINIDE_UP	APPIERTO_RESPONSE_TO_FENRETINIDE_UP	1/135	38/20738	0.219955	0.386379	0.291884	CCL13	1
BYSTROEM_CORRELATED_WITH_IL5_UP	BYSTROEM_CORRELATED_WITH_IL5_UP	BYSTROEM_CORRELATED_WITH_IL5_UP	1/135	38/20738	0.219955	0.386379	0.291884	SERPINB2	1
CHESLER_BRAIN_HIGHEST_GENETIC_VARIANCE	CHESLER_BRAIN_HIGHEST_GENETIC_VARIANCE	CHESLER_BRAIN_HIGHEST_GENETIC_VARIANCE	1/135	38/20738	0.219955	0.386379	0.291884	CCL21	1
DORN_ADENOVIRUS_INFECTION_32HR_DN	DORN_ADENOVIRUS_INFECTION_32HR_DN	DORN_ADENOVIRUS_INFECTION_32HR_DN	1/135	38/20738	0.219955	0.386379	0.291884	KLRC2	1
FONTAINE_THYROID_TUMOR_UNCERTAIN_MALIGNANCY_UP	FONTAINE_THYROID_TUMOR_UNCERTAIN_MALIGNANCY_UP	FONTAINE_THYROID_TUMOR_UNCERTAIN_MALIGNANCY_UP	1/135	38/20738	0.219955	0.386379	0.291884	CCL1	1
REACTOME_OVARIAN_TUMOR_DOMAIN_PROTEASES	REACTOME_OVARIAN_TUMOR_DOMAIN_PROTEASES	REACTOME_OVARIAN_TUMOR_DOMAIN_PROTEASES	1/135	38/20738	0.219955	0.386379	0.291884	NOD2	1
STEARMAN_TUMOR_FIELD_EFFECT_UP	STEARMAN_TUMOR_FIELD_EFFECT_UP	STEARMAN_TUMOR_FIELD_EFFECT_UP	1/135	38/20738	0.219955	0.386379	0.291884	LCN2	1
ZHENG_IL22_SIGNALING_DN	ZHENG_IL22_SIGNALING_DN	ZHENG_IL22_SIGNALING_DN	1/135	38/20738	0.219955	0.386379	0.291884	IL1RL1	1
CHUNG_BLISTER_CYTOTOXICITY_UP	CHUNG_BLISTER_CYTOTOXICITY_UP	CHUNG_BLISTER_CYTOTOXICITY_UP	2/135	136/20738	0.221869	0.388844	0.293746	CD8B/TIGIT	2
PICCALUGA_ANGIOIMMUNOBLASTIC_LYMPHOMA_DN	PICCALUGA_ANGIOIMMUNOBLASTIC_LYMPHOMA_DN	PICCALUGA_ANGIOIMMUNOBLASTIC_LYMPHOMA_DN	2/135	136/20738	0.221869	0.388844	0.293746	GATA3/LY9	2
AMIT_EGF_RESPONSE_60_MCF10A	AMIT_EGF_RESPONSE_60_MCF10A	AMIT_EGF_RESPONSE_60_MCF10A	1/135	39/20738	0.225042	0.390808	0.29523	IL6	1
BURTON_ADIPOGENESIS_PEAK_AT_8HR	BURTON_ADIPOGENESIS_PEAK_AT_8HR	BURTON_ADIPOGENESIS_PEAK_AT_8HR	1/135	39/20738	0.225042	0.390808	0.29523	IL1RL1	1
CONRAD_STEM_CELL	CONRAD_STEM_CELL	CONRAD_STEM_CELL	1/135	39/20738	0.225042	0.390808	0.29523	CXCL5	1
LANDIS_ERBB2_BREAST_TUMORS_65_DN	LANDIS_ERBB2_BREAST_TUMORS_65_DN	LANDIS_ERBB2_BREAST_TUMORS_65_DN	1/135	39/20738	0.225042	0.390808	0.29523	CCL11	1
MARTIN_INTERACT_WITH_HDAC	MARTIN_INTERACT_WITH_HDAC	MARTIN_INTERACT_WITH_HDAC	1/135	39/20738	0.225042	0.390808	0.29523	FOXP3	1
RASHI_RESPONSE_TO_IONIZING_RADIATION_1	RASHI_RESPONSE_TO_IONIZING_RADIATION_1	RASHI_RESPONSE_TO_IONIZING_RADIATION_1	1/135	39/20738	0.225042	0.390808	0.29523	HSD11B1	1
REACTOME_SYNTHESIS_OF_PA	REACTOME_SYNTHESIS_OF_PA	REACTOME_SYNTHESIS_OF_PA	1/135	39/20738	0.225042	0.390808	0.29523	PLA2G1B	1
SHIPP_DLBCL_CURED_VS_FATAL_UP	SHIPP_DLBCL_CURED_VS_FATAL_UP	SHIPP_DLBCL_CURED_VS_FATAL_UP	1/135	39/20738	0.225042	0.390808	0.29523	LTA	1
YAUCH_HEDGEHOG_SIGNALING_PARACRINE_DN	YAUCH_HEDGEHOG_SIGNALING_PARACRINE_DN	YAUCH_HEDGEHOG_SIGNALING_PARACRINE_DN	3/135	252/20738	0.226251	0.392461	0.296479	CD27/CD28/SERPINB2	3
REACTOME_DISEASES_OF_SIGNAL_TRANSDUCTION_BY_GROWTH_FACTOR_RECEPTORS_AND_SECOND_MESSENGERS	REACTOME_DISEASES_OF_SIGNAL_TRANSDUCTION_BY_GROWTH_FACTOR_RECEPTORS_AND_SECOND_MESSENGERS	REACTOME_DISEASES_OF_SIGNAL_TRANSDUCTION_BY_GROWTH_FACTOR_RECEPTORS_AND_SECOND_MESSENGERS	4/135	374/20738	0.227051	0.3934	0.297188	CD19/CD28/CD80/ICOS	4
BROWNE_HCMV_INFECTION_4HR_DN	BROWNE_HCMV_INFECTION_4HR_DN	BROWNE_HCMV_INFECTION_4HR_DN	3/135	253/20738	0.227963	0.393749	0.297451	CCL19/CXCL13/CXCR6	3
AFFAR_YY1_TARGETS_DN	AFFAR_YY1_TARGETS_DN	AFFAR_YY1_TARGETS_DN	3/135	254/20738	0.229678	0.393749	0.297451	CCL7/IL1RL1/PLA2G1B	3
AIYAR_COBRA1_TARGETS_UP	AIYAR_COBRA1_TARGETS_UP	AIYAR_COBRA1_TARGETS_UP	1/135	40/20738	0.230096	0.393749	0.297451	GAGE1	1
CHANGOLKAR_H2AFY_TARGETS_DN	CHANGOLKAR_H2AFY_TARGETS_DN	CHANGOLKAR_H2AFY_TARGETS_DN	1/135	40/20738	0.230096	0.393749	0.297451	C8G	1
HOFFMANN_IMMATURE_TO_MATURE_B_LYMPHOCYTE_UP	HOFFMANN_IMMATURE_TO_MATURE_B_LYMPHOCYTE_UP	HOFFMANN_IMMATURE_TO_MATURE_B_LYMPHOCYTE_UP	1/135	40/20738	0.230096	0.393749	0.297451	CR2	1
LIAO_HAVE_SOX4_BINDING_SITES	LIAO_HAVE_SOX4_BINDING_SITES	LIAO_HAVE_SOX4_BINDING_SITES	1/135	40/20738	0.230096	0.393749	0.297451	POU2AF1	1
MALONEY_RESPONSE_TO_17AAG_UP	MALONEY_RESPONSE_TO_17AAG_UP	MALONEY_RESPONSE_TO_17AAG_UP	1/135	40/20738	0.230096	0.393749	0.297451	CCL14	1
MCBRYAN_PUBERTAL_BREAST_3_4WK_DN	MCBRYAN_PUBERTAL_BREAST_3_4WK_DN	MCBRYAN_PUBERTAL_BREAST_3_4WK_DN	1/135	40/20738	0.230096	0.393749	0.297451	TCF7	1
PID_IFNG_PATHWAY	PID_IFNG_PATHWAY	PID_IFNG_PATHWAY	1/135	40/20738	0.230096	0.393749	0.297451	IFNG	1
REACTOME_TRANSCRIPTIONAL_REGULATION_BY_VENTX	REACTOME_TRANSCRIPTIONAL_REGULATION_BY_VENTX	REACTOME_TRANSCRIPTIONAL_REGULATION_BY_VENTX	1/135	40/20738	0.230096	0.393749	0.297451	IL6	1
TRAYNOR_RETT_SYNDROM_UP	TRAYNOR_RETT_SYNDROM_UP	TRAYNOR_RETT_SYNDROM_UP	1/135	40/20738	0.230096	0.393749	0.297451	IL6	1
KATSANOU_ELAVL1_TARGETS_DN	KATSANOU_ELAVL1_TARGETS_DN	KATSANOU_ELAVL1_TARGETS_DN	2/135	140/20738	0.231453	0.395626	0.29887	IL1RL1/SERPINB2	2
PROVENZANI_METASTASIS_DN	PROVENZANI_METASTASIS_DN	PROVENZANI_METASTASIS_DN	2/135	141/20738	0.233854	0.399281	0.301631	LCN2/SAA1	2
CROONQUIST_NRAS_SIGNALING_UP	CROONQUIST_NRAS_SIGNALING_UP	CROONQUIST_NRAS_SIGNALING_UP	1/135	41/20738	0.235118	0.399648	0.301907	FCER2	1
LI_LUNG_CANCER	LI_LUNG_CANCER	LI_LUNG_CANCER	1/135	41/20738	0.235118	0.399648	0.301907	CSF2	1
SMID_BREAST_CANCER_RELAPSE_IN_BRAIN_UP	SMID_BREAST_CANCER_RELAPSE_IN_BRAIN_UP	SMID_BREAST_CANCER_RELAPSE_IN_BRAIN_UP	1/135	41/20738	0.235118	0.399648	0.301907	PRAME	1
VALK_AML_WITH_FLT3_ITD	VALK_AML_WITH_FLT3_ITD	VALK_AML_WITH_FLT3_ITD	1/135	41/20738	0.235118	0.399648	0.301907	IL2RA	1
JAEGER_METASTASIS_DN	JAEGER_METASTASIS_DN	JAEGER_METASTASIS_DN	3/135	258/20738	0.23656	0.401651	0.303421	GATA3/IL1R2/LTF	3
MULLIGHAN_MLL_SIGNATURE_1_UP	MULLIGHAN_MLL_SIGNATURE_1_UP	MULLIGHAN_MLL_SIGNATURE_1_UP	4/135	383/20738	0.239592	0.403623	0.304911	BATF/FCGR1A/FUT7/IL1RN	4
AMIT_EGF_RESPONSE_40_HELA	AMIT_EGF_RESPONSE_40_HELA	AMIT_EGF_RESPONSE_40_HELA	1/135	42/20738	0.240107	0.403623	0.304911	IL6	1
BILBAN_B_CLL_LPL_DN	BILBAN_B_CLL_LPL_DN	BILBAN_B_CLL_LPL_DN	1/135	42/20738	0.240107	0.403623	0.304911	TCF7	1
CHEN_LVAD_SUPPORT_OF_FAILING_HEART_DN	CHEN_LVAD_SUPPORT_OF_FAILING_HEART_DN	CHEN_LVAD_SUPPORT_OF_FAILING_HEART_DN	1/135	42/20738	0.240107	0.403623	0.304911	CCL21	1
JAZAERI_BREAST_CANCER_BRCA1_VS_BRCA2_DN	JAZAERI_BREAST_CANCER_BRCA1_VS_BRCA2_DN	JAZAERI_BREAST_CANCER_BRCA1_VS_BRCA2_DN	1/135	42/20738	0.240107	0.403623	0.304911	TAL1	1
KEGG_ALDOSTERONE_REGULATED_SODIUM_REABSORPTION	KEGG_ALDOSTERONE_REGULATED_SODIUM_REABSORPTION	KEGG_ALDOSTERONE_REGULATED_SODIUM_REABSORPTION	1/135	42/20738	0.240107	0.403623	0.304911	HSD11B1	1
KORKOLA_TERATOMA	KORKOLA_TERATOMA	KORKOLA_TERATOMA	1/135	42/20738	0.240107	0.403623	0.304911	LCN2	1
REACTOME_DEACTIVATION_OF_THE_BETA_CATENIN_TRANSACTIVATING_COMPLEX	REACTOME_DEACTIVATION_OF_THE_BETA_CATENIN_TRANSACTIVATING_COMPLEX	REACTOME_DEACTIVATION_OF_THE_BETA_CATENIN_TRANSACTIVATING_COMPLEX	1/135	42/20738	0.240107	0.403623	0.304911	TCF7	1
REACTOME_NCAM1_INTERACTIONS	REACTOME_NCAM1_INTERACTIONS	REACTOME_NCAM1_INTERACTIONS	1/135	42/20738	0.240107	0.403623	0.304911	NCAM1	1
GREGORY_SYNTHETIC_LETHAL_WITH_IMATINIB	GREGORY_SYNTHETIC_LETHAL_WITH_IMATINIB	GREGORY_SYNTHETIC_LETHAL_WITH_IMATINIB	2/135	145/20738	0.24347	0.40835	0.308481	CXCR3/TNFRSF9	2
APRELIKOVA_BRCA1_TARGETS	APRELIKOVA_BRCA1_TARGETS	APRELIKOVA_BRCA1_TARGETS	1/135	43/20738	0.245064	0.40835	0.308481	NEFL	1
BEGUM_TARGETS_OF_PAX3_FOXO1_FUSION_DN	BEGUM_TARGETS_OF_PAX3_FOXO1_FUSION_DN	BEGUM_TARGETS_OF_PAX3_FOXO1_FUSION_DN	1/135	43/20738	0.245064	0.40835	0.308481	IL11	1
GOBERT_CORE_OLIGODENDROCYTE_DIFFERENTIATION	GOBERT_CORE_OLIGODENDROCYTE_DIFFERENTIATION	GOBERT_CORE_OLIGODENDROCYTE_DIFFERENTIATION	1/135	43/20738	0.245064	0.40835	0.308481	IKBKE	1
HAHTOLA_SEZARY_SYNDROM_DN	HAHTOLA_SEZARY_SYNDROM_DN	HAHTOLA_SEZARY_SYNDROM_DN	1/135	43/20738	0.245064	0.40835	0.308481	NCAM1	1
HU_GENOTOXIN_ACTION_DIRECT_VS_INDIRECT_24HR	HU_GENOTOXIN_ACTION_DIRECT_VS_INDIRECT_24HR	HU_GENOTOXIN_ACTION_DIRECT_VS_INDIRECT_24HR	1/135	43/20738	0.245064	0.40835	0.308481	TNFRSF18	1
LIANG_HEMATOPOIESIS_STEM_CELL_NUMBER_LARGE_VS_TINY_DN	LIANG_HEMATOPOIESIS_STEM_CELL_NUMBER_LARGE_VS_TINY_DN	LIANG_HEMATOPOIESIS_STEM_CELL_NUMBER_LARGE_VS_TINY_DN	1/135	43/20738	0.245064	0.40835	0.308481	IL1RL1	1
NAKAMURA_METASTASIS_MODEL_DN	NAKAMURA_METASTASIS_MODEL_DN	NAKAMURA_METASTASIS_MODEL_DN	1/135	43/20738	0.245064	0.40835	0.308481	EOMES	1
KAUFFMANN_DNA_REPLICATION_GENES	KAUFFMANN_DNA_REPLICATION_GENES	KAUFFMANN_DNA_REPLICATION_GENES	2/135	146/20738	0.245877	0.409258	0.309167	CD28/CXCR6	2
BLALOCK_ALZHEIMERS_DISEASE_INCIPIENT_UP	BLALOCK_ALZHEIMERS_DISEASE_INCIPIENT_UP	BLALOCK_ALZHEIMERS_DISEASE_INCIPIENT_UP	4/135	388/20738	0.246629	0.409614	0.309436	CR1/IFNG/SLAMF1/TNFRSF9	4
HAN_SATB1_TARGETS_DN	HAN_SATB1_TARGETS_DN	HAN_SATB1_TARGETS_DN	4/135	388/20738	0.246629	0.409614	0.309436	CCL26/IL11/IL6/KLRC2	4
ICHIBA_GRAFT_VERSUS_HOST_DISEASE_D7_DN	ICHIBA_GRAFT_VERSUS_HOST_DISEASE_D7_DN	ICHIBA_GRAFT_VERSUS_HOST_DISEASE_D7_DN	1/135	44/20738	0.249988	0.411602	0.310938	C8G	1
KEGG_AMINO_SUGAR_AND_NUCLEOTIDE_SUGAR_METABOLISM	KEGG_AMINO_SUGAR_AND_NUCLEOTIDE_SUGAR_METABOLISM	KEGG_AMINO_SUGAR_AND_NUCLEOTIDE_SUGAR_METABOLISM	1/135	44/20738	0.249988	0.411602	0.310938	CHIT1	1
KERLEY_RESPONSE_TO_CISPLATIN_UP	KERLEY_RESPONSE_TO_CISPLATIN_UP	KERLEY_RESPONSE_TO_CISPLATIN_UP	1/135	44/20738	0.249988	0.411602	0.310938	NEFL	1
KORKOLA_SEMINOMA_UP	KORKOLA_SEMINOMA_UP	KORKOLA_SEMINOMA_UP	1/135	44/20738	0.249988	0.411602	0.310938	CD27	1
REACTOME_ASSEMBLY_AND_CELL_SURFACE_PRESENTATION_OF_NMDA_RECEPTORS	REACTOME_ASSEMBLY_AND_CELL_SURFACE_PRESENTATION_OF_NMDA_RECEPTORS	REACTOME_ASSEMBLY_AND_CELL_SURFACE_PRESENTATION_OF_NMDA_RECEPTORS	1/135	44/20738	0.249988	0.411602	0.310938	NEFL	1
TAKEDA_TARGETS_OF_NUP98_HOXA9_FUSION_6HR_DN	TAKEDA_TARGETS_OF_NUP98_HOXA9_FUSION_6HR_DN	TAKEDA_TARGETS_OF_NUP98_HOXA9_FUSION_6HR_DN	1/135	44/20738	0.249988	0.411602	0.310938	CD80	1
TONKS_TARGETS_OF_RUNX1_RUNX1T1_FUSION_SUSTAINDED_IN_ERYTHROCYTE_UP	TONKS_TARGETS_OF_RUNX1_RUNX1T1_FUSION_SUSTAINDED_IN_ERYTHROCYTE_UP	TONKS_TARGETS_OF_RUNX1_RUNX1T1_FUSION_SUSTAINDED_IN_ERYTHROCYTE_UP	1/135	44/20738	0.249988	0.411602	0.310938	IL1RN	1
WANG_TARGETS_OF_MLL_CBP_FUSION_UP	WANG_TARGETS_OF_MLL_CBP_FUSION_UP	WANG_TARGETS_OF_MLL_CBP_FUSION_UP	1/135	44/20738	0.249988	0.411602	0.310938	NCAM1	1
KEGG_MAPK_SIGNALING_PATHWAY	KEGG_MAPK_SIGNALING_PATHWAY	KEGG_MAPK_SIGNALING_PATHWAY	3/135	267/20738	0.252173	0.41475	0.313317	IL1A/IL1R2/PLA2G1B	3
BURTON_ADIPOGENESIS_PEAK_AT_24HR	BURTON_ADIPOGENESIS_PEAK_AT_24HR	BURTON_ADIPOGENESIS_PEAK_AT_24HR	1/135	45/20738	0.254881	0.417851	0.315659	LCN2	1
FIGUEROA_AML_METHYLATION_CLUSTER_1_DN	FIGUEROA_AML_METHYLATION_CLUSTER_1_DN	FIGUEROA_AML_METHYLATION_CLUSTER_1_DN	1/135	45/20738	0.254881	0.417851	0.315659	CCL1	1
WINNEPENNINCKX_MELANOMA_METASTASIS_DN	WINNEPENNINCKX_MELANOMA_METASTASIS_DN	WINNEPENNINCKX_MELANOMA_METASTASIS_DN	1/135	45/20738	0.254881	0.417851	0.315659	CD1A	1
SMID_BREAST_CANCER_ERBB2_UP	SMID_BREAST_CANCER_ERBB2_UP	SMID_BREAST_CANCER_ERBB2_UP	2/135	151/20738	0.257924	0.42039	0.317577	CAMP/LBP	2
MCBRYAN_PUBERTAL_BREAST_4_5WK_UP	MCBRYAN_PUBERTAL_BREAST_4_5WK_UP	MCBRYAN_PUBERTAL_BREAST_4_5WK_UP	3/135	271/20738	0.259161	0.42039	0.317577	GATA3/LCN2/LTF	3
BURTON_ADIPOGENESIS_PEAK_AT_2HR	BURTON_ADIPOGENESIS_PEAK_AT_2HR	BURTON_ADIPOGENESIS_PEAK_AT_2HR	1/135	46/20738	0.259742	0.42039	0.317577	IL6	1
GRAHAM_CML_QUIESCENT_VS_NORMAL_QUIESCENT_DN	GRAHAM_CML_QUIESCENT_VS_NORMAL_QUIESCENT_DN	GRAHAM_CML_QUIESCENT_VS_NORMAL_QUIESCENT_DN	1/135	46/20738	0.259742	0.42039	0.317577	PMCH	1
KEGG_PROTEASOME	KEGG_PROTEASOME	KEGG_PROTEASOME	1/135	46/20738	0.259742	0.42039	0.317577	IFNG	1
KHETCHOUMIAN_TRIM24_TARGETS_UP	KHETCHOUMIAN_TRIM24_TARGETS_UP	KHETCHOUMIAN_TRIM24_TARGETS_UP	1/135	46/20738	0.259742	0.42039	0.317577	CD38	1
LANDIS_BREAST_CANCER_PROGRESSION_UP	LANDIS_BREAST_CANCER_PROGRESSION_UP	LANDIS_BREAST_CANCER_PROGRESSION_UP	1/135	46/20738	0.259742	0.42039	0.317577	LCN2	1
NUTT_GBM_VS_AO_GLIOMA_DN	NUTT_GBM_VS_AO_GLIOMA_DN	NUTT_GBM_VS_AO_GLIOMA_DN	1/135	46/20738	0.259742	0.42039	0.317577	NCAM1	1
PID_A6B1_A6B4_INTEGRIN_PATHWAY	PID_A6B1_A6B4_INTEGRIN_PATHWAY	PID_A6B1_A6B4_INTEGRIN_PATHWAY	1/135	46/20738	0.259742	0.42039	0.317577	IL1A	1
SATO_SILENCED_BY_DEACETYLATION_IN_PANCREATIC_CANCER	SATO_SILENCED_BY_DEACETYLATION_IN_PANCREATIC_CANCER	SATO_SILENCED_BY_DEACETYLATION_IN_PANCREATIC_CANCER	1/135	46/20738	0.259742	0.42039	0.317577	GAGE1	1
SILIGAN_BOUND_BY_EWS_FLT1_FUSION	SILIGAN_BOUND_BY_EWS_FLT1_FUSION	SILIGAN_BOUND_BY_EWS_FLT1_FUSION	1/135	46/20738	0.259742	0.42039	0.317577	LTF	1
STOSSI_RESPONSE_TO_ESTRADIOL	STOSSI_RESPONSE_TO_ESTRADIOL	STOSSI_RESPONSE_TO_ESTRADIOL	1/135	46/20738	0.259742	0.42039	0.317577	KLRC2	1
DOANE_BREAST_CANCER_ESR1_DN	DOANE_BREAST_CANCER_ESR1_DN	DOANE_BREAST_CANCER_ESR1_DN	1/135	47/20738	0.264572	0.425494	0.321433	ROPN1	1
HUANG_FOXA2_TARGETS_UP	HUANG_FOXA2_TARGETS_UP	HUANG_FOXA2_TARGETS_UP	1/135	47/20738	0.264572	0.425494	0.321433	PAX5	1
PID_DELTA_NP63_PATHWAY	PID_DELTA_NP63_PATHWAY	PID_DELTA_NP63_PATHWAY	1/135	47/20738	0.264572	0.425494	0.321433	IL1A	1
RASHI_RESPONSE_TO_IONIZING_RADIATION_4	RASHI_RESPONSE_TO_IONIZING_RADIATION_4	RASHI_RESPONSE_TO_IONIZING_RADIATION_4	1/135	47/20738	0.264572	0.425494	0.321433	HLA-DOB	1
SATO_SILENCED_EPIGENETICALLY_IN_PANCREATIC_CANCER	SATO_SILENCED_EPIGENETICALLY_IN_PANCREATIC_CANCER	SATO_SILENCED_EPIGENETICALLY_IN_PANCREATIC_CANCER	1/135	47/20738	0.264572	0.425494	0.321433	MAGEC1	1
ZHAN_MULTIPLE_MYELOMA_CD2_DN	ZHAN_MULTIPLE_MYELOMA_CD2_DN	ZHAN_MULTIPLE_MYELOMA_CD2_DN	1/135	47/20738	0.264572	0.425494	0.321433	CR2	1
SARRIO_EPITHELIAL_MESENCHYMAL_TRANSITION_DN	SARRIO_EPITHELIAL_MESENCHYMAL_TRANSITION_DN	SARRIO_EPITHELIAL_MESENCHYMAL_TRANSITION_DN	2/135	154/20738	0.265158	0.425987	0.321805	CCL21/IL1RN	2
DAUER_STAT3_TARGETS_UP	DAUER_STAT3_TARGETS_UP	DAUER_STAT3_TARGETS_UP	1/135	48/20738	0.26937	0.431389	0.325886	LBP	1
PARK_APL_PATHOGENESIS_DN	PARK_APL_PATHOGENESIS_DN	PARK_APL_PATHOGENESIS_DN	1/135	48/20738	0.26937	0.431389	0.325886	SERPINB2	1
PID_PI3KCI_PATHWAY	PID_PI3KCI_PATHWAY	PID_PI3KCI_PATHWAY	1/135	48/20738	0.26937	0.431389	0.325886	BLK	1
SCHAEFFER_PROSTATE_DEVELOPMENT_6HR_UP	SCHAEFFER_PROSTATE_DEVELOPMENT_6HR_UP	SCHAEFFER_PROSTATE_DEVELOPMENT_6HR_UP	2/135	156/20738	0.269981	0.431913	0.326282	COLEC12/CXCL13	2
CROMER_TUMORIGENESIS_DN	CROMER_TUMORIGENESIS_DN	CROMER_TUMORIGENESIS_DN	1/135	49/20738	0.274137	0.434908	0.328544	IL1RN	1
GUILLAUMOND_KLF10_TARGETS_UP	GUILLAUMOND_KLF10_TARGETS_UP	GUILLAUMOND_KLF10_TARGETS_UP	1/135	49/20738	0.274137	0.434908	0.328544	LCN2	1
HOFMANN_CELL_LYMPHOMA_UP	HOFMANN_CELL_LYMPHOMA_UP	HOFMANN_CELL_LYMPHOMA_UP	1/135	49/20738	0.274137	0.434908	0.328544	BLK	1
JAZAERI_BREAST_CANCER_BRCA1_VS_BRCA2_UP	JAZAERI_BREAST_CANCER_BRCA1_VS_BRCA2_UP	JAZAERI_BREAST_CANCER_BRCA1_VS_BRCA2_UP	1/135	49/20738	0.274137	0.434908	0.328544	CXCL5	1
LI_WILMS_TUMOR_VS_FETAL_KIDNEY_2_DN	LI_WILMS_TUMOR_VS_FETAL_KIDNEY_2_DN	LI_WILMS_TUMOR_VS_FETAL_KIDNEY_2_DN	1/135	49/20738	0.274137	0.434908	0.328544	GATA3	1
PID_ARF6_TRAFFICKING_PATHWAY	PID_ARF6_TRAFFICKING_PATHWAY	PID_ARF6_TRAFFICKING_PATHWAY	1/135	49/20738	0.274137	0.434908	0.328544	IL2RA	1
STAMBOLSKY_TARGETS_OF_MUTATED_TP53_DN	STAMBOLSKY_TARGETS_OF_MUTATED_TP53_DN	STAMBOLSKY_TARGETS_OF_MUTATED_TP53_DN	1/135	49/20738	0.274137	0.434908	0.328544	LBP	1
SU_PANCREAS	SU_PANCREAS	SU_PANCREAS	1/135	49/20738	0.274137	0.434908	0.328544	IL10	1
DURAND_STROMA_NS_UP	DURAND_STROMA_NS_UP	DURAND_STROMA_NS_UP	2/135	159/20738	0.277215	0.438765	0.331458	LY9/TCF7	2
FOSTER_TOLERANT_MACROPHAGE_DN	FOSTER_TOLERANT_MACROPHAGE_DN	FOSTER_TOLERANT_MACROPHAGE_DN	4/135	410/20738	0.278096	0.438765	0.331458	IL10/IL12B/IL6/TAL1	4
HENDRICKS_SMARCA4_TARGETS_DN	HENDRICKS_SMARCA4_TARGETS_DN	HENDRICKS_SMARCA4_TARGETS_DN	1/135	50/20738	0.278874	0.438765	0.331458	CXCR6	1
OHGUCHI_LIVER_HNF4A_TARGETS_UP	OHGUCHI_LIVER_HNF4A_TARGETS_UP	OHGUCHI_LIVER_HNF4A_TARGETS_UP	1/135	50/20738	0.278874	0.438765	0.331458	IL1RN	1
REACTOME_CROSS_PRESENTATION_OF_SOLUBLE_EXOGENOUS_ANTIGENS_ENDOSOMES	REACTOME_CROSS_PRESENTATION_OF_SOLUBLE_EXOGENOUS_ANTIGENS_ENDOSOMES	REACTOME_CROSS_PRESENTATION_OF_SOLUBLE_EXOGENOUS_ANTIGENS_ENDOSOMES	1/135	50/20738	0.278874	0.438765	0.331458	FCGR1A	1
SASAI_RESISTANCE_TO_NEOPLASTIC_TRANSFROMATION	SASAI_RESISTANCE_TO_NEOPLASTIC_TRANSFROMATION	SASAI_RESISTANCE_TO_NEOPLASTIC_TRANSFROMATION	1/135	50/20738	0.278874	0.438765	0.331458	IL1RL1	1
SCHEIDEREIT_IKK_INTERACTING_PROTEINS	SCHEIDEREIT_IKK_INTERACTING_PROTEINS	SCHEIDEREIT_IKK_INTERACTING_PROTEINS	1/135	50/20738	0.278874	0.438765	0.331458	CARD11	1
ZHAN_MULTIPLE_MYELOMA_HP_UP	ZHAN_MULTIPLE_MYELOMA_HP_UP	ZHAN_MULTIPLE_MYELOMA_HP_UP	1/135	50/20738	0.278874	0.438765	0.331458	LAG3	1
BANDRES_RESPONSE_TO_CARMUSTIN_MGMT_48HR_DN	BANDRES_RESPONSE_TO_CARMUSTIN_MGMT_48HR_DN	BANDRES_RESPONSE_TO_CARMUSTIN_MGMT_48HR_DN	2/135	160/20738	0.279625	0.439041	0.331666	BLK/CD79A	2
DARWICHE_PAPILLOMA_RISK_LOW_UP	DARWICHE_PAPILLOMA_RISK_LOW_UP	DARWICHE_PAPILLOMA_RISK_LOW_UP	2/135	160/20738	0.279625	0.439041	0.331666	HAMP/IL17A	2
CHIBA_RESPONSE_TO_TSA_UP	CHIBA_RESPONSE_TO_TSA_UP	CHIBA_RESPONSE_TO_TSA_UP	1/135	51/20738	0.28358	0.443876	0.335319	CD8B	1
MORI_IMMATURE_B_LYMPHOCYTE_UP	MORI_IMMATURE_B_LYMPHOCYTE_UP	MORI_IMMATURE_B_LYMPHOCYTE_UP	1/135	51/20738	0.28358	0.443876	0.335319	MS4A1	1
TAVOR_CEBPA_TARGETS_UP	TAVOR_CEBPA_TARGETS_UP	TAVOR_CEBPA_TARGETS_UP	1/135	51/20738	0.28358	0.443876	0.335319	IL1RN	1
BREDEMEYER_RAG_SIGNALING_VIA_ATM_NOT_VIA_NFKB_UP	BREDEMEYER_RAG_SIGNALING_VIA_ATM_NOT_VIA_NFKB_UP	BREDEMEYER_RAG_SIGNALING_VIA_ATM_NOT_VIA_NFKB_UP	1/135	52/20738	0.288255	0.447971	0.338413	COLEC12	1
BROWNE_HCMV_INFECTION_1HR_UP	BROWNE_HCMV_INFECTION_1HR_UP	BROWNE_HCMV_INFECTION_1HR_UP	1/135	52/20738	0.288255	0.447971	0.338413	IL6	1
CHARAFE_BREAST_CANCER_BASAL_VS_MESENCHYMAL_DN	CHARAFE_BREAST_CANCER_BASAL_VS_MESENCHYMAL_DN	CHARAFE_BREAST_CANCER_BASAL_VS_MESENCHYMAL_DN	1/135	52/20738	0.288255	0.447971	0.338413	IL11	1
KEGG_ENDOMETRIAL_CANCER	KEGG_ENDOMETRIAL_CANCER	KEGG_ENDOMETRIAL_CANCER	1/135	52/20738	0.288255	0.447971	0.338413	TCF7	1
PID_PTP1B_PATHWAY	PID_PTP1B_PATHWAY	PID_PTP1B_PATHWAY	1/135	52/20738	0.288255	0.447971	0.338413	BLK	1
WU_SILENCED_BY_METHYLATION_IN_BLADDER_CANCER	WU_SILENCED_BY_METHYLATION_IN_BLADDER_CANCER	WU_SILENCED_BY_METHYLATION_IN_BLADDER_CANCER	1/135	52/20738	0.288255	0.447971	0.338413	KLRC2	1
ZAMORA_NOS2_TARGETS_UP	ZAMORA_NOS2_TARGETS_UP	ZAMORA_NOS2_TARGETS_UP	1/135	52/20738	0.288255	0.447971	0.338413	IL1RN	1
PHONG_TNF_RESPONSE_VIA_P38_PARTIAL	PHONG_TNF_RESPONSE_VIA_P38_PARTIAL	PHONG_TNF_RESPONSE_VIA_P38_PARTIAL	2/135	164/20738	0.289261	0.449077	0.339248	IL6/SERPINB2	2
BENPORATH_OCT4_TARGETS	BENPORATH_OCT4_TARGETS	BENPORATH_OCT4_TARGETS	3/135	290/20738	0.292666	0.451048	0.340737	EOMES/NEFL/TAL1	3
CHIARADONNA_NEOPLASTIC_TRANSFORMATION_KRAS_CDC25_DN	CHIARADONNA_NEOPLASTIC_TRANSFORMATION_KRAS_CDC25_DN	CHIARADONNA_NEOPLASTIC_TRANSFORMATION_KRAS_CDC25_DN	1/135	53/20738	0.2929	0.451048	0.340737	IL1RL1	1
HUPER_BREAST_BASAL_VS_LUMINAL_UP	HUPER_BREAST_BASAL_VS_LUMINAL_UP	HUPER_BREAST_BASAL_VS_LUMINAL_UP	1/135	53/20738	0.2929	0.451048	0.340737	IL1A	1
KEGG_AMYOTROPHIC_LATERAL_SCLEROSIS_ALS	KEGG_AMYOTROPHIC_LATERAL_SCLEROSIS_ALS	KEGG_AMYOTROPHIC_LATERAL_SCLEROSIS_ALS	1/135	53/20738	0.2929	0.451048	0.340737	NEFL	1
KRIEG_HYPOXIA_VIA_KDM3A	KRIEG_HYPOXIA_VIA_KDM3A	KRIEG_HYPOXIA_VIA_KDM3A	1/135	53/20738	0.2929	0.451048	0.340737	CXCL5	1
MORI_PLASMA_CELL_UP	MORI_PLASMA_CELL_UP	MORI_PLASMA_CELL_UP	1/135	53/20738	0.2929	0.451048	0.340737	CD28	1
PAPASPYRIDONOS_UNSTABLE_ATEROSCLEROTIC_PLAQUE_UP	PAPASPYRIDONOS_UNSTABLE_ATEROSCLEROTIC_PLAQUE_UP	PAPASPYRIDONOS_UNSTABLE_ATEROSCLEROTIC_PLAQUE_UP	1/135	53/20738	0.2929	0.451048	0.340737	CCL18	1
SHETH_LIVER_CANCER_VS_TXNIP_LOSS_PAM6	SHETH_LIVER_CANCER_VS_TXNIP_LOSS_PAM6	SHETH_LIVER_CANCER_VS_TXNIP_LOSS_PAM6	1/135	53/20738	0.2929	0.451048	0.340737	IL1R2	1
MULLIGHAN_MLL_SIGNATURE_2_UP	MULLIGHAN_MLL_SIGNATURE_2_UP	MULLIGHAN_MLL_SIGNATURE_2_UP	4/135	421/20738	0.294077	0.452403	0.341761	BATF/FCGR1A/FUT7/IL1RN	4
BROWNE_HCMV_INFECTION_14HR_DN	BROWNE_HCMV_INFECTION_14HR_DN	BROWNE_HCMV_INFECTION_14HR_DN	3/135	291/20738	0.29444	0.452504	0.341837	BLK/CXCL13/IL12B	3
BAKKER_FOXO3_TARGETS_UP	BAKKER_FOXO3_TARGETS_UP	BAKKER_FOXO3_TARGETS_UP	1/135	54/20738	0.297515	0.454478	0.343328	CR2	1
BECKER_TAMOXIFEN_RESISTANCE_DN	BECKER_TAMOXIFEN_RESISTANCE_DN	BECKER_TAMOXIFEN_RESISTANCE_DN	1/135	54/20738	0.297515	0.454478	0.343328	GATA3	1
LEE_LIVER_CANCER_MYC_UP	LEE_LIVER_CANCER_MYC_UP	LEE_LIVER_CANCER_MYC_UP	1/135	54/20738	0.297515	0.454478	0.343328	LCN2	1
TONKS_TARGETS_OF_RUNX1_RUNX1T1_FUSION_GRANULOCYTE_UP	TONKS_TARGETS_OF_RUNX1_RUNX1T1_FUSION_GRANULOCYTE_UP	TONKS_TARGETS_OF_RUNX1_RUNX1T1_FUSION_GRANULOCYTE_UP	1/135	54/20738	0.297515	0.454478	0.343328	TAL1	1
WESTON_VEGFA_TARGETS_6HR	WESTON_VEGFA_TARGETS_6HR	WESTON_VEGFA_TARGETS_6HR	1/135	54/20738	0.297515	0.454478	0.343328	CCL7	1
WIERENGA_STAT5A_TARGETS_GROUP2	WIERENGA_STAT5A_TARGETS_GROUP2	WIERENGA_STAT5A_TARGETS_GROUP2	1/135	54/20738	0.297515	0.454478	0.343328	CSF2	1
HOLLERN_SQUAMOUS_BREAST_TUMOR	HOLLERN_SQUAMOUS_BREAST_TUMOR	HOLLERN_SQUAMOUS_BREAST_TUMOR	2/135	169/20738	0.301285	0.457809	0.345844	SERPINB2/TCF7	2
MOHANKUMAR_HOXA1_TARGETS_DN	MOHANKUMAR_HOXA1_TARGETS_DN	MOHANKUMAR_HOXA1_TARGETS_DN	2/135	169/20738	0.301285	0.457809	0.345844	LTF/TNFRSF9	2
SERVITJA_ISLET_HNF1A_TARGETS_UP	SERVITJA_ISLET_HNF1A_TARGETS_UP	SERVITJA_ISLET_HNF1A_TARGETS_UP	2/135	169/20738	0.301285	0.457809	0.345844	CXCL13/NEFL	2
DIRMEIER_LMP1_RESPONSE_LATE_UP	DIRMEIER_LMP1_RESPONSE_LATE_UP	DIRMEIER_LMP1_RESPONSE_LATE_UP	1/135	55/20738	0.3021	0.457809	0.345844	BATF	1
KEGG_BASAL_CELL_CARCINOMA	KEGG_BASAL_CELL_CARCINOMA	KEGG_BASAL_CELL_CARCINOMA	1/135	55/20738	0.3021	0.457809	0.345844	TCF7	1
KEGG_STEROID_HORMONE_BIOSYNTHESIS	KEGG_STEROID_HORMONE_BIOSYNTHESIS	KEGG_STEROID_HORMONE_BIOSYNTHESIS	1/135	55/20738	0.3021	0.457809	0.345844	HSD11B1	1
PID_FGF_PATHWAY	PID_FGF_PATHWAY	PID_FGF_PATHWAY	1/135	55/20738	0.3021	0.457809	0.345844	NCAM1	1
REACTOME_NUCLEOTIDE_BINDING_DOMAIN_LEUCINE_RICH_REPEAT_CONTAINING_RECEPTOR_NLR_SIGNALING_PATHWAYS	REACTOME_NUCLEOTIDE_BINDING_DOMAIN_LEUCINE_RICH_REPEAT_CONTAINING_RECEPTOR_NLR_SIGNALING_PATHWAYS	REACTOME_NUCLEOTIDE_BINDING_DOMAIN_LEUCINE_RICH_REPEAT_CONTAINING_RECEPTOR_NLR_SIGNALING_PATHWAYS	1/135	55/20738	0.3021	0.457809	0.345844	NOD2	1
REACTOME_FACTORS_INVOLVED_IN_MEGAKARYOCYTE_DEVELOPMENT_AND_PLATELET_PRODUCTION	REACTOME_FACTORS_INVOLVED_IN_MEGAKARYOCYTE_DEVELOPMENT_AND_PLATELET_PRODUCTION	REACTOME_FACTORS_INVOLVED_IN_MEGAKARYOCYTE_DEVELOPMENT_AND_PLATELET_PRODUCTION	2/135	170/20738	0.303686	0.45968	0.347258	GATA3/IFNB1	2
ASTIER_INTEGRIN_SIGNALING	ASTIER_INTEGRIN_SIGNALING	ASTIER_INTEGRIN_SIGNALING	1/135	56/20738	0.306655	0.45968	0.347258	CD79A	1
BROWNE_HCMV_INFECTION_10HR_DN	BROWNE_HCMV_INFECTION_10HR_DN	BROWNE_HCMV_INFECTION_10HR_DN	1/135	56/20738	0.306655	0.45968	0.347258	BLK	1
DAWSON_METHYLATED_IN_LYMPHOMA_TCL1	DAWSON_METHYLATED_IN_LYMPHOMA_TCL1	DAWSON_METHYLATED_IN_LYMPHOMA_TCL1	1/135	56/20738	0.306655	0.45968	0.347258	NCAM1	1
GRADE_COLON_VS_RECTAL_CANCER_DN	GRADE_COLON_VS_RECTAL_CANCER_DN	GRADE_COLON_VS_RECTAL_CANCER_DN	1/135	56/20738	0.306655	0.45968	0.347258	TNFRSF13B	1
GUTIERREZ_CHRONIC_LYMPHOCYTIC_LEUKEMIA_DN	GUTIERREZ_CHRONIC_LYMPHOCYTIC_LEUKEMIA_DN	GUTIERREZ_CHRONIC_LYMPHOCYTIC_LEUKEMIA_DN	1/135	56/20738	0.306655	0.45968	0.347258	FCER2	1
KYNG_DNA_DAMAGE_BY_UV	KYNG_DNA_DAMAGE_BY_UV	KYNG_DNA_DAMAGE_BY_UV	1/135	56/20738	0.306655	0.45968	0.347258	LCN2	1
LEE_LIVER_CANCER_MYC_E2F1_UP	LEE_LIVER_CANCER_MYC_E2F1_UP	LEE_LIVER_CANCER_MYC_E2F1_UP	1/135	56/20738	0.306655	0.45968	0.347258	LCN2	1
LY_AGING_OLD_DN	LY_AGING_OLD_DN	LY_AGING_OLD_DN	1/135	56/20738	0.306655	0.45968	0.347258	SERPINB2	1
PID_TXA2PATHWAY	PID_TXA2PATHWAY	PID_TXA2PATHWAY	1/135	56/20738	0.306655	0.45968	0.347258	BLK	1
TANG_SENESCENCE_TP53_TARGETS_DN	TANG_SENESCENCE_TP53_TARGETS_DN	TANG_SENESCENCE_TP53_TARGETS_DN	1/135	56/20738	0.306655	0.45968	0.347258	TREM1	1
ACEVEDO_NORMAL_TISSUE_ADJACENT_TO_LIVER_TUMOR_UP	ACEVEDO_NORMAL_TISSUE_ADJACENT_TO_LIVER_TUMOR_UP	ACEVEDO_NORMAL_TISSUE_ADJACENT_TO_LIVER_TUMOR_UP	2/135	173/20738	0.310881	0.463726	0.350315	C9/MBL2	2
AMIT_SERUM_RESPONSE_240_MCF10A	AMIT_SERUM_RESPONSE_240_MCF10A	AMIT_SERUM_RESPONSE_240_MCF10A	1/135	57/20738	0.311181	0.463726	0.350315	SERPINB2	1
CROONQUIST_STROMAL_STIMULATION_UP	CROONQUIST_STROMAL_STIMULATION_UP	CROONQUIST_STROMAL_STIMULATION_UP	1/135	57/20738	0.311181	0.463726	0.350315	IL6	1
KEGG_ACUTE_MYELOID_LEUKEMIA	KEGG_ACUTE_MYELOID_LEUKEMIA	KEGG_ACUTE_MYELOID_LEUKEMIA	1/135	57/20738	0.311181	0.463726	0.350315	TCF7	1
PETROVA_PROX1_TARGETS_DN	PETROVA_PROX1_TARGETS_DN	PETROVA_PROX1_TARGETS_DN	1/135	57/20738	0.311181	0.463726	0.350315	IL6	1
PLASARI_TGFB1_SIGNALING_VIA_NFIC_10HR_UP	PLASARI_TGFB1_SIGNALING_VIA_NFIC_10HR_UP	PLASARI_TGFB1_SIGNALING_VIA_NFIC_10HR_UP	1/135	57/20738	0.311181	0.463726	0.350315	CD38	1
SENGUPTA_NASOPHARYNGEAL_CARCINOMA_UP	SENGUPTA_NASOPHARYNGEAL_CARCINOMA_UP	SENGUPTA_NASOPHARYNGEAL_CARCINOMA_UP	3/135	301/20738	0.312213	0.46481	0.351133	FCGR1A/IFNG/TNFRSF9	3
BILD_SRC_ONCOGENIC_SIGNATURE	BILD_SRC_ONCOGENIC_SIGNATURE	BILD_SRC_ONCOGENIC_SIGNATURE	1/135	58/20738	0.315677	0.465417	0.351592	SERPINB2	1
CAFFAREL_RESPONSE_TO_THC_24HR_5_DN	CAFFAREL_RESPONSE_TO_THC_24HR_5_DN	CAFFAREL_RESPONSE_TO_THC_24HR_5_DN	1/135	58/20738	0.315677	0.465417	0.351592	SERPINB2	1
CORRE_MULTIPLE_MYELOMA_DN	CORRE_MULTIPLE_MYELOMA_DN	CORRE_MULTIPLE_MYELOMA_DN	1/135	58/20738	0.315677	0.465417	0.351592	COLEC12	1
HUPER_BREAST_BASAL_VS_LUMINAL_DN	HUPER_BREAST_BASAL_VS_LUMINAL_DN	HUPER_BREAST_BASAL_VS_LUMINAL_DN	1/135	58/20738	0.315677	0.465417	0.351592	LCN2	1
KANNAN_TP53_TARGETS_UP	KANNAN_TP53_TARGETS_UP	KANNAN_TP53_TARGETS_UP	1/135	58/20738	0.315677	0.465417	0.351592	NEFL	1
KEGG_ARACHIDONIC_ACID_METABOLISM	KEGG_ARACHIDONIC_ACID_METABOLISM	KEGG_ARACHIDONIC_ACID_METABOLISM	1/135	58/20738	0.315677	0.465417	0.351592	PLA2G1B	1
LIM_MAMMARY_LUMINAL_PROGENITOR_UP	LIM_MAMMARY_LUMINAL_PROGENITOR_UP	LIM_MAMMARY_LUMINAL_PROGENITOR_UP	1/135	58/20738	0.315677	0.465417	0.351592	LBP	1
RAMASWAMY_METASTASIS_DN	RAMASWAMY_METASTASIS_DN	RAMASWAMY_METASTASIS_DN	1/135	58/20738	0.315677	0.465417	0.351592	TAL1	1
REACTOME_IRON_UPTAKE_AND_TRANSPORT	REACTOME_IRON_UPTAKE_AND_TRANSPORT	REACTOME_IRON_UPTAKE_AND_TRANSPORT	1/135	58/20738	0.315677	0.465417	0.351592	LCN2	1
REACTOME_SIGNALING_BY_ERBB4	REACTOME_SIGNALING_BY_ERBB4	REACTOME_SIGNALING_BY_ERBB4	1/135	58/20738	0.315677	0.465417	0.351592	S100B	1
HAHTOLA_MYCOSIS_FUNGOIDES_SKIN_UP	HAHTOLA_MYCOSIS_FUNGOIDES_SKIN_UP	HAHTOLA_MYCOSIS_FUNGOIDES_SKIN_UP	2/135	176/20738	0.318061	0.467927	0.353488	CCL19/COLEC12	2
AMIT_EGF_RESPONSE_240_HELA	AMIT_EGF_RESPONSE_240_HELA	AMIT_EGF_RESPONSE_240_HELA	1/135	59/20738	0.320144	0.467927	0.353488	IL11	1
BARIS_THYROID_CANCER_DN	BARIS_THYROID_CANCER_DN	BARIS_THYROID_CANCER_DN	1/135	59/20738	0.320144	0.467927	0.353488	GATA3	1
GRABARCZYK_BCL11B_TARGETS_DN	GRABARCZYK_BCL11B_TARGETS_DN	GRABARCZYK_BCL11B_TARGETS_DN	1/135	59/20738	0.320144	0.467927	0.353488	C9	1
NADLER_OBESITY_UP	NADLER_OBESITY_UP	NADLER_OBESITY_UP	1/135	59/20738	0.320144	0.467927	0.353488	LBP	1
PID_NOTCH_PATHWAY	PID_NOTCH_PATHWAY	PID_NOTCH_PATHWAY	1/135	59/20738	0.320144	0.467927	0.353488	GATA3	1
WEIGEL_OXIDATIVE_STRESS_BY_HNE_AND_TBH	WEIGEL_OXIDATIVE_STRESS_BY_HNE_AND_TBH	WEIGEL_OXIDATIVE_STRESS_BY_HNE_AND_TBH	1/135	59/20738	0.320144	0.467927	0.353488	IL9	1
XU_GH1_EXOGENOUS_TARGETS_UP	XU_GH1_EXOGENOUS_TARGETS_UP	XU_GH1_EXOGENOUS_TARGETS_UP	1/135	59/20738	0.320144	0.467927	0.353488	TNFRSF11A	1
ZHENG_IL22_SIGNALING_UP	ZHENG_IL22_SIGNALING_UP	ZHENG_IL22_SIGNALING_UP	1/135	59/20738	0.320144	0.467927	0.353488	CD38	1
HORIUCHI_WTAP_TARGETS_UP	HORIUCHI_WTAP_TARGETS_UP	HORIUCHI_WTAP_TARGETS_UP	3/135	307/20738	0.322895	0.471248	0.355997	COLEC12/CXCL5/TNFRSF11A	3
CUI_GLUCOSE_DEPRIVATION	CUI_GLUCOSE_DEPRIVATION	CUI_GLUCOSE_DEPRIVATION	1/135	60/20738	0.324583	0.471248	0.355997	PRAME	1
DAVICIONI_PAX_FOXO1_SIGNATURE_IN_ARMS_UP	DAVICIONI_PAX_FOXO1_SIGNATURE_IN_ARMS_UP	DAVICIONI_PAX_FOXO1_SIGNATURE_IN_ARMS_UP	1/135	60/20738	0.324583	0.471248	0.355997	PAX5	1
KYNG_DNA_DAMAGE_BY_4NQO_OR_UV	KYNG_DNA_DAMAGE_BY_4NQO_OR_UV	KYNG_DNA_DAMAGE_BY_4NQO_OR_UV	1/135	60/20738	0.324583	0.471248	0.355997	SERPINB2	1
LEE_LIVER_CANCER_CIPROFIBRATE_UP	LEE_LIVER_CANCER_CIPROFIBRATE_UP	LEE_LIVER_CANCER_CIPROFIBRATE_UP	1/135	60/20738	0.324583	0.471248	0.355997	LCN2	1
MEISSNER_BRAIN_HCP_WITH_H3K4ME2_AND_H3K27ME3	MEISSNER_BRAIN_HCP_WITH_H3K4ME2_AND_H3K27ME3	MEISSNER_BRAIN_HCP_WITH_H3K4ME2_AND_H3K27ME3	1/135	60/20738	0.324583	0.471248	0.355997	EOMES	1
PID_FCER1_PATHWAY	PID_FCER1_PATHWAY	PID_FCER1_PATHWAY	1/135	60/20738	0.324583	0.471248	0.355997	PLA2G1B	1
BENPORATH_NOS_TARGETS	BENPORATH_NOS_TARGETS	BENPORATH_NOS_TARGETS	2/135	179/20738	0.325224	0.471281	0.356022	EOMES/TAL1	2
DAVICIONI_MOLECULAR_ARMS_VS_ERMS_DN	DAVICIONI_MOLECULAR_ARMS_VS_ERMS_DN	DAVICIONI_MOLECULAR_ARMS_VS_ERMS_DN	2/135	179/20738	0.325224	0.471281	0.356022	COLEC12/PRAME	2
DARWICHE_SQUAMOUS_CELL_CARCINOMA_DN	DARWICHE_SQUAMOUS_CELL_CARCINOMA_DN	DARWICHE_SQUAMOUS_CELL_CARCINOMA_DN	2/135	180/20738	0.327607	0.474035	0.358102	HAMP/IL17A	2
GERHOLD_ADIPOGENESIS_DN	GERHOLD_ADIPOGENESIS_DN	GERHOLD_ADIPOGENESIS_DN	1/135	61/20738	0.328992	0.474035	0.358102	CCL7	1
INGRAM_SHH_TARGETS_DN	INGRAM_SHH_TARGETS_DN	INGRAM_SHH_TARGETS_DN	1/135	61/20738	0.328992	0.474035	0.358102	IL1RN	1
KOKKINAKIS_METHIONINE_DEPRIVATION_48HR_DN	KOKKINAKIS_METHIONINE_DEPRIVATION_48HR_DN	KOKKINAKIS_METHIONINE_DEPRIVATION_48HR_DN	1/135	61/20738	0.328992	0.474035	0.358102	IFNG	1
LEE_LIVER_CANCER_MYC_TGFA_UP	LEE_LIVER_CANCER_MYC_TGFA_UP	LEE_LIVER_CANCER_MYC_TGFA_UP	1/135	61/20738	0.328992	0.474035	0.358102	LCN2	1
REACTOME_CD22_MEDIATED_BCR_REGULATION	REACTOME_CD22_MEDIATED_BCR_REGULATION	REACTOME_CD22_MEDIATED_BCR_REGULATION	1/135	61/20738	0.328992	0.474035	0.358102	CD79A	1
JISON_SICKLE_CELL_DISEASE_UP	JISON_SICKLE_CELL_DISEASE_UP	JISON_SICKLE_CELL_DISEASE_UP	2/135	182/20738	0.332368	0.477636	0.360823	FCGR1A/MARCO	2
HERNANDEZ_MITOTIC_ARREST_BY_DOCETAXEL_2_UP	HERNANDEZ_MITOTIC_ARREST_BY_DOCETAXEL_2_UP	HERNANDEZ_MITOTIC_ARREST_BY_DOCETAXEL_2_UP	1/135	62/20738	0.333373	0.477636	0.360823	IL1RL1	1
KEGG_COLORECTAL_CANCER	KEGG_COLORECTAL_CANCER	KEGG_COLORECTAL_CANCER	1/135	62/20738	0.333373	0.477636	0.360823	TCF7	1
LIU_COMMON_CANCER_GENES	LIU_COMMON_CANCER_GENES	LIU_COMMON_CANCER_GENES	1/135	62/20738	0.333373	0.477636	0.360823	TCF7	1
REACTOME_CA2_PATHWAY	REACTOME_CA2_PATHWAY	REACTOME_CA2_PATHWAY	1/135	62/20738	0.333373	0.477636	0.360823	TCF7	1
SANSOM_WNT_PATHWAY_REQUIRE_MYC	SANSOM_WNT_PATHWAY_REQUIRE_MYC	SANSOM_WNT_PATHWAY_REQUIRE_MYC	1/135	62/20738	0.333373	0.477636	0.360823	TCF7	1
DOANE_RESPONSE_TO_ANDROGEN_UP	DOANE_RESPONSE_TO_ANDROGEN_UP	DOANE_RESPONSE_TO_ANDROGEN_UP	2/135	183/20738	0.334744	0.478471	0.361453	CAMP/IL19	2
LEE_LIVER_CANCER_SURVIVAL_UP	LEE_LIVER_CANCER_SURVIVAL_UP	LEE_LIVER_CANCER_SURVIVAL_UP	2/135	184/20738	0.337119	0.478471	0.361453	C2/CCL16	2
TONKS_TARGETS_OF_RUNX1_RUNX1T1_FUSION_HSC_UP	TONKS_TARGETS_OF_RUNX1_RUNX1T1_FUSION_HSC_UP	TONKS_TARGETS_OF_RUNX1_RUNX1T1_FUSION_HSC_UP	2/135	184/20738	0.337119	0.478471	0.361453	IL1RL1/SERPINB2	2
LEE_CALORIE_RESTRICTION_NEOCORTEX_DN	LEE_CALORIE_RESTRICTION_NEOCORTEX_DN	LEE_CALORIE_RESTRICTION_NEOCORTEX_DN	1/135	63/20738	0.337726	0.478471	0.361453	IL17A	1
LEE_LIVER_CANCER_E2F1_UP	LEE_LIVER_CANCER_E2F1_UP	LEE_LIVER_CANCER_E2F1_UP	1/135	63/20738	0.337726	0.478471	0.361453	LCN2	1
LEE_LIVER_CANCER_MYC_DN	LEE_LIVER_CANCER_MYC_DN	LEE_LIVER_CANCER_MYC_DN	1/135	63/20738	0.337726	0.478471	0.361453	C4BPA	1
LINDSTEDT_DENDRITIC_CELL_MATURATION_C	LINDSTEDT_DENDRITIC_CELL_MATURATION_C	LINDSTEDT_DENDRITIC_CELL_MATURATION_C	1/135	63/20738	0.337726	0.478471	0.361453	TNFRSF11A	1
LINDSTEDT_DENDRITIC_CELL_MATURATION_D	LINDSTEDT_DENDRITIC_CELL_MATURATION_D	LINDSTEDT_DENDRITIC_CELL_MATURATION_D	1/135	63/20738	0.337726	0.478471	0.361453	FCER2	1
REACTOME_NCAM_SIGNALING_FOR_NEURITE_OUT_GROWTH	REACTOME_NCAM_SIGNALING_FOR_NEURITE_OUT_GROWTH	REACTOME_NCAM_SIGNALING_FOR_NEURITE_OUT_GROWTH	1/135	63/20738	0.337726	0.478471	0.361453	NCAM1	1
STEARMAN_LUNG_CANCER_EARLY_VS_LATE_DN	STEARMAN_LUNG_CANCER_EARLY_VS_LATE_DN	STEARMAN_LUNG_CANCER_EARLY_VS_LATE_DN	1/135	63/20738	0.337726	0.478471	0.361453	LCN2	1
WILCOX_RESPONSE_TO_PROGESTERONE_DN	WILCOX_RESPONSE_TO_PROGESTERONE_DN	WILCOX_RESPONSE_TO_PROGESTERONE_DN	1/135	63/20738	0.337726	0.478471	0.361453	IGLL1	1
ZWANG_EGF_PERSISTENTLY_DN	ZWANG_EGF_PERSISTENTLY_DN	ZWANG_EGF_PERSISTENTLY_DN	1/135	63/20738	0.337726	0.478471	0.361453	HSD11B1	1
WANG_CISPLATIN_RESPONSE_AND_XPC_UP	WANG_CISPLATIN_RESPONSE_AND_XPC_UP	WANG_CISPLATIN_RESPONSE_AND_XPC_UP	2/135	185/20738	0.33949	0.480524	0.363004	GATA3/PRAME	2
BURTON_ADIPOGENESIS_6	BURTON_ADIPOGENESIS_6	BURTON_ADIPOGENESIS_6	2/135	186/20738	0.34186	0.482801	0.364725	HSD11B1/LCN2	2
GOLDRATH_IMMUNE_MEMORY	GOLDRATH_IMMUNE_MEMORY	GOLDRATH_IMMUNE_MEMORY	1/135	64/20738	0.34205	0.482801	0.364725	EOMES	1
HADDAD_T_LYMPHOCYTE_AND_NK_PROGENITOR_DN	HADDAD_T_LYMPHOCYTE_AND_NK_PROGENITOR_DN	HADDAD_T_LYMPHOCYTE_AND_NK_PROGENITOR_DN	1/135	64/20738	0.34205	0.482801	0.364725	CCR9	1
RUTELLA_RESPONSE_TO_CSF2RB_AND_IL4_DN	RUTELLA_RESPONSE_TO_CSF2RB_AND_IL4_DN	RUTELLA_RESPONSE_TO_CSF2RB_AND_IL4_DN	3/135	320/20738	0.346042	0.486611	0.367602	CXCL5/FCGR1A/TREM1	3
KORKOLA_YOLK_SAC_TUMOR	KORKOLA_YOLK_SAC_TUMOR	KORKOLA_YOLK_SAC_TUMOR	1/135	65/20738	0.346347	0.486611	0.367602	EOMES	1
LEE_LIVER_CANCER_ACOX1_UP	LEE_LIVER_CANCER_ACOX1_UP	LEE_LIVER_CANCER_ACOX1_UP	1/135	65/20738	0.346347	0.486611	0.367602	LCN2	1
PID_LYSOPHOSPHOLIPID_PATHWAY	PID_LYSOPHOSPHOLIPID_PATHWAY	PID_LYSOPHOSPHOLIPID_PATHWAY	1/135	65/20738	0.346347	0.486611	0.367602	IL6	1
PID_RB_1PATHWAY	PID_RB_1PATHWAY	PID_RB_1PATHWAY	1/135	65/20738	0.346347	0.486611	0.367602	CSF2	1
FONTAINE_PAPILLARY_THYROID_CARCINOMA_UP	FONTAINE_PAPILLARY_THYROID_CARCINOMA_UP	FONTAINE_PAPILLARY_THYROID_CARCINOMA_UP	1/135	66/20738	0.350615	0.491701	0.371448	IL19	1
MIKKELSEN_ES_HCP_WITH_H3_UNMETHYLATED	MIKKELSEN_ES_HCP_WITH_H3_UNMETHYLATED	MIKKELSEN_ES_HCP_WITH_H3_UNMETHYLATED	1/135	66/20738	0.350615	0.491701	0.371448	TNFRSF9	1
IVANOVA_HEMATOPOIESIS_STEM_CELL	IVANOVA_HEMATOPOIESIS_STEM_CELL	IVANOVA_HEMATOPOIESIS_STEM_CELL	2/135	190/20738	0.35131	0.492222	0.371841	CCL19/GATA3	2
JECHLINGER_EPITHELIAL_TO_MESENCHYMAL_TRANSITION_UP	JECHLINGER_EPITHELIAL_TO_MESENCHYMAL_TRANSITION_UP	JECHLINGER_EPITHELIAL_TO_MESENCHYMAL_TRANSITION_UP	1/135	67/20738	0.354856	0.495367	0.374217	IL11	1
MCMURRAY_TP53_HRAS_COOPERATION_RESPONSE_DN	MCMURRAY_TP53_HRAS_COOPERATION_RESPONSE_DN	MCMURRAY_TP53_HRAS_COOPERATION_RESPONSE_DN	1/135	67/20738	0.354856	0.495367	0.374217	TNFRSF18	1
RIGGINS_TAMOXIFEN_RESISTANCE_UP	RIGGINS_TAMOXIFEN_RESISTANCE_UP	RIGGINS_TAMOXIFEN_RESISTANCE_UP	1/135	67/20738	0.354856	0.495367	0.374217	COLEC12	1
URS_ADIPOCYTE_DIFFERENTIATION_UP	URS_ADIPOCYTE_DIFFERENTIATION_UP	URS_ADIPOCYTE_DIFFERENTIATION_UP	1/135	67/20738	0.354856	0.495367	0.374217	LBP	1
MCBRYAN_PUBERTAL_BREAST_6_7WK_UP	MCBRYAN_PUBERTAL_BREAST_6_7WK_UP	MCBRYAN_PUBERTAL_BREAST_6_7WK_UP	2/135	192/20738	0.356018	0.496535	0.375099	MS4A1/TCF7	2
WIERENGA_STAT5A_TARGETS_DN	WIERENGA_STAT5A_TARGETS_DN	WIERENGA_STAT5A_TARGETS_DN	2/135	193/20738	0.358368	0.498962	0.376933	BATF/LCN2	2
HESS_TARGETS_OF_HOXA9_AND_MEIS1_UP	HESS_TARGETS_OF_HOXA9_AND_MEIS1_UP	HESS_TARGETS_OF_HOXA9_AND_MEIS1_UP	1/135	68/20738	0.359069	0.498962	0.376933	CD28	1
LEIN_NEURON_MARKERS	LEIN_NEURON_MARKERS	LEIN_NEURON_MARKERS	1/135	68/20738	0.359069	0.498962	0.376933	NEFL	1
ZHONG_SECRETOME_OF_LUNG_CANCER_AND_ENDOTHELIUM	ZHONG_SECRETOME_OF_LUNG_CANCER_AND_ENDOTHELIUM	ZHONG_SECRETOME_OF_LUNG_CANCER_AND_ENDOTHELIUM	1/135	68/20738	0.359069	0.498962	0.376933	C2	1
GAUSSMANN_MLL_AF4_FUSION_TARGETS_A_UP	GAUSSMANN_MLL_AF4_FUSION_TARGETS_A_UP	GAUSSMANN_MLL_AF4_FUSION_TARGETS_A_UP	2/135	194/20738	0.360715	0.500335	0.377971	CCL7/NCAM1	2
REACTOME_CELL_SURFACE_INTERACTIONS_AT_THE_VASCULAR_WALL	REACTOME_CELL_SURFACE_INTERACTIONS_AT_THE_VASCULAR_WALL	REACTOME_CELL_SURFACE_INTERACTIONS_AT_THE_VASCULAR_WALL	2/135	194/20738	0.360715	0.500335	0.377971	IGLL1/TREM1	2
AKL_HTLV1_INFECTION_DN	AKL_HTLV1_INFECTION_DN	AKL_HTLV1_INFECTION_DN	1/135	69/20738	0.363255	0.502031	0.379251	PMCH	1
BILANGES_SERUM_AND_RAPAMYCIN_SENSITIVE_GENES	BILANGES_SERUM_AND_RAPAMYCIN_SENSITIVE_GENES	BILANGES_SERUM_AND_RAPAMYCIN_SENSITIVE_GENES	1/135	69/20738	0.363255	0.502031	0.379251	C8G	1
KYNG_RESPONSE_TO_H2O2	KYNG_RESPONSE_TO_H2O2	KYNG_RESPONSE_TO_H2O2	1/135	69/20738	0.363255	0.502031	0.379251	C4BPA	1
REACTOME_FCGR_ACTIVATION	REACTOME_FCGR_ACTIVATION	REACTOME_FCGR_ACTIVATION	1/135	69/20738	0.363255	0.502031	0.379251	FCGR1A	1
KEGG_LONG_TERM_DEPRESSION	KEGG_LONG_TERM_DEPRESSION	KEGG_LONG_TERM_DEPRESSION	1/135	70/20738	0.367414	0.505485	0.381861	PLA2G1B	1
LEE_AGING_CEREBELLUM_DN	LEE_AGING_CEREBELLUM_DN	LEE_AGING_CEREBELLUM_DN	1/135	70/20738	0.367414	0.505485	0.381861	CSF2	1
LIN_NPAS4_TARGETS_DN	LIN_NPAS4_TARGETS_DN	LIN_NPAS4_TARGETS_DN	1/135	70/20738	0.367414	0.505485	0.381861	HSD11B1	1
ROSS_AML_OF_FAB_M7_TYPE	ROSS_AML_OF_FAB_M7_TYPE	ROSS_AML_OF_FAB_M7_TYPE	1/135	70/20738	0.367414	0.505485	0.381861	TAL1	1
SHETH_LIVER_CANCER_VS_TXNIP_LOSS_PAM3	SHETH_LIVER_CANCER_VS_TXNIP_LOSS_PAM3	SHETH_LIVER_CANCER_VS_TXNIP_LOSS_PAM3	1/135	70/20738	0.367414	0.505485	0.381861	LCN2	1
BURTON_ADIPOGENESIS_2	BURTON_ADIPOGENESIS_2	BURTON_ADIPOGENESIS_2	1/135	71/20738	0.371546	0.509788	0.385112	IL1RL1	1
LIU_NASOPHARYNGEAL_CARCINOMA	LIU_NASOPHARYNGEAL_CARCINOMA	LIU_NASOPHARYNGEAL_CARCINOMA	1/135	71/20738	0.371546	0.509788	0.385112	TAL1	1
RAGHAVACHARI_PLATELET_SPECIFIC_GENES	RAGHAVACHARI_PLATELET_SPECIFIC_GENES	RAGHAVACHARI_PLATELET_SPECIFIC_GENES	1/135	71/20738	0.371546	0.509788	0.385112	CXCL5	1
KRIEG_KDM3A_TARGETS_NOT_HYPOXIA	KRIEG_KDM3A_TARGETS_NOT_HYPOXIA	KRIEG_KDM3A_TARGETS_NOT_HYPOXIA	2/135	200/20738	0.374727	0.51369	0.388059	SAA1/TNFSF14	2
SHEPARD_BMYB_MORPHOLINO_DN	SHEPARD_BMYB_MORPHOLINO_DN	SHEPARD_BMYB_MORPHOLINO_DN	2/135	201/20738	0.377051	0.515946	0.389763	C8G/EOMES	2
TURASHVILI_BREAST_DUCTAL_CARCINOMA_VS_DUCTAL_NORMAL_DN	TURASHVILI_BREAST_DUCTAL_CARCINOMA_VS_DUCTAL_NORMAL_DN	TURASHVILI_BREAST_DUCTAL_CARCINOMA_VS_DUCTAL_NORMAL_DN	2/135	201/20738	0.377051	0.515946	0.389763	LTF/SAA1	2
CHESLER_BRAIN_QTL_CIS	CHESLER_BRAIN_QTL_CIS	CHESLER_BRAIN_QTL_CIS	1/135	73/20738	0.37973	0.517752	0.391127	CCL21	1
KEGG_ADHERENS_JUNCTION	KEGG_ADHERENS_JUNCTION	KEGG_ADHERENS_JUNCTION	1/135	73/20738	0.37973	0.517752	0.391127	TCF7	1
OUILLETTE_CLL_13Q14_DELETION_UP	OUILLETTE_CLL_13Q14_DELETION_UP	OUILLETTE_CLL_13Q14_DELETION_UP	1/135	73/20738	0.37973	0.517752	0.391127	SPACA3	1
YAO_TEMPORAL_RESPONSE_TO_PROGESTERONE_CLUSTER_0	YAO_TEMPORAL_RESPONSE_TO_PROGESTERONE_CLUSTER_0	YAO_TEMPORAL_RESPONSE_TO_PROGESTERONE_CLUSTER_0	1/135	73/20738	0.37973	0.517752	0.391127	NCAM1	1
PHONG_TNF_RESPONSE_NOT_VIA_P38	PHONG_TNF_RESPONSE_NOT_VIA_P38	PHONG_TNF_RESPONSE_NOT_VIA_P38	3/135	341/20738	0.383264	0.520018	0.392839	CSF2/IKBKE/TNFRSF9	3
DARWICHE_PAPILLOMA_PROGRESSION_RISK	DARWICHE_PAPILLOMA_PROGRESSION_RISK	DARWICHE_PAPILLOMA_PROGRESSION_RISK	1/135	74/20738	0.383782	0.520018	0.392839	LAG3	1
DER_IFN_ALPHA_RESPONSE_UP	DER_IFN_ALPHA_RESPONSE_UP	DER_IFN_ALPHA_RESPONSE_UP	1/135	74/20738	0.383782	0.520018	0.392839	IL6	1
HOFFMANN_PRE_BI_TO_LARGE_PRE_BII_LYMPHOCYTE_DN	HOFFMANN_PRE_BI_TO_LARGE_PRE_BII_LYMPHOCYTE_DN	HOFFMANN_PRE_BI_TO_LARGE_PRE_BII_LYMPHOCYTE_DN	1/135	74/20738	0.383782	0.520018	0.392839	IGLL1	1
HUANG_GATA2_TARGETS_DN	HUANG_GATA2_TARGETS_DN	HUANG_GATA2_TARGETS_DN	1/135	74/20738	0.383782	0.520018	0.392839	SLAMF1	1
KEGG_ARRHYTHMOGENIC_RIGHT_VENTRICULAR_CARDIOMYOPATHY_ARVC	KEGG_ARRHYTHMOGENIC_RIGHT_VENTRICULAR_CARDIOMYOPATHY_ARVC	KEGG_ARRHYTHMOGENIC_RIGHT_VENTRICULAR_CARDIOMYOPATHY_ARVC	1/135	74/20738	0.383782	0.520018	0.392839	TCF7	1
LEE_AGING_NEOCORTEX_UP	LEE_AGING_NEOCORTEX_UP	LEE_AGING_NEOCORTEX_UP	1/135	74/20738	0.383782	0.520018	0.392839	CCL21	1
ANDERSEN_LIVER_CANCER_KRT19_DN	ANDERSEN_LIVER_CANCER_KRT19_DN	ANDERSEN_LIVER_CANCER_KRT19_DN	1/135	75/20738	0.387808	0.524074	0.395903	C8G	1
MIKKELSEN_MCV6_ICP_WITH_H3K27ME3	MIKKELSEN_MCV6_ICP_WITH_H3K27ME3	MIKKELSEN_MCV6_ICP_WITH_H3K27ME3	1/135	75/20738	0.387808	0.524074	0.395903	PAX5	1
SEITZ_NEOPLASTIC_TRANSFORMATION_BY_8P_DELETION_UP	SEITZ_NEOPLASTIC_TRANSFORMATION_BY_8P_DELETION_UP	SEITZ_NEOPLASTIC_TRANSFORMATION_BY_8P_DELETION_UP	1/135	75/20738	0.387808	0.524074	0.395903	MAGEA3	1
GOTZMANN_EPITHELIAL_TO_MESENCHYMAL_TRANSITION_DN	GOTZMANN_EPITHELIAL_TO_MESENCHYMAL_TRANSITION_DN	GOTZMANN_EPITHELIAL_TO_MESENCHYMAL_TRANSITION_DN	2/135	206/20738	0.388615	0.524699	0.396376	IL1RN/LBP	2
YAGI_AML_WITH_11Q23_REARRANGED	YAGI_AML_WITH_11Q23_REARRANGED	YAGI_AML_WITH_11Q23_REARRANGED	3/135	345/20738	0.390309	0.526211	0.397518	CD79A/FCGR1A/TAL1	3
BRUECKNER_TARGETS_OF_MIRLET7A3_DN	BRUECKNER_TARGETS_OF_MIRLET7A3_DN	BRUECKNER_TARGETS_OF_MIRLET7A3_DN	1/135	76/20738	0.391808	0.526211	0.397518	CXCL5	1
KEGG_VEGF_SIGNALING_PATHWAY	KEGG_VEGF_SIGNALING_PATHWAY	KEGG_VEGF_SIGNALING_PATHWAY	1/135	76/20738	0.391808	0.526211	0.397518	PLA2G1B	1
MULLIGHAN_NPM1_MUTATED_SIGNATURE_2_DN	MULLIGHAN_NPM1_MUTATED_SIGNATURE_2_DN	MULLIGHAN_NPM1_MUTATED_SIGNATURE_2_DN	1/135	76/20738	0.391808	0.526211	0.397518	TCF7	1
REACTOME_ECM_PROTEOGLYCANS	REACTOME_ECM_PROTEOGLYCANS	REACTOME_ECM_PROTEOGLYCANS	1/135	76/20738	0.391808	0.526211	0.397518	NCAM1	1
ZHONG_SECRETOME_OF_LUNG_CANCER_AND_MACROPHAGE	ZHONG_SECRETOME_OF_LUNG_CANCER_AND_MACROPHAGE	ZHONG_SECRETOME_OF_LUNG_CANCER_AND_MACROPHAGE	1/135	76/20738	0.391808	0.526211	0.397518	C2	1
BILD_CTNNB1_ONCOGENIC_SIGNATURE	BILD_CTNNB1_ONCOGENIC_SIGNATURE	BILD_CTNNB1_ONCOGENIC_SIGNATURE	1/135	77/20738	0.395781	0.527362	0.398387	IL1A	1
BOSCO_INTERFERON_INDUCED_ANTIVIRAL_MODULE	BOSCO_INTERFERON_INDUCED_ANTIVIRAL_MODULE	BOSCO_INTERFERON_INDUCED_ANTIVIRAL_MODULE	1/135	77/20738	0.395781	0.527362	0.398387	CD80	1
CORRE_MULTIPLE_MYELOMA_UP	CORRE_MULTIPLE_MYELOMA_UP	CORRE_MULTIPLE_MYELOMA_UP	1/135	77/20738	0.395781	0.527362	0.398387	SERPINB2	1
FONTAINE_FOLLICULAR_THYROID_ADENOMA_UP	FONTAINE_FOLLICULAR_THYROID_ADENOMA_UP	FONTAINE_FOLLICULAR_THYROID_ADENOMA_UP	1/135	77/20738	0.395781	0.527362	0.398387	GATA3	1
KEGG_GLYCEROPHOSPHOLIPID_METABOLISM	KEGG_GLYCEROPHOSPHOLIPID_METABOLISM	KEGG_GLYCEROPHOSPHOLIPID_METABOLISM	1/135	77/20738	0.395781	0.527362	0.398387	PLA2G1B	1
NAKAYAMA_SOFT_TISSUE_TUMORS_PCA1_DN	NAKAYAMA_SOFT_TISSUE_TUMORS_PCA1_DN	NAKAYAMA_SOFT_TISSUE_TUMORS_PCA1_DN	1/135	77/20738	0.395781	0.527362	0.398387	PRAME	1
SANA_RESPONSE_TO_IFNG_UP	SANA_RESPONSE_TO_IFNG_UP	SANA_RESPONSE_TO_IFNG_UP	1/135	77/20738	0.395781	0.527362	0.398387	IL23A	1
SEKI_INFLAMMATORY_RESPONSE_LPS_UP	SEKI_INFLAMMATORY_RESPONSE_LPS_UP	SEKI_INFLAMMATORY_RESPONSE_LPS_UP	1/135	77/20738	0.395781	0.527362	0.398387	CCL7	1
YAO_TEMPORAL_RESPONSE_TO_PROGESTERONE_CLUSTER_6	YAO_TEMPORAL_RESPONSE_TO_PROGESTERONE_CLUSTER_6	YAO_TEMPORAL_RESPONSE_TO_PROGESTERONE_CLUSTER_6	1/135	77/20738	0.395781	0.527362	0.398387	LTF	1
BURTON_ADIPOGENESIS_8	BURTON_ADIPOGENESIS_8	BURTON_ADIPOGENESIS_8	1/135	78/20738	0.399729	0.530303	0.400609	NCAM1	1
DUAN_PRDM5_TARGETS	DUAN_PRDM5_TARGETS	DUAN_PRDM5_TARGETS	1/135	78/20738	0.399729	0.530303	0.400609	PAX5	1
KYNG_DNA_DAMAGE_BY_GAMMA_RADIATION	KYNG_DNA_DAMAGE_BY_GAMMA_RADIATION	KYNG_DNA_DAMAGE_BY_GAMMA_RADIATION	1/135	78/20738	0.399729	0.530303	0.400609	CCL13	1
WONG_ENDMETRIUM_CANCER_DN	WONG_ENDMETRIUM_CANCER_DN	WONG_ENDMETRIUM_CANCER_DN	1/135	78/20738	0.399729	0.530303	0.400609	KLRC2	1
WOO_LIVER_CANCER_RECURRENCE_DN	WOO_LIVER_CANCER_RECURRENCE_DN	WOO_LIVER_CANCER_RECURRENCE_DN	1/135	78/20738	0.399729	0.530303	0.400609	C4BPA	1
BASSO_HAIRY_CELL_LEUKEMIA_UP	BASSO_HAIRY_CELL_LEUKEMIA_UP	BASSO_HAIRY_CELL_LEUKEMIA_UP	1/135	79/20738	0.403652	0.534575	0.403836	IL1R2	1
BOYLAN_MULTIPLE_MYELOMA_D_DN	BOYLAN_MULTIPLE_MYELOMA_D_DN	BOYLAN_MULTIPLE_MYELOMA_D_DN	1/135	79/20738	0.403652	0.534575	0.403836	IL2RA	1
PILON_KLF1_TARGETS_UP	PILON_KLF1_TARGETS_UP	PILON_KLF1_TARGETS_UP	4/135	496/20738	0.404657	0.535441	0.40449	C8G/CRP/MARCO/SLAMF1	4
CAIRO_HEPATOBLASTOMA_CLASSES_DN	CAIRO_HEPATOBLASTOMA_CLASSES_DN	CAIRO_HEPATOBLASTOMA_CLASSES_DN	2/135	214/20738	0.40692	0.536382	0.405201	C8A/HSD11B1	2
BILANGES_SERUM_SENSITIVE_GENES	BILANGES_SERUM_SENSITIVE_GENES	BILANGES_SERUM_SENSITIVE_GENES	1/135	80/20738	0.407549	0.536382	0.405201	XCR1	1
KYNG_WERNER_SYNDROM_AND_NORMAL_AGING_UP	KYNG_WERNER_SYNDROM_AND_NORMAL_AGING_UP	KYNG_WERNER_SYNDROM_AND_NORMAL_AGING_UP	1/135	80/20738	0.407549	0.536382	0.405201	CHIT1	1
PID_BETA_CATENIN_NUC_PATHWAY	PID_BETA_CATENIN_NUC_PATHWAY	PID_BETA_CATENIN_NUC_PATHWAY	1/135	80/20738	0.407549	0.536382	0.405201	TCF7	1
SHAFFER_IRF4_TARGETS_IN_ACTIVATED_B_LYMPHOCYTE	SHAFFER_IRF4_TARGETS_IN_ACTIVATED_B_LYMPHOCYTE	SHAFFER_IRF4_TARGETS_IN_ACTIVATED_B_LYMPHOCYTE	1/135	80/20738	0.407549	0.536382	0.405201	IRF4	1
IWANAGA_CARCINOGENESIS_BY_KRAS_PTEN_DN	IWANAGA_CARCINOGENESIS_BY_KRAS_PTEN_DN	IWANAGA_CARCINOGENESIS_BY_KRAS_PTEN_DN	3/135	355/20738	0.407834	0.536382	0.405201	CD28/CXCL13/ICOS	3
PEREZ_TP63_TARGETS	PEREZ_TP63_TARGETS	PEREZ_TP63_TARGETS	3/135	355/20738	0.407834	0.536382	0.405201	CXCR3/IL1RN/NEFL	3
GRUETZMANN_PANCREATIC_CANCER_UP	GRUETZMANN_PANCREATIC_CANCER_UP	GRUETZMANN_PANCREATIC_CANCER_UP	3/135	357/20738	0.411322	0.536926	0.405613	C2/IL1RN/LCN2	3
FALVELLA_SMOKERS_WITH_LUNG_CANCER	FALVELLA_SMOKERS_WITH_LUNG_CANCER	FALVELLA_SMOKERS_WITH_LUNG_CANCER	1/135	81/20738	0.41142	0.536926	0.405613	SERPINB2	1
HARRIS_HYPOXIA	HARRIS_HYPOXIA	HARRIS_HYPOXIA	1/135	81/20738	0.41142	0.536926	0.405613	IL6	1
KYNG_DNA_DAMAGE_BY_GAMMA_AND_UV_RADIATION	KYNG_DNA_DAMAGE_BY_GAMMA_AND_UV_RADIATION	KYNG_DNA_DAMAGE_BY_GAMMA_AND_UV_RADIATION	1/135	81/20738	0.41142	0.536926	0.405613	SAA1	1
LEE_AGING_CEREBELLUM_UP	LEE_AGING_CEREBELLUM_UP	LEE_AGING_CEREBELLUM_UP	1/135	81/20738	0.41142	0.536926	0.405613	CCL21	1
MORI_PRE_BI_LYMPHOCYTE_UP	MORI_PRE_BI_LYMPHOCYTE_UP	MORI_PRE_BI_LYMPHOCYTE_UP	1/135	81/20738	0.41142	0.536926	0.405613	IGLL1	1
RADMACHER_AML_PROGNOSIS	RADMACHER_AML_PROGNOSIS	RADMACHER_AML_PROGNOSIS	1/135	81/20738	0.41142	0.536926	0.405613	LCN2	1
REACTOME_DOWNSTREAM_SIGNALING_EVENTS_OF_B_CELL_RECEPTOR_BCR	REACTOME_DOWNSTREAM_SIGNALING_EVENTS_OF_B_CELL_RECEPTOR_BCR	REACTOME_DOWNSTREAM_SIGNALING_EVENTS_OF_B_CELL_RECEPTOR_BCR	1/135	81/20738	0.41142	0.536926	0.405613	CARD11	1
SAKAI_TUMOR_INFILTRATING_MONOCYTES_DN	SAKAI_TUMOR_INFILTRATING_MONOCYTES_DN	SAKAI_TUMOR_INFILTRATING_MONOCYTES_DN	1/135	81/20738	0.41142	0.536926	0.405613	FCGR1A	1
KIM_WT1_TARGETS_UP	KIM_WT1_TARGETS_UP	KIM_WT1_TARGETS_UP	2/135	217/20738	0.413718	0.538715	0.406964	IL11/IL2RA	2
BURTON_ADIPOGENESIS_9	BURTON_ADIPOGENESIS_9	BURTON_ADIPOGENESIS_9	1/135	82/20738	0.415267	0.538715	0.406964	CCL7	1
COATES_MACROPHAGE_M1_VS_M2_DN	COATES_MACROPHAGE_M1_VS_M2_DN	COATES_MACROPHAGE_M1_VS_M2_DN	1/135	82/20738	0.415267	0.538715	0.406964	LBP	1
KESHELAVA_MULTIPLE_DRUG_RESISTANCE	KESHELAVA_MULTIPLE_DRUG_RESISTANCE	KESHELAVA_MULTIPLE_DRUG_RESISTANCE	1/135	82/20738	0.415267	0.538715	0.406964	FOXP3	1
KUNINGER_IGF1_VS_PDGFB_TARGETS_UP	KUNINGER_IGF1_VS_PDGFB_TARGETS_UP	KUNINGER_IGF1_VS_PDGFB_TARGETS_UP	1/135	82/20738	0.415267	0.538715	0.406964	NCAM1	1
REACTOME_ROLE_OF_PHOSPHOLIPIDS_IN_PHAGOCYTOSIS	REACTOME_ROLE_OF_PHOSPHOLIPIDS_IN_PHAGOCYTOSIS	REACTOME_ROLE_OF_PHOSPHOLIPIDS_IN_PHAGOCYTOSIS	1/135	82/20738	0.415267	0.538715	0.406964	FCGR1A	1
ROSS_ACUTE_MYELOID_LEUKEMIA_CBF	ROSS_ACUTE_MYELOID_LEUKEMIA_CBF	ROSS_ACUTE_MYELOID_LEUKEMIA_CBF	1/135	82/20738	0.415267	0.538715	0.406964	PRAME	1
DACOSTA_UV_RESPONSE_VIA_ERCC3_TTD_DN	DACOSTA_UV_RESPONSE_VIA_ERCC3_TTD_DN	DACOSTA_UV_RESPONSE_VIA_ERCC3_TTD_DN	1/135	83/20738	0.419089	0.542287	0.409662	SERPINB2	1
KEGG_HYPERTROPHIC_CARDIOMYOPATHY_HCM	KEGG_HYPERTROPHIC_CARDIOMYOPATHY_HCM	KEGG_HYPERTROPHIC_CARDIOMYOPATHY_HCM	1/135	83/20738	0.419089	0.542287	0.409662	IL6	1
ZHU_CMV_24_HR_UP	ZHU_CMV_24_HR_UP	ZHU_CMV_24_HR_UP	1/135	83/20738	0.419089	0.542287	0.409662	IL11	1
MIKKELSEN_IPS_HCP_WITH_H3_UNMETHYLATED	MIKKELSEN_IPS_HCP_WITH_H3_UNMETHYLATED	MIKKELSEN_IPS_HCP_WITH_H3_UNMETHYLATED	1/135	84/20738	0.422885	0.545347	0.411973	TAL1	1
ONDER_CDH1_SIGNALING_VIA_CTNNB1	ONDER_CDH1_SIGNALING_VIA_CTNNB1	ONDER_CDH1_SIGNALING_VIA_CTNNB1	1/135	84/20738	0.422885	0.545347	0.411973	SAA1	1
STAMBOLSKY_RESPONSE_TO_VITAMIN_D3_UP	STAMBOLSKY_RESPONSE_TO_VITAMIN_D3_UP	STAMBOLSKY_RESPONSE_TO_VITAMIN_D3_UP	1/135	84/20738	0.422885	0.545347	0.411973	CR1	1
ZHU_CMV_24_HR_DN	ZHU_CMV_24_HR_DN	ZHU_CMV_24_HR_DN	1/135	84/20738	0.422885	0.545347	0.411973	MBL2	1
DACOSTA_UV_RESPONSE_VIA_ERCC3_XPCS_DN	DACOSTA_UV_RESPONSE_VIA_ERCC3_XPCS_DN	DACOSTA_UV_RESPONSE_VIA_ERCC3_XPCS_DN	1/135	85/20738	0.426658	0.547892	0.413896	IL6	1
KEGG_TGF_BETA_SIGNALING_PATHWAY	KEGG_TGF_BETA_SIGNALING_PATHWAY	KEGG_TGF_BETA_SIGNALING_PATHWAY	1/135	85/20738	0.426658	0.547892	0.413896	IFNG	1
KIM_GLIS2_TARGETS_UP	KIM_GLIS2_TARGETS_UP	KIM_GLIS2_TARGETS_UP	1/135	85/20738	0.426658	0.547892	0.413896	CCL21	1
NAKAYAMA_SOFT_TISSUE_TUMORS_PCA2_DN	NAKAYAMA_SOFT_TISSUE_TUMORS_PCA2_DN	NAKAYAMA_SOFT_TISSUE_TUMORS_PCA2_DN	1/135	85/20738	0.426658	0.547892	0.413896	CCL14	1
REACTOME_DEGRADATION_OF_BETA_CATENIN_BY_THE_DESTRUCTION_COMPLEX	REACTOME_DEGRADATION_OF_BETA_CATENIN_BY_THE_DESTRUCTION_COMPLEX	REACTOME_DEGRADATION_OF_BETA_CATENIN_BY_THE_DESTRUCTION_COMPLEX	1/135	85/20738	0.426658	0.547892	0.413896	TCF7	1
CHIANG_LIVER_CANCER_SUBCLASS_UNANNOTATED_UP	CHIANG_LIVER_CANCER_SUBCLASS_UNANNOTATED_UP	CHIANG_LIVER_CANCER_SUBCLASS_UNANNOTATED_UP	1/135	86/20738	0.430405	0.55131	0.416478	TNFSF14	1
SASSON_RESPONSE_TO_GONADOTROPHINS_UP	SASSON_RESPONSE_TO_GONADOTROPHINS_UP	SASSON_RESPONSE_TO_GONADOTROPHINS_UP	1/135	86/20738	0.430405	0.55131	0.416478	HSD11B1	1
TAKEDA_TARGETS_OF_NUP98_HOXA9_FUSION_6HR_UP	TAKEDA_TARGETS_OF_NUP98_HOXA9_FUSION_6HR_UP	TAKEDA_TARGETS_OF_NUP98_HOXA9_FUSION_6HR_UP	1/135	86/20738	0.430405	0.55131	0.416478	IFNB1	1
PHONG_TNF_RESPONSE_VIA_P38_COMPLETE	PHONG_TNF_RESPONSE_VIA_P38_COMPLETE	PHONG_TNF_RESPONSE_VIA_P38_COMPLETE	2/135	225/20738	0.431654	0.552445	0.417336	IKBKE/IL11	2
BRUINS_UVC_RESPONSE_VIA_TP53_GROUP_C	BRUINS_UVC_RESPONSE_VIA_TP53_GROUP_C	BRUINS_UVC_RESPONSE_VIA_TP53_GROUP_C	1/135	87/20738	0.434129	0.552824	0.417622	IL1RL1	1
KEGG_APOPTOSIS	KEGG_APOPTOSIS	KEGG_APOPTOSIS	1/135	87/20738	0.434129	0.552824	0.417622	IL1A	1
LEE_TARGETS_OF_PTCH1_AND_SUFU_DN	LEE_TARGETS_OF_PTCH1_AND_SUFU_DN	LEE_TARGETS_OF_PTCH1_AND_SUFU_DN	1/135	87/20738	0.434129	0.552824	0.417622	NCAM1	1
REACTOME_PROTEIN_PROTEIN_INTERACTIONS_AT_SYNAPSES	REACTOME_PROTEIN_PROTEIN_INTERACTIONS_AT_SYNAPSES	REACTOME_PROTEIN_PROTEIN_INTERACTIONS_AT_SYNAPSES	1/135	87/20738	0.434129	0.552824	0.417622	IL1RAPL2	1
RICKMAN_HEAD_AND_NECK_CANCER_E	RICKMAN_HEAD_AND_NECK_CANCER_E	RICKMAN_HEAD_AND_NECK_CANCER_E	1/135	87/20738	0.434129	0.552824	0.417622	IL1RN	1
ZHANG_TARGETS_OF_EWSR1_FLI1_FUSION	ZHANG_TARGETS_OF_EWSR1_FLI1_FUSION	ZHANG_TARGETS_OF_EWSR1_FLI1_FUSION	1/135	87/20738	0.434129	0.552824	0.417622	CD79A	1
BHAT_ESR1_TARGETS_NOT_VIA_AKT1_DN	BHAT_ESR1_TARGETS_NOT_VIA_AKT1_DN	BHAT_ESR1_TARGETS_NOT_VIA_AKT1_DN	1/135	88/20738	0.437828	0.554752	0.419079	GATA3	1
HOEBEKE_LYMPHOID_STEM_CELL_DN	HOEBEKE_LYMPHOID_STEM_CELL_DN	HOEBEKE_LYMPHOID_STEM_CELL_DN	1/135	88/20738	0.437828	0.554752	0.419079	TAL1	1
JIANG_VHL_TARGETS	JIANG_VHL_TARGETS	JIANG_VHL_TARGETS	1/135	88/20738	0.437828	0.554752	0.419079	IKBKE	1
MORI_LARGE_PRE_BII_LYMPHOCYTE_UP	MORI_LARGE_PRE_BII_LYMPHOCYTE_UP	MORI_LARGE_PRE_BII_LYMPHOCYTE_UP	1/135	88/20738	0.437828	0.554752	0.419079	IGLL1	1
SASSON_RESPONSE_TO_FORSKOLIN_UP	SASSON_RESPONSE_TO_FORSKOLIN_UP	SASSON_RESPONSE_TO_FORSKOLIN_UP	1/135	88/20738	0.437828	0.554752	0.419079	HSD11B1	1
SCHLESINGER_METHYLATED_DE_NOVO_IN_CANCER	SCHLESINGER_METHYLATED_DE_NOVO_IN_CANCER	SCHLESINGER_METHYLATED_DE_NOVO_IN_CANCER	1/135	88/20738	0.437828	0.554752	0.419079	PAX5	1
RAO_BOUND_BY_SALL4	RAO_BOUND_BY_SALL4	RAO_BOUND_BY_SALL4	2/135	228/20738	0.438306	0.554897	0.419188	EOMES/NEFL	2
BAELDE_DIABETIC_NEPHROPATHY_UP	BAELDE_DIABETIC_NEPHROPATHY_UP	BAELDE_DIABETIC_NEPHROPATHY_UP	1/135	89/20738	0.441503	0.55663	0.420497	LTK	1
KEGG_PROSTATE_CANCER	KEGG_PROSTATE_CANCER	KEGG_PROSTATE_CANCER	1/135	89/20738	0.441503	0.55663	0.420497	TCF7	1
SEIDEN_ONCOGENESIS_BY_MET	SEIDEN_ONCOGENESIS_BY_MET	SEIDEN_ONCOGENESIS_BY_MET	1/135	89/20738	0.441503	0.55663	0.420497	CXCL5	1
VANLOO_SP3_TARGETS_DN	VANLOO_SP3_TARGETS_DN	VANLOO_SP3_TARGETS_DN	1/135	89/20738	0.441503	0.55663	0.420497	MARCO	1
WNT_SIGNALING	WNT_SIGNALING	WNT_SIGNALING	1/135	89/20738	0.441503	0.55663	0.420497	TCF7	1
ZHOU_INFLAMMATORY_RESPONSE_LIVE_DN	ZHOU_INFLAMMATORY_RESPONSE_LIVE_DN	ZHOU_INFLAMMATORY_RESPONSE_LIVE_DN	3/135	376/20738	0.444124	0.559471	0.422644	CXCR6/TLR10/TNFSF14	3
REACTOME_TRANSCRIPTIONAL_REGULATION_OF_GRANULOPOIESIS	REACTOME_TRANSCRIPTIONAL_REGULATION_OF_GRANULOPOIESIS	REACTOME_TRANSCRIPTIONAL_REGULATION_OF_GRANULOPOIESIS	1/135	90/20738	0.445154	0.560306	0.423274	TAL1	1
MORI_IMMATURE_B_LYMPHOCYTE_DN	MORI_IMMATURE_B_LYMPHOCYTE_DN	MORI_IMMATURE_B_LYMPHOCYTE_DN	1/135	91/20738	0.448782	0.56394	0.426019	IGLL1	1
TURASHVILI_BREAST_LOBULAR_CARCINOMA_VS_DUCTAL_NORMAL_DN	TURASHVILI_BREAST_LOBULAR_CARCINOMA_VS_DUCTAL_NORMAL_DN	TURASHVILI_BREAST_LOBULAR_CARCINOMA_VS_DUCTAL_NORMAL_DN	1/135	91/20738	0.448782	0.56394	0.426019	SAA1	1
LEE_RECENT_THYMIC_EMIGRANT	LEE_RECENT_THYMIC_EMIGRANT	LEE_RECENT_THYMIC_EMIGRANT	2/135	233/20738	0.449299	0.564125	0.426159	CCR9/GATA3	2
REACTOME_HIV_INFECTION	REACTOME_HIV_INFECTION	REACTOME_HIV_INFECTION	2/135	234/20738	0.451484	0.565204	0.426975	CD28/CD8B	2
CAMPS_COLON_CANCER_COPY_NUMBER_UP	CAMPS_COLON_CANCER_COPY_NUMBER_UP	CAMPS_COLON_CANCER_COPY_NUMBER_UP	1/135	92/20738	0.452386	0.565204	0.426975	MAGEA1	1
GAVIN_FOXP3_TARGETS_CLUSTER_P6	GAVIN_FOXP3_TARGETS_CLUSTER_P6	GAVIN_FOXP3_TARGETS_CLUSTER_P6	1/135	92/20738	0.452386	0.565204	0.426975	TNFRSF9	1
KIM_MYCN_AMPLIFICATION_TARGETS_UP	KIM_MYCN_AMPLIFICATION_TARGETS_UP	KIM_MYCN_AMPLIFICATION_TARGETS_UP	1/135	92/20738	0.452386	0.565204	0.426975	MNX1	1
LEIN_PONS_MARKERS	LEIN_PONS_MARKERS	LEIN_PONS_MARKERS	1/135	92/20738	0.452386	0.565204	0.426975	S100B	1
REACTOME_FORMATION_OF_THE_BETA_CATENIN_TCF_TRANSACTIVATING_COMPLEX	REACTOME_FORMATION_OF_THE_BETA_CATENIN_TCF_TRANSACTIVATING_COMPLEX	REACTOME_FORMATION_OF_THE_BETA_CATENIN_TCF_TRANSACTIVATING_COMPLEX	1/135	92/20738	0.452386	0.565204	0.426975	TCF7	1
MIKKELSEN_MEF_HCP_WITH_H3_UNMETHYLATED	MIKKELSEN_MEF_HCP_WITH_H3_UNMETHYLATED	MIKKELSEN_MEF_HCP_WITH_H3_UNMETHYLATED	2/135	235/20738	0.453663	0.566335	0.427829	IL1RAPL2/LAG3	2
FLORIO_NEOCORTEX_BASAL_RADIAL_GLIA_UP	FLORIO_NEOCORTEX_BASAL_RADIAL_GLIA_UP	FLORIO_NEOCORTEX_BASAL_RADIAL_GLIA_UP	3/135	382/20738	0.45434	0.566716	0.428117	EOMES/IL1RL1/POU2AF1	3
KAYO_CALORIE_RESTRICTION_MUSCLE_UP	KAYO_CALORIE_RESTRICTION_MUSCLE_UP	KAYO_CALORIE_RESTRICTION_MUSCLE_UP	1/135	93/20738	0.455967	0.567815	0.428947	CCL13	1
WATANABE_RECTAL_CANCER_RADIOTHERAPY_RESPONSIVE_DN	WATANABE_RECTAL_CANCER_RADIOTHERAPY_RESPONSIVE_DN	WATANABE_RECTAL_CANCER_RADIOTHERAPY_RESPONSIVE_DN	1/135	93/20738	0.455967	0.567815	0.428947	POU2AF1	1
BROWNE_HCMV_INFECTION_20HR_UP	BROWNE_HCMV_INFECTION_20HR_UP	BROWNE_HCMV_INFECTION_20HR_UP	2/135	237/20738	0.458007	0.56989	0.430514	LCN2/NEFL	2
DURCHDEWALD_SKIN_CARCINOGENESIS_UP	DURCHDEWALD_SKIN_CARCINOGENESIS_UP	DURCHDEWALD_SKIN_CARCINOGENESIS_UP	1/135	94/20738	0.459524	0.570845	0.431236	TNFRSF18	1
REACTOME_ACTIVATION_OF_NMDA_RECEPTORS_AND_POSTSYNAPTIC_EVENTS	REACTOME_ACTIVATION_OF_NMDA_RECEPTORS_AND_POSTSYNAPTIC_EVENTS	REACTOME_ACTIVATION_OF_NMDA_RECEPTORS_AND_POSTSYNAPTIC_EVENTS	1/135	94/20738	0.459524	0.570845	0.431236	NEFL	1
MULLIGHAN_MLL_SIGNATURE_1_DN	MULLIGHAN_MLL_SIGNATURE_1_DN	MULLIGHAN_MLL_SIGNATURE_1_DN	2/135	238/20738	0.460172	0.571183	0.431491	IL2RA/TAL1	2
CHEN_LIVER_METABOLISM_QTL_CIS	CHEN_LIVER_METABOLISM_QTL_CIS	CHEN_LIVER_METABOLISM_QTL_CIS	1/135	95/20738	0.463059	0.573831	0.433492	MARCO	1
KIM_GASTRIC_CANCER_CHEMOSENSITIVITY	KIM_GASTRIC_CANCER_CHEMOSENSITIVITY	KIM_GASTRIC_CANCER_CHEMOSENSITIVITY	1/135	95/20738	0.463059	0.573831	0.433492	NCAM1	1
FERREIRA_EWINGS_SARCOMA_UNSTABLE_VS_STABLE_DN	FERREIRA_EWINGS_SARCOMA_UNSTABLE_VS_STABLE_DN	FERREIRA_EWINGS_SARCOMA_UNSTABLE_VS_STABLE_DN	1/135	96/20738	0.46657	0.576775	0.435715	PDCD1	1
KEGG_FC_GAMMA_R_MEDIATED_PHAGOCYTOSIS	KEGG_FC_GAMMA_R_MEDIATED_PHAGOCYTOSIS	KEGG_FC_GAMMA_R_MEDIATED_PHAGOCYTOSIS	1/135	96/20738	0.46657	0.576775	0.435715	FCGR1A	1
REACTOME_TRANSCRIPTIONAL_REGULATION_BY_RUNX3	REACTOME_TRANSCRIPTIONAL_REGULATION_BY_RUNX3	REACTOME_TRANSCRIPTIONAL_REGULATION_BY_RUNX3	1/135	96/20738	0.46657	0.576775	0.435715	TCF7	1
HIRSCH_CELLULAR_TRANSFORMATION_SIGNATURE_UP	HIRSCH_CELLULAR_TRANSFORMATION_SIGNATURE_UP	HIRSCH_CELLULAR_TRANSFORMATION_SIGNATURE_UP	2/135	242/20738	0.468781	0.577804	0.436493	IL1A/IL6	2
RICKMAN_TUMOR_DIFFERENTIATED_WELL_VS_POORLY_UP	RICKMAN_TUMOR_DIFFERENTIATED_WELL_VS_POORLY_UP	RICKMAN_TUMOR_DIFFERENTIATED_WELL_VS_POORLY_UP	2/135	242/20738	0.468781	0.577804	0.436493	CCL19/CD8B	2
WINTER_HYPOXIA_METAGENE	WINTER_HYPOXIA_METAGENE	WINTER_HYPOXIA_METAGENE	2/135	242/20738	0.468781	0.577804	0.436493	IL6/SERPINB2	2
BROWNE_HCMV_INFECTION_10HR_UP	BROWNE_HCMV_INFECTION_10HR_UP	BROWNE_HCMV_INFECTION_10HR_UP	1/135	97/20738	0.470059	0.577804	0.436493	IL6	1
GAUSSMANN_MLL_AF4_FUSION_TARGETS_E_UP	GAUSSMANN_MLL_AF4_FUSION_TARGETS_E_UP	GAUSSMANN_MLL_AF4_FUSION_TARGETS_E_UP	1/135	97/20738	0.470059	0.577804	0.436493	COLEC12	1
HOEBEKE_LYMPHOID_STEM_CELL_UP	HOEBEKE_LYMPHOID_STEM_CELL_UP	HOEBEKE_LYMPHOID_STEM_CELL_UP	1/135	97/20738	0.470059	0.577804	0.436493	CCR9	1
KONDO_PROSTATE_CANCER_HCP_WITH_H3K27ME3	KONDO_PROSTATE_CANCER_HCP_WITH_H3K27ME3	KONDO_PROSTATE_CANCER_HCP_WITH_H3K27ME3	1/135	97/20738	0.470059	0.577804	0.436493	CR2	1
CROONQUIST_NRAS_VS_STROMAL_STIMULATION_DN	CROONQUIST_NRAS_VS_STROMAL_STIMULATION_DN	CROONQUIST_NRAS_VS_STROMAL_STIMULATION_DN	1/135	98/20738	0.473525	0.581127	0.439003	IL6	1
TAKAO_RESPONSE_TO_UVB_RADIATION_DN	TAKAO_RESPONSE_TO_UVB_RADIATION_DN	TAKAO_RESPONSE_TO_UVB_RADIATION_DN	1/135	98/20738	0.473525	0.581127	0.439003	NCAM1	1
REACTOME_ANTIGEN_PROCESSING_CROSS_PRESENTATION	REACTOME_ANTIGEN_PROCESSING_CROSS_PRESENTATION	REACTOME_ANTIGEN_PROCESSING_CROSS_PRESENTATION	1/135	99/20738	0.476968	0.584411	0.441484	FCGR1A	1
REN_ALVEOLAR_RHABDOMYOSARCOMA_UP	REN_ALVEOLAR_RHABDOMYOSARCOMA_UP	REN_ALVEOLAR_RHABDOMYOSARCOMA_UP	1/135	99/20738	0.476968	0.584411	0.441484	NCAM1	1
PEDERSEN_METASTASIS_BY_ERBB2_ISOFORM_7	PEDERSEN_METASTASIS_BY_ERBB2_ISOFORM_7	PEDERSEN_METASTASIS_BY_ERBB2_ISOFORM_7	3/135	397/20738	0.479536	0.586715	0.443224	BATF/IL11/IL1R2	3
REACTOME_CLEC7A_DECTIN_1_SIGNALING	REACTOME_CLEC7A_DECTIN_1_SIGNALING	REACTOME_CLEC7A_DECTIN_1_SIGNALING	1/135	100/20738	0.48039	0.586715	0.443224	CARD11	1
WANG_ESOPHAGUS_CANCER_VS_NORMAL_DN	WANG_ESOPHAGUS_CANCER_VS_NORMAL_DN	WANG_ESOPHAGUS_CANCER_VS_NORMAL_DN	1/135	100/20738	0.48039	0.586715	0.443224	CR2	1
WESTON_VEGFA_TARGETS	WESTON_VEGFA_TARGETS	WESTON_VEGFA_TARGETS	1/135	100/20738	0.48039	0.586715	0.443224	CCL7	1
BROWNE_HCMV_INFECTION_20HR_DN	BROWNE_HCMV_INFECTION_20HR_DN	BROWNE_HCMV_INFECTION_20HR_DN	1/135	101/20738	0.483789	0.588977	0.444933	SERPINB2	1
KEGG_GNRH_SIGNALING_PATHWAY	KEGG_GNRH_SIGNALING_PATHWAY	KEGG_GNRH_SIGNALING_PATHWAY	1/135	101/20738	0.483789	0.588977	0.444933	PLA2G1B	1
KEGG_MELANOGENESIS	KEGG_MELANOGENESIS	KEGG_MELANOGENESIS	1/135	101/20738	0.483789	0.588977	0.444933	TCF7	1
PID_CXCR4_PATHWAY	PID_CXCR4_PATHWAY	PID_CXCR4_PATHWAY	1/135	101/20738	0.483789	0.588977	0.444933	BLK	1
CADWELL_ATG16L1_TARGETS_UP	CADWELL_ATG16L1_TARGETS_UP	CADWELL_ATG16L1_TARGETS_UP	1/135	103/20738	0.49052	0.595744	0.450045	LTK	1
DER_IFN_BETA_RESPONSE_UP	DER_IFN_BETA_RESPONSE_UP	DER_IFN_BETA_RESPONSE_UP	1/135	103/20738	0.49052	0.595744	0.450045	IL6	1
MIKKELSEN_IPS_WITH_HCP_H3K27ME3	MIKKELSEN_IPS_WITH_HCP_H3K27ME3	MIKKELSEN_IPS_WITH_HCP_H3K27ME3	1/135	103/20738	0.49052	0.595744	0.450045	MPPED1	1
BROWNE_HCMV_INFECTION_8HR_UP	BROWNE_HCMV_INFECTION_8HR_UP	BROWNE_HCMV_INFECTION_8HR_UP	1/135	104/20738	0.493854	0.598837	0.452382	IRF4	1
LEIN_CHOROID_PLEXUS_MARKERS	LEIN_CHOROID_PLEXUS_MARKERS	LEIN_CHOROID_PLEXUS_MARKERS	1/135	104/20738	0.493854	0.598837	0.452382	LBP	1
XU_GH1_EXOGENOUS_TARGETS_DN	XU_GH1_EXOGENOUS_TARGETS_DN	XU_GH1_EXOGENOUS_TARGETS_DN	1/135	105/20738	0.497165	0.602373	0.455053	PMCH	1
SCHAEFFER_PROSTATE_DEVELOPMENT_48HR_DN	SCHAEFFER_PROSTATE_DEVELOPMENT_48HR_DN	SCHAEFFER_PROSTATE_DEVELOPMENT_48HR_DN	3/135	408/20738	0.497669	0.602504	0.455152	CCL11/CXCL13/LBP	3
KAAB_HEART_ATRIUM_VS_VENTRICLE_UP	KAAB_HEART_ATRIUM_VS_VENTRICLE_UP	KAAB_HEART_ATRIUM_VS_VENTRICLE_UP	2/135	256/20738	0.498262	0.602742	0.455332	CCL14/IL1RL1	2
HELLER_SILENCED_BY_METHYLATION_DN	HELLER_SILENCED_BY_METHYLATION_DN	HELLER_SILENCED_BY_METHYLATION_DN	1/135	106/20738	0.500455	0.604435	0.456611	TNFRSF17	1
LE_EGR2_TARGETS_DN	LE_EGR2_TARGETS_DN	LE_EGR2_TARGETS_DN	1/135	106/20738	0.500455	0.604435	0.456611	S100B	1
PURBEY_TARGETS_OF_CTBP1_NOT_SATB1_DN	PURBEY_TARGETS_OF_CTBP1_NOT_SATB1_DN	PURBEY_TARGETS_OF_CTBP1_NOT_SATB1_DN	3/135	410/20738	0.500933	0.604533	0.456685	COLEC12/CXCR5/MAGEA4	3
IZADPANAH_STEM_CELL_ADIPOSE_VS_BONE_DN	IZADPANAH_STEM_CELL_ADIPOSE_VS_BONE_DN	IZADPANAH_STEM_CELL_ADIPOSE_VS_BONE_DN	1/135	107/20738	0.503724	0.606939	0.458503	GATA3	1
JAZAG_TGFB1_SIGNALING_VIA_SMAD4_UP	JAZAG_TGFB1_SIGNALING_VIA_SMAD4_UP	JAZAG_TGFB1_SIGNALING_VIA_SMAD4_UP	1/135	107/20738	0.503724	0.606939	0.458503	CD27	1
COULOUARN_TEMPORAL_TGFB1_SIGNATURE_UP	COULOUARN_TEMPORAL_TGFB1_SIGNATURE_UP	COULOUARN_TEMPORAL_TGFB1_SIGNATURE_UP	1/135	109/20738	0.510197	0.613356	0.46335	IKBKE	1
LEE_EARLY_T_LYMPHOCYTE_UP	LEE_EARLY_T_LYMPHOCYTE_UP	LEE_EARLY_T_LYMPHOCYTE_UP	1/135	109/20738	0.510197	0.613356	0.46335	CD1A	1
MULLIGHAN_NPM1_MUTATED_SIGNATURE_1_UP	MULLIGHAN_NPM1_MUTATED_SIGNATURE_1_UP	MULLIGHAN_NPM1_MUTATED_SIGNATURE_1_UP	2/135	262/20738	0.510577	0.613356	0.46335	CRP/PDCD1	2
LIM_MAMMARY_STEM_CELL_DN	LIM_MAMMARY_STEM_CELL_DN	LIM_MAMMARY_STEM_CELL_DN	3/135	416/20738	0.51066	0.613356	0.46335	BATF/GATA3/LTF	3
SWEET_LUNG_CANCER_KRAS_DN	SWEET_LUNG_CANCER_KRAS_DN	SWEET_LUNG_CANCER_KRAS_DN	3/135	417/20738	0.512272	0.614807	0.464446	CCL21/HSD11B1/MS4A1	3
DOANE_BREAST_CANCER_ESR1_UP	DOANE_BREAST_CANCER_ESR1_UP	DOANE_BREAST_CANCER_ESR1_UP	1/135	110/20738	0.513403	0.615195	0.464739	GATA3	1
SCHAEFFER_PROSTATE_DEVELOPMENT_12HR_UP	SCHAEFFER_PROSTATE_DEVELOPMENT_12HR_UP	SCHAEFFER_PROSTATE_DEVELOPMENT_12HR_UP	1/135	110/20738	0.513403	0.615195	0.464739	COLEC12	1
MOOTHA_PGC	MOOTHA_PGC	MOOTHA_PGC	3/135	418/20738	0.513881	0.615283	0.464806	GATA3/LCN2/NCAM1	3
ODONNELL_TFRC_TARGETS_UP	ODONNELL_TFRC_TARGETS_UP	ODONNELL_TFRC_TARGETS_UP	3/135	419/20738	0.515487	0.616721	0.465893	CD27/HLA-DOB/IL21	3
HOSHIDA_LIVER_CANCER_SUBCLASS_S3	HOSHIDA_LIVER_CANCER_SUBCLASS_S3	HOSHIDA_LIVER_CANCER_SUBCLASS_S3	2/135	266/20738	0.518677	0.620052	0.468408	C4BPA/C8B	2
RICKMAN_TUMOR_DIFFERENTIATED_WELL_VS_MODERATELY_DN	RICKMAN_TUMOR_DIFFERENTIATED_WELL_VS_MODERATELY_DN	RICKMAN_TUMOR_DIFFERENTIATED_WELL_VS_MODERATELY_DN	1/135	112/20738	0.519751	0.620848	0.46901	IL1A	1
BROWNE_HCMV_INFECTION_12HR_UP	BROWNE_HCMV_INFECTION_12HR_UP	BROWNE_HCMV_INFECTION_12HR_UP	1/135	113/20738	0.522894	0.623624	0.471107	TNFRSF17	1
LIM_MAMMARY_LUMINAL_MATURE_UP	LIM_MAMMARY_LUMINAL_MATURE_UP	LIM_MAMMARY_LUMINAL_MATURE_UP	1/135	113/20738	0.522894	0.623624	0.471107	BATF	1
VANTVEER_BREAST_CANCER_ESR1_DN	VANTVEER_BREAST_CANCER_ESR1_DN	VANTVEER_BREAST_CANCER_ESR1_DN	2/135	269/20738	0.524695	0.625234	0.472323	CCL18/MARCO	2
CUI_TCF21_TARGETS_2_UP	CUI_TCF21_TARGETS_2_UP	CUI_TCF21_TARGETS_2_UP	3/135	425/20738	0.525065	0.625234	0.472323	CD38/LBP/NCAM1	3
DAZARD_RESPONSE_TO_UV_SCC_DN	DAZARD_RESPONSE_TO_UV_SCC_DN	DAZARD_RESPONSE_TO_UV_SCC_DN	1/135	114/20738	0.526017	0.6257	0.472676	GATA3	1
HAN_SATB1_TARGETS_UP	HAN_SATB1_TARGETS_UP	HAN_SATB1_TARGETS_UP	3/135	426/20738	0.526651	0.6257	0.472676	IL11/IL6/MAGEB2	3
MEISSNER_BRAIN_HCP_WITH_H3K27ME3	MEISSNER_BRAIN_HCP_WITH_H3K27ME3	MEISSNER_BRAIN_HCP_WITH_H3K27ME3	2/135	270/20738	0.526689	0.6257	0.472676	GATA3/MNX1	2
KEGG_VASCULAR_SMOOTH_MUSCLE_CONTRACTION	KEGG_VASCULAR_SMOOTH_MUSCLE_CONTRACTION	KEGG_VASCULAR_SMOOTH_MUSCLE_CONTRACTION	1/135	115/20738	0.52912	0.627609	0.474117	PLA2G1B	1
LIEN_BREAST_CARCINOMA_METAPLASTIC_VS_DUCTAL_DN	LIEN_BREAST_CARCINOMA_METAPLASTIC_VS_DUCTAL_DN	LIEN_BREAST_CARCINOMA_METAPLASTIC_VS_DUCTAL_DN	1/135	115/20738	0.52912	0.627609	0.474117	GATA3	1
ACOSTA_PROLIFERATION_INDEPENDENT_MYC_TARGETS_DN	ACOSTA_PROLIFERATION_INDEPENDENT_MYC_TARGETS_DN	ACOSTA_PROLIFERATION_INDEPENDENT_MYC_TARGETS_DN	1/135	116/20738	0.532202	0.630283	0.476137	IRF4	1
IKEDA_MIR30_TARGETS_UP	IKEDA_MIR30_TARGETS_UP	IKEDA_MIR30_TARGETS_UP	1/135	116/20738	0.532202	0.630283	0.476137	NCAM1	1
ACEVEDO_LIVER_TUMOR_VS_NORMAL_ADJACENT_TISSUE_DN	ACEVEDO_LIVER_TUMOR_VS_NORMAL_ADJACENT_TISSUE_DN	ACEVEDO_LIVER_TUMOR_VS_NORMAL_ADJACENT_TISSUE_DN	2/135	274/20738	0.534612	0.631944	0.477392	C9/HAMP	2
KUMAR_PATHOGEN_LOAD_BY_MACROPHAGES	KUMAR_PATHOGEN_LOAD_BY_MACROPHAGES	KUMAR_PATHOGEN_LOAD_BY_MACROPHAGES	2/135	274/20738	0.534612	0.631944	0.477392	BTLA/CXCL5	2
FIGUEROA_AML_METHYLATION_CLUSTER_7_UP	FIGUEROA_AML_METHYLATION_CLUSTER_7_UP	FIGUEROA_AML_METHYLATION_CLUSTER_7_UP	1/135	117/20738	0.535265	0.631944	0.477392	POU2AF1	1
TSENG_IRS1_TARGETS_UP	TSENG_IRS1_TARGETS_UP	TSENG_IRS1_TARGETS_UP	1/135	117/20738	0.535265	0.631944	0.477392	TCF7	1
DEBIASI_APOPTOSIS_BY_REOVIRUS_INFECTION_DN	DEBIASI_APOPTOSIS_BY_REOVIRUS_INFECTION_DN	DEBIASI_APOPTOSIS_BY_REOVIRUS_INFECTION_DN	2/135	275/20738	0.536579	0.632515	0.477823	PRAME/TCF7	2
OISHI_CHOLANGIOMA_STEM_CELL_LIKE_DN	OISHI_CHOLANGIOMA_STEM_CELL_LIKE_DN	OISHI_CHOLANGIOMA_STEM_CELL_LIKE_DN	2/135	275/20738	0.536579	0.632515	0.477823	CCL18/CR1	2
DAIRKEE_CANCER_PRONE_RESPONSE_BPA_E2	DAIRKEE_CANCER_PRONE_RESPONSE_BPA_E2	DAIRKEE_CANCER_PRONE_RESPONSE_BPA_E2	1/135	118/20738	0.538307	0.633083	0.478252	NCAM1	1
HOELZEL_NF1_TARGETS_DN	HOELZEL_NF1_TARGETS_DN	HOELZEL_NF1_TARGETS_DN	1/135	118/20738	0.538307	0.633083	0.478252	GATA3	1
HOOI_ST7_TARGETS_DN	HOOI_ST7_TARGETS_DN	HOOI_ST7_TARGETS_DN	1/135	118/20738	0.538307	0.633083	0.478252	MAGEA3	1
VECCHI_GASTRIC_CANCER_EARLY_UP	VECCHI_GASTRIC_CANCER_EARLY_UP	VECCHI_GASTRIC_CANCER_EARLY_UP	3/135	434/20738	0.539238	0.633688	0.478709	CXCL5/LCN2/MAGEA3	3
ZHOU_INFLAMMATORY_RESPONSE_FIMA_DN	ZHOU_INFLAMMATORY_RESPONSE_FIMA_DN	ZHOU_INFLAMMATORY_RESPONSE_FIMA_DN	2/135	277/20738	0.540495	0.634675	0.479455	IRF4/TLR10	2
ZHU_CMV_ALL_DN	ZHU_CMV_ALL_DN	ZHU_CMV_ALL_DN	1/135	119/20738	0.54133	0.635166	0.479826	MBL2	1
BHATI_G2M_ARREST_BY_2METHOXYESTRADIOL_UP	BHATI_G2M_ARREST_BY_2METHOXYESTRADIOL_UP	BHATI_G2M_ARREST_BY_2METHOXYESTRADIOL_UP	1/135	121/20738	0.547317	0.64071	0.484014	TNFSF14	1
MARKEY_RB1_CHRONIC_LOF_DN	MARKEY_RB1_CHRONIC_LOF_DN	MARKEY_RB1_CHRONIC_LOF_DN	1/135	121/20738	0.547317	0.64071	0.484014	IL6	1
REACTOME_L1CAM_INTERACTIONS	REACTOME_L1CAM_INTERACTIONS	REACTOME_L1CAM_INTERACTIONS	1/135	121/20738	0.547317	0.64071	0.484014	NCAM1	1
KARLSSON_TGFB1_TARGETS_UP	KARLSSON_TGFB1_TARGETS_UP	KARLSSON_TGFB1_TARGETS_UP	1/135	122/20738	0.550281	0.643191	0.485888	TNFRSF9	1
YAGI_AML_SURVIVAL	YAGI_AML_SURVIVAL	YAGI_AML_SURVIVAL	1/135	122/20738	0.550281	0.643191	0.485888	TNFRSF17	1
HOLLERN_EMT_BREAST_TUMOR_DN	HOLLERN_EMT_BREAST_TUMOR_DN	HOLLERN_EMT_BREAST_TUMOR_DN	1/135	123/20738	0.553226	0.644654	0.486994	LTF	1
KAN_RESPONSE_TO_ARSENIC_TRIOXIDE	KAN_RESPONSE_TO_ARSENIC_TRIOXIDE	KAN_RESPONSE_TO_ARSENIC_TRIOXIDE	1/135	123/20738	0.553226	0.644654	0.486994	IL11	1
MCBRYAN_PUBERTAL_BREAST_5_6WK_UP	MCBRYAN_PUBERTAL_BREAST_5_6WK_UP	MCBRYAN_PUBERTAL_BREAST_5_6WK_UP	1/135	123/20738	0.553226	0.644654	0.486994	TCF7	1
REACTOME_METABOLISM_OF_WATER_SOLUBLE_VITAMINS_AND_COFACTORS	REACTOME_METABOLISM_OF_WATER_SOLUBLE_VITAMINS_AND_COFACTORS	REACTOME_METABOLISM_OF_WATER_SOLUBLE_VITAMINS_AND_COFACTORS	1/135	123/20738	0.553226	0.644654	0.486994	CD38	1
PASQUALUCCI_LYMPHOMA_BY_GC_STAGE_UP	PASQUALUCCI_LYMPHOMA_BY_GC_STAGE_UP	PASQUALUCCI_LYMPHOMA_BY_GC_STAGE_UP	2/135	285/20738	0.555932	0.646579	0.488448	IRF4/TNFRSF17	2
REACTOME_REGULATION_OF_INSULIN_LIKE_GROWTH_FACTOR_IGF_TRANSPORT_AND_UPTAKE_BY_INSULIN_LIKE_GROWTH_FACTOR_BINDING_PROTEINS_IGFBPS	REACTOME_REGULATION_OF_INSULIN_LIKE_GROWTH_FACTOR_IGF_TRANSPORT_AND_UPTAKE_BY_INSULIN_LIKE_GROWTH_FACTOR_BINDING_PROTEINS_IGFBPS	REACTOME_REGULATION_OF_INSULIN_LIKE_GROWTH_FACTOR_IGF_TRANSPORT_AND_UPTAKE_BY_INSULIN_LIKE_GROWTH_FACTOR_BINDING_PROTEINS_IGFBPS	1/135	124/20738	0.556151	0.646579	0.488448	IL6	1
REACTOME_TCR_SIGNALING	REACTOME_TCR_SIGNALING	REACTOME_TCR_SIGNALING	1/135	124/20738	0.556151	0.646579	0.488448	CARD11	1
CHARAFE_BREAST_CANCER_BASAL_VS_MESENCHYMAL_UP	CHARAFE_BREAST_CANCER_BASAL_VS_MESENCHYMAL_UP	CHARAFE_BREAST_CANCER_BASAL_VS_MESENCHYMAL_UP	1/135	125/20738	0.559058	0.648473	0.489879	LCN2	1
KIM_WT1_TARGETS_8HR_DN	KIM_WT1_TARGETS_8HR_DN	KIM_WT1_TARGETS_8HR_DN	1/135	125/20738	0.559058	0.648473	0.489879	CR1	1
RASHI_RESPONSE_TO_IONIZING_RADIATION_2	RASHI_RESPONSE_TO_IONIZING_RADIATION_2	RASHI_RESPONSE_TO_IONIZING_RADIATION_2	1/135	125/20738	0.559058	0.648473	0.489879	LCN2	1
AZARE_NEOPLASTIC_TRANSFORMATION_BY_STAT3_UP	AZARE_NEOPLASTIC_TRANSFORMATION_BY_STAT3_UP	AZARE_NEOPLASTIC_TRANSFORMATION_BY_STAT3_UP	1/135	126/20738	0.561946	0.649843	0.490914	NEFL	1
BROWN_MYELOID_CELL_DEVELOPMENT_DN	BROWN_MYELOID_CELL_DEVELOPMENT_DN	BROWN_MYELOID_CELL_DEVELOPMENT_DN	1/135	126/20738	0.561946	0.649843	0.490914	FUT7	1
REACTOME_OXIDATIVE_STRESS_INDUCED_SENESCENCE	REACTOME_OXIDATIVE_STRESS_INDUCED_SENESCENCE	REACTOME_OXIDATIVE_STRESS_INDUCED_SENESCENCE	1/135	126/20738	0.561946	0.649843	0.490914	IFNB1	1
ZHOU_CELL_CYCLE_GENES_IN_IR_RESPONSE_24HR	ZHOU_CELL_CYCLE_GENES_IN_IR_RESPONSE_24HR	ZHOU_CELL_CYCLE_GENES_IN_IR_RESPONSE_24HR	1/135	126/20738	0.561946	0.649843	0.490914	COLEC12	1
BHATI_G2M_ARREST_BY_2METHOXYESTRADIOL_DN	BHATI_G2M_ARREST_BY_2METHOXYESTRADIOL_DN	BHATI_G2M_ARREST_BY_2METHOXYESTRADIOL_DN	1/135	127/20738	0.564815	0.652171	0.492672	IL1A	1
MATTIOLI_MGUS_VS_PCL	MATTIOLI_MGUS_VS_PCL	MATTIOLI_MGUS_VS_PCL	1/135	127/20738	0.564815	0.652171	0.492672	SLAMF1	1
REACTOME_GLYCEROPHOSPHOLIPID_BIOSYNTHESIS	REACTOME_GLYCEROPHOSPHOLIPID_BIOSYNTHESIS	REACTOME_GLYCEROPHOSPHOLIPID_BIOSYNTHESIS	1/135	128/20738	0.567666	0.654966	0.494783	PLA2G1B	1
CHARAFE_BREAST_CANCER_LUMINAL_VS_BASAL_DN	CHARAFE_BREAST_CANCER_LUMINAL_VS_BASAL_DN	CHARAFE_BREAST_CANCER_LUMINAL_VS_BASAL_DN	3/135	454/20738	0.56986	0.65674	0.496124	IL1A/SAA1/SERPINB2	3
MULLIGHAN_NPM1_MUTATED_SIGNATURE_2_UP	MULLIGHAN_NPM1_MUTATED_SIGNATURE_2_UP	MULLIGHAN_NPM1_MUTATED_SIGNATURE_2_UP	1/135	129/20738	0.570497	0.65674	0.496124	CRP	1
PID_PDGFRB_PATHWAY	PID_PDGFRB_PATHWAY	PID_PDGFRB_PATHWAY	1/135	129/20738	0.570497	0.65674	0.496124	BLK	1
SANSOM_APC_TARGETS_UP	SANSOM_APC_TARGETS_UP	SANSOM_APC_TARGETS_UP	1/135	130/20738	0.573311	0.659481	0.498194	TCF7	1
RASHI_RESPONSE_TO_IONIZING_RADIATION_5	RASHI_RESPONSE_TO_IONIZING_RADIATION_5	RASHI_RESPONSE_TO_IONIZING_RADIATION_5	1/135	131/20738	0.576106	0.661696	0.499868	IGLL1	1
ZHONG_SECRETOME_OF_LUNG_CANCER_AND_FIBROBLAST	ZHONG_SECRETOME_OF_LUNG_CANCER_AND_FIBROBLAST	ZHONG_SECRETOME_OF_LUNG_CANCER_AND_FIBROBLAST	1/135	131/20738	0.576106	0.661696	0.499868	C2	1
SHEDDEN_LUNG_CANCER_POOR_SURVIVAL_A6	SHEDDEN_LUNG_CANCER_POOR_SURVIVAL_A6	SHEDDEN_LUNG_CANCER_POOR_SURVIVAL_A6	3/135	459/20738	0.577321	0.662592	0.500545	CCL7/IL2RA/MAGEA3	3
VANTVEER_BREAST_CANCER_METASTASIS_DN	VANTVEER_BREAST_CANCER_METASTASIS_DN	VANTVEER_BREAST_CANCER_METASTASIS_DN	1/135	132/20738	0.578883	0.663885	0.501521	PRAME	1
REACTOME_DEUBIQUITINATION	REACTOME_DEUBIQUITINATION	REACTOME_DEUBIQUITINATION	2/135	298/20738	0.580233	0.664932	0.502312	GATA3/NOD2	2
REACTOME_ADORA2B_MEDIATED_ANTI_INFLAMMATORY_CYTOKINES_PRODUCTION	REACTOME_ADORA2B_MEDIATED_ANTI_INFLAMMATORY_CYTOKINES_PRODUCTION	REACTOME_ADORA2B_MEDIATED_ANTI_INFLAMMATORY_CYTOKINES_PRODUCTION	1/135	133/20738	0.581642	0.666046	0.503154	IL6	1
WHITFIELD_CELL_CYCLE_G1_S	WHITFIELD_CELL_CYCLE_G1_S	WHITFIELD_CELL_CYCLE_G1_S	1/135	134/20738	0.584383	0.668682	0.505145	MNX1	1
IGLESIAS_E2F_TARGETS_UP	IGLESIAS_E2F_TARGETS_UP	IGLESIAS_E2F_TARGETS_UP	1/135	135/20738	0.587106	0.671293	0.507118	CXCL13	1
GAZDA_DIAMOND_BLACKFAN_ANEMIA_ERYTHROID_DN	GAZDA_DIAMOND_BLACKFAN_ANEMIA_ERYTHROID_DN	GAZDA_DIAMOND_BLACKFAN_ANEMIA_ERYTHROID_DN	3/135	467/20738	0.58909	0.673056	0.50845	IGLL1/IKBKE/LCN2	3
REACTOME_FCERI_MEDIATED_NF_KB_ACTIVATION	REACTOME_FCERI_MEDIATED_NF_KB_ACTIVATION	REACTOME_FCERI_MEDIATED_NF_KB_ACTIVATION	1/135	136/20738	0.589812	0.673376	0.508691	CARD11	1
COULOUARN_TEMPORAL_TGFB1_SIGNATURE_DN	COULOUARN_TEMPORAL_TGFB1_SIGNATURE_DN	COULOUARN_TEMPORAL_TGFB1_SIGNATURE_DN	1/135	137/20738	0.592499	0.674927	0.509863	HAMP	1
EPPERT_PROGENITOR	EPPERT_PROGENITOR	EPPERT_PROGENITOR	1/135	137/20738	0.592499	0.674927	0.509863	TAL1	1
ZHANG_BREAST_CANCER_PROGENITORS_DN	ZHANG_BREAST_CANCER_PROGENITORS_DN	ZHANG_BREAST_CANCER_PROGENITORS_DN	1/135	137/20738	0.592499	0.674927	0.509863	CXCL13	1
BOYLAN_MULTIPLE_MYELOMA_C_D_UP	BOYLAN_MULTIPLE_MYELOMA_C_D_UP	BOYLAN_MULTIPLE_MYELOMA_C_D_UP	1/135	138/20738	0.59517	0.677462	0.511778	PAX5	1
BRUINS_UVC_RESPONSE_EARLY_LATE	BRUINS_UVC_RESPONSE_EARLY_LATE	BRUINS_UVC_RESPONSE_EARLY_LATE	2/135	308/20738	0.598259	0.68047	0.51405	C8B/CXCR6	2
SABATES_COLORECTAL_ADENOMA_UP	SABATES_COLORECTAL_ADENOMA_UP	SABATES_COLORECTAL_ADENOMA_UP	1/135	140/20738	0.600459	0.682462	0.515555	LCN2	1
DARWICHE_SKIN_TUMOR_PROMOTER_UP	DARWICHE_SKIN_TUMOR_PROMOTER_UP	DARWICHE_SKIN_TUMOR_PROMOTER_UP	1/135	143/20738	0.608263	0.689275	0.520702	HAMP	1
GROSS_HYPOXIA_VIA_ELK3_AND_HIF1A_UP	GROSS_HYPOXIA_VIA_ELK3_AND_HIF1A_UP	GROSS_HYPOXIA_VIA_ELK3_AND_HIF1A_UP	1/135	143/20738	0.608263	0.689275	0.520702	GATA3	1
REACTOME_FCGAMMA_RECEPTOR_FCGR_DEPENDENT_PHAGOCYTOSIS	REACTOME_FCGAMMA_RECEPTOR_FCGR_DEPENDENT_PHAGOCYTOSIS	REACTOME_FCGAMMA_RECEPTOR_FCGR_DEPENDENT_PHAGOCYTOSIS	1/135	143/20738	0.608263	0.689275	0.520702	FCGR1A	1
RUIZ_TNC_TARGETS_DN	RUIZ_TNC_TARGETS_DN	RUIZ_TNC_TARGETS_DN	1/135	143/20738	0.608263	0.689275	0.520702	SERPINB2	1
HELLER_HDAC_TARGETS_UP	HELLER_HDAC_TARGETS_UP	HELLER_HDAC_TARGETS_UP	2/135	315/20738	0.610532	0.691156	0.522123	NCAM1/NEFL	2
BROWNE_HCMV_INFECTION_30MIN_DN	BROWNE_HCMV_INFECTION_30MIN_DN	BROWNE_HCMV_INFECTION_30MIN_DN	1/135	144/20738	0.610831	0.691156	0.522123	IFNG	1
BROWNE_HCMV_INFECTION_24HR_DN	BROWNE_HCMV_INFECTION_24HR_DN	BROWNE_HCMV_INFECTION_24HR_DN	1/135	145/20738	0.613382	0.693527	0.523914	BLK	1
PASINI_SUZ12_TARGETS_DN	PASINI_SUZ12_TARGETS_DN	PASINI_SUZ12_TARGETS_DN	2/135	317/20738	0.613986	0.693695	0.524041	COLEC12/NEFL	2
BROWNE_HCMV_INFECTION_24HR_UP	BROWNE_HCMV_INFECTION_24HR_UP	BROWNE_HCMV_INFECTION_24HR_UP	1/135	146/20738	0.615917	0.694846	0.52491	TNFRSF17	1
REACTOME_BETA_CATENIN_INDEPENDENT_WNT_SIGNALING	REACTOME_BETA_CATENIN_INDEPENDENT_WNT_SIGNALING	REACTOME_BETA_CATENIN_INDEPENDENT_WNT_SIGNALING	1/135	146/20738	0.615917	0.694846	0.52491	TCF7	1
TORCHIA_TARGETS_OF_EWSR1_FLI1_FUSION_DN	TORCHIA_TARGETS_OF_EWSR1_FLI1_FUSION_DN	TORCHIA_TARGETS_OF_EWSR1_FLI1_FUSION_DN	2/135	319/20738	0.617417	0.695112	0.525111	CD27/TNFRSF13B	2
BENPORATH_PROLIFERATION	BENPORATH_PROLIFERATION	BENPORATH_PROLIFERATION	1/135	147/20738	0.618435	0.695112	0.525111	MARCO	1
CHEMNITZ_RESPONSE_TO_PROSTAGLANDIN_E2_UP	CHEMNITZ_RESPONSE_TO_PROSTAGLANDIN_E2_UP	CHEMNITZ_RESPONSE_TO_PROSTAGLANDIN_E2_UP	1/135	147/20738	0.618435	0.695112	0.525111	TNFRSF9	1
GOLDRATH_HOMEOSTATIC_PROLIFERATION	GOLDRATH_HOMEOSTATIC_PROLIFERATION	GOLDRATH_HOMEOSTATIC_PROLIFERATION	1/135	147/20738	0.618435	0.695112	0.525111	EOMES	1
LEE_NEURAL_CREST_STEM_CELL_UP	LEE_NEURAL_CREST_STEM_CELL_UP	LEE_NEURAL_CREST_STEM_CELL_UP	1/135	147/20738	0.618435	0.695112	0.525111	NEFL	1
DARWICHE_PAPILLOMA_RISK_HIGH_UP	DARWICHE_PAPILLOMA_RISK_HIGH_UP	DARWICHE_PAPILLOMA_RISK_HIGH_UP	1/135	148/20738	0.620937	0.697409	0.526847	HAMP	1
MEISSNER_NPC_HCP_WITH_H3K4ME2	MEISSNER_NPC_HCP_WITH_H3K4ME2	MEISSNER_NPC_HCP_WITH_H3K4ME2	3/135	490/20738	0.621751	0.697809	0.527149	GATA3/LTK/TCF7	3
SENESE_HDAC3_TARGETS_UP	SENESE_HDAC3_TARGETS_UP	SENESE_HDAC3_TARGETS_UP	3/135	491/20738	0.623131	0.698843	0.52793	CXCL5/NEFL/SAA1	3
KEGG_WNT_SIGNALING_PATHWAY	KEGG_WNT_SIGNALING_PATHWAY	KEGG_WNT_SIGNALING_PATHWAY	1/135	150/20738	0.625891	0.700391	0.529099	TCF7	1
PODAR_RESPONSE_TO_ADAPHOSTIN_UP	PODAR_RESPONSE_TO_ADAPHOSTIN_UP	PODAR_RESPONSE_TO_ADAPHOSTIN_UP	1/135	150/20738	0.625891	0.700391	0.529099	IL23A	1
REACTOME_ESTROGEN_DEPENDENT_GENE_EXPRESSION	REACTOME_ESTROGEN_DEPENDENT_GENE_EXPRESSION	REACTOME_ESTROGEN_DEPENDENT_GENE_EXPRESSION	1/135	150/20738	0.625891	0.700391	0.529099	GATA3	1
KEGG_PATHWAYS_IN_CANCER	KEGG_PATHWAYS_IN_CANCER	KEGG_PATHWAYS_IN_CANCER	2/135	325/20738	0.627571	0.701076	0.529617	IL6/TCF7	2
LANDIS_ERBB2_BREAST_TUMORS_324_DN	LANDIS_ERBB2_BREAST_TUMORS_324_DN	LANDIS_ERBB2_BREAST_TUMORS_324_DN	1/135	151/20738	0.628344	0.701076	0.529617	CCL11	1
LANDIS_ERBB2_BREAST_TUMORS_324_UP	LANDIS_ERBB2_BREAST_TUMORS_324_UP	LANDIS_ERBB2_BREAST_TUMORS_324_UP	1/135	151/20738	0.628344	0.701076	0.529617	LCN2	1
REACTOME_METABOLISM_OF_STEROIDS	REACTOME_METABOLISM_OF_STEROIDS	REACTOME_METABOLISM_OF_STEROIDS	1/135	151/20738	0.628344	0.701076	0.529617	HSD11B1	1
FARMER_BREAST_CANCER_APOCRINE_VS_LUMINAL	FARMER_BREAST_CANCER_APOCRINE_VS_LUMINAL	FARMER_BREAST_CANCER_APOCRINE_VS_LUMINAL	2/135	327/20738	0.630909	0.703422	0.531389	GATA3/LBP	2
FLECHNER_PBL_KIDNEY_TRANSPLANT_OK_VS_DONOR_UP	FLECHNER_PBL_KIDNEY_TRANSPLANT_OK_VS_DONOR_UP	FLECHNER_PBL_KIDNEY_TRANSPLANT_OK_VS_DONOR_UP	1/135	153/20738	0.633203	0.704432	0.532152	IKBKE	1
HOFFMANN_LARGE_TO_SMALL_PRE_BII_LYMPHOCYTE_UP	HOFFMANN_LARGE_TO_SMALL_PRE_BII_LYMPHOCYTE_UP	HOFFMANN_LARGE_TO_SMALL_PRE_BII_LYMPHOCYTE_UP	1/135	153/20738	0.633203	0.704432	0.532152	CAMP	1
WILCOX_RESPONSE_TO_PROGESTERONE_UP	WILCOX_RESPONSE_TO_PROGESTERONE_UP	WILCOX_RESPONSE_TO_PROGESTERONE_UP	1/135	153/20738	0.633203	0.704432	0.532152	CXCL5	1
MULLIGHAN_NPM1_SIGNATURE_3_UP	MULLIGHAN_NPM1_SIGNATURE_3_UP	MULLIGHAN_NPM1_SIGNATURE_3_UP	2/135	332/20738	0.639154	0.710534	0.536761	CRP/PDCD1	2
GROSS_HYPOXIA_VIA_ELK3_DN	GROSS_HYPOXIA_VIA_ELK3_DN	GROSS_HYPOXIA_VIA_ELK3_DN	1/135	156/20738	0.640372	0.711369	0.537393	IL6	1
BROWNE_HCMV_INFECTION_14HR_UP	BROWNE_HCMV_INFECTION_14HR_UP	BROWNE_HCMV_INFECTION_14HR_UP	1/135	157/20738	0.642731	0.712949	0.538586	GAGE1	1
KATSANOU_ELAVL1_TARGETS_UP	KATSANOU_ELAVL1_TARGETS_UP	KATSANOU_ELAVL1_TARGETS_UP	1/135	157/20738	0.642731	0.712949	0.538586	CCL25	1
BYSTRYKH_HEMATOPOIESIS_STEM_CELL_AND_BRAIN_QTL_TRANS	BYSTRYKH_HEMATOPOIESIS_STEM_CELL_AND_BRAIN_QTL_TRANS	BYSTRYKH_HEMATOPOIESIS_STEM_CELL_AND_BRAIN_QTL_TRANS	1/135	158/20738	0.645075	0.715028	0.540157	ICOS	1
PETROVA_ENDOTHELIUM_LYMPHATIC_VS_BLOOD_DN	PETROVA_ENDOTHELIUM_LYMPHATIC_VS_BLOOD_DN	PETROVA_ENDOTHELIUM_LYMPHATIC_VS_BLOOD_DN	1/135	162/20738	0.654297	0.724723	0.547481	IL6	1
AMIT_EGF_RESPONSE_480_HELA	AMIT_EGF_RESPONSE_480_HELA	AMIT_EGF_RESPONSE_480_HELA	1/135	164/20738	0.658819	0.728672	0.550463	IL11	1
SHETH_LIVER_CANCER_VS_TXNIP_LOSS_PAM2	SHETH_LIVER_CANCER_VS_TXNIP_LOSS_PAM2	SHETH_LIVER_CANCER_VS_TXNIP_LOSS_PAM2	1/135	164/20738	0.658819	0.728672	0.550463	IL1RN	1
CAIRO_LIVER_DEVELOPMENT_UP	CAIRO_LIVER_DEVELOPMENT_UP	CAIRO_LIVER_DEVELOPMENT_UP	1/135	166/20738	0.663281	0.731483	0.552587	COLEC12	1
FIRESTEIN_PROLIFERATION	FIRESTEIN_PROLIFERATION	FIRESTEIN_PROLIFERATION	1/135	166/20738	0.663281	0.731483	0.552587	IKBKE	1
KIM_WT1_TARGETS_12HR_UP	KIM_WT1_TARGETS_12HR_UP	KIM_WT1_TARGETS_12HR_UP	1/135	166/20738	0.663281	0.731483	0.552587	IL11	1
MCBRYAN_PUBERTAL_TGFB1_TARGETS_UP	MCBRYAN_PUBERTAL_TGFB1_TARGETS_UP	MCBRYAN_PUBERTAL_TGFB1_TARGETS_UP	1/135	166/20738	0.663281	0.731483	0.552587	LTF	1
KIM_WT1_TARGETS_8HR_UP	KIM_WT1_TARGETS_8HR_UP	KIM_WT1_TARGETS_8HR_UP	1/135	167/20738	0.665491	0.732858	0.553626	IL11	1
YAMAZAKI_TCEB3_TARGETS_UP	YAMAZAKI_TCEB3_TARGETS_UP	YAMAZAKI_TCEB3_TARGETS_UP	1/135	167/20738	0.665491	0.732858	0.553626	CD38	1
GAUSSMANN_MLL_AF4_FUSION_TARGETS_C_UP	GAUSSMANN_MLL_AF4_FUSION_TARGETS_C_UP	GAUSSMANN_MLL_AF4_FUSION_TARGETS_C_UP	1/135	168/20738	0.667686	0.734214	0.55465	TCF7	1
SMID_BREAST_CANCER_LUMINAL_B_UP	SMID_BREAST_CANCER_LUMINAL_B_UP	SMID_BREAST_CANCER_LUMINAL_B_UP	1/135	168/20738	0.667686	0.734214	0.55465	GATA3	1
SCHUETZ_BREAST_CANCER_DUCTAL_INVASIVE_UP	SCHUETZ_BREAST_CANCER_DUCTAL_INVASIVE_UP	SCHUETZ_BREAST_CANCER_DUCTAL_INVASIVE_UP	2/135	352/20738	0.670699	0.736995	0.556751	COLEC12/FCGR1A	2
TIEN_INTESTINE_PROBIOTICS_6HR_DN	TIEN_INTESTINE_PROBIOTICS_6HR_DN	TIEN_INTESTINE_PROBIOTICS_6HR_DN	1/135	170/20738	0.672034	0.737929	0.557457	IL1R2	1
BAKKER_FOXO3_TARGETS_DN	BAKKER_FOXO3_TARGETS_DN	BAKKER_FOXO3_TARGETS_DN	1/135	174/20738	0.680561	0.746216	0.563717	ROPN1	1
CHIANG_LIVER_CANCER_SUBCLASS_CTNNB1_UP	CHIANG_LIVER_CANCER_SUBCLASS_CTNNB1_UP	CHIANG_LIVER_CANCER_SUBCLASS_CTNNB1_UP	1/135	174/20738	0.680561	0.746216	0.563717	HSD11B1	1
ANDERSEN_CHOLANGIOCARCINOMA_CLASS2	ANDERSEN_CHOLANGIOCARCINOMA_CLASS2	ANDERSEN_CHOLANGIOCARCINOMA_CLASS2	1/135	175/20738	0.682658	0.746902	0.564236	SERPINB2	1
MIKKELSEN_IPS_LCP_WITH_H3K4ME3	MIKKELSEN_IPS_LCP_WITH_H3K4ME3	MIKKELSEN_IPS_LCP_WITH_H3K4ME3	1/135	175/20738	0.682658	0.746902	0.564236	CD79A	1
VECCHI_GASTRIC_CANCER_ADVANCED_VS_EARLY_UP	VECCHI_GASTRIC_CANCER_ADVANCED_VS_EARLY_UP	VECCHI_GASTRIC_CANCER_ADVANCED_VS_EARLY_UP	1/135	175/20738	0.682658	0.746902	0.564236	IL6	1
KEGG_CALCIUM_SIGNALING_PATHWAY	KEGG_CALCIUM_SIGNALING_PATHWAY	KEGG_CALCIUM_SIGNALING_PATHWAY	1/135	177/20738	0.686811	0.750368	0.566854	CD38	1
VERHAAK_GLIOBLASTOMA_PRONEURAL	VERHAAK_GLIOBLASTOMA_PRONEURAL	VERHAAK_GLIOBLASTOMA_PRONEURAL	1/135	177/20738	0.686811	0.750368	0.566854	NCAM1	1
DELACROIX_RARG_BOUND_MEF	DELACROIX_RARG_BOUND_MEF	DELACROIX_RARG_BOUND_MEF	2/135	366/20738	0.691439	0.754883	0.570265	IL1RN/TNFRSF9	2
DARWICHE_PAPILLOMA_RISK_HIGH_DN	DARWICHE_PAPILLOMA_RISK_HIGH_DN	DARWICHE_PAPILLOMA_RISK_HIGH_DN	1/135	180/20738	0.69294	0.75598	0.571093	IL17A	1
KEGG_ENDOCYTOSIS	KEGG_ENDOCYTOSIS	KEGG_ENDOCYTOSIS	1/135	181/20738	0.694956	0.757095	0.571935	IL2RA	1
SARRIO_EPITHELIAL_MESENCHYMAL_TRANSITION_UP	SARRIO_EPITHELIAL_MESENCHYMAL_TRANSITION_UP	SARRIO_EPITHELIAL_MESENCHYMAL_TRANSITION_UP	1/135	181/20738	0.694956	0.757095	0.571935	SERPINB2	1
WANG_RESPONSE_TO_GSK3_INHIBITOR_SB216763_DN	WANG_RESPONSE_TO_GSK3_INHIBITOR_SB216763_DN	WANG_RESPONSE_TO_GSK3_INHIBITOR_SB216763_DN	2/135	369/20738	0.695742	0.757409	0.572173	CD38/FUT7	2
BROWNE_HCMV_INFECTION_18HR_DN	BROWNE_HCMV_INFECTION_18HR_DN	BROWNE_HCMV_INFECTION_18HR_DN	1/135	182/20738	0.69696	0.758193	0.572765	IFNG	1
TAKEDA_TARGETS_OF_NUP98_HOXA9_FUSION_3D_UP	TAKEDA_TARGETS_OF_NUP98_HOXA9_FUSION_3D_UP	TAKEDA_TARGETS_OF_NUP98_HOXA9_FUSION_3D_UP	1/135	183/20738	0.69895	0.759815	0.57399	CCL18	1
GRAHAM_CML_DIVIDING_VS_NORMAL_QUIESCENT_UP	GRAHAM_CML_DIVIDING_VS_NORMAL_QUIESCENT_UP	GRAHAM_CML_DIVIDING_VS_NORMAL_QUIESCENT_UP	1/135	184/20738	0.700927	0.760878	0.574793	SERPINB2	1
LASTOWSKA_NEUROBLASTOMA_COPY_NUMBER_UP	LASTOWSKA_NEUROBLASTOMA_COPY_NUMBER_UP	LASTOWSKA_NEUROBLASTOMA_COPY_NUMBER_UP	1/135	184/20738	0.700927	0.760878	0.574793	CCL14	1
DARWICHE_SKIN_TUMOR_PROMOTER_DN	DARWICHE_SKIN_TUMOR_PROMOTER_DN	DARWICHE_SKIN_TUMOR_PROMOTER_DN	1/135	186/20738	0.704843	0.76404	0.577182	IL17A	1
REACTOME_FC_EPSILON_RECEPTOR_FCERI_SIGNALING	REACTOME_FC_EPSILON_RECEPTOR_FCERI_SIGNALING	REACTOME_FC_EPSILON_RECEPTOR_FCERI_SIGNALING	1/135	186/20738	0.704843	0.76404	0.577182	CARD11	1
REACTOME_SUMOYLATION	REACTOME_SUMOYLATION	REACTOME_SUMOYLATION	1/135	187/20738	0.706782	0.765597	0.578358	IKBKE	1
RICKMAN_TUMOR_DIFFERENTIATED_WELL_VS_POORLY_DN	RICKMAN_TUMOR_DIFFERENTIATED_WELL_VS_POORLY_DN	RICKMAN_TUMOR_DIFFERENTIATED_WELL_VS_POORLY_DN	2/135	379/20738	0.709732	0.768246	0.580359	IL1A/TREM1	2
REACTOME_METABOLISM_OF_VITAMINS_AND_COFACTORS	REACTOME_METABOLISM_OF_VITAMINS_AND_COFACTORS	REACTOME_METABOLISM_OF_VITAMINS_AND_COFACTORS	1/135	189/20738	0.710622	0.768662	0.580674	CD38	1
ALONSO_METASTASIS_UP	ALONSO_METASTASIS_UP	ALONSO_METASTASIS_UP	1/135	191/20738	0.714411	0.772213	0.583356	IL1RL1	1
KYNG_WERNER_SYNDROM_AND_NORMAL_AGING_DN	KYNG_WERNER_SYNDROM_AND_NORMAL_AGING_DN	KYNG_WERNER_SYNDROM_AND_NORMAL_AGING_DN	1/135	194/20738	0.720004	0.777155	0.58709	CCL14	1
YAGI_AML_FAB_MARKERS	YAGI_AML_FAB_MARKERS	YAGI_AML_FAB_MARKERS	1/135	194/20738	0.720004	0.777155	0.58709	NCAM1	1
AFFAR_YY1_TARGETS_UP	AFFAR_YY1_TARGETS_UP	AFFAR_YY1_TARGETS_UP	1/135	195/20738	0.721844	0.778589	0.588173	MS4A1	1
BASAKI_YBX1_TARGETS_DN	BASAKI_YBX1_TARGETS_DN	BASAKI_YBX1_TARGETS_DN	2/135	389/20738	0.723185	0.779484	0.588849	LCN2/TNFRSF11A	2
SHEDDEN_LUNG_CANCER_GOOD_SURVIVAL_A4	SHEDDEN_LUNG_CANCER_GOOD_SURVIVAL_A4	SHEDDEN_LUNG_CANCER_GOOD_SURVIVAL_A4	1/135	197/20738	0.725488	0.781413	0.590306	LTK	1
YAMAZAKI_TCEB3_TARGETS_DN	YAMAZAKI_TCEB3_TARGETS_DN	YAMAZAKI_TCEB3_TARGETS_DN	1/135	198/20738	0.727292	0.782803	0.591356	TCF7	1
CHEMNITZ_RESPONSE_TO_PROSTAGLANDIN_E2_DN	CHEMNITZ_RESPONSE_TO_PROSTAGLANDIN_E2_DN	CHEMNITZ_RESPONSE_TO_PROSTAGLANDIN_E2_DN	2/135	393/20738	0.728418	0.783072	0.591559	CCR9/LCN2	2
EBAUER_TARGETS_OF_PAX3_FOXO1_FUSION_UP	EBAUER_TARGETS_OF_PAX3_FOXO1_FUSION_UP	EBAUER_TARGETS_OF_PAX3_FOXO1_FUSION_UP	1/135	199/20738	0.729084	0.783072	0.591559	NCAM1	1
GRUETZMANN_PANCREATIC_CANCER_DN	GRUETZMANN_PANCREATIC_CANCER_DN	GRUETZMANN_PANCREATIC_CANCER_DN	1/135	199/20738	0.729084	0.783072	0.591559	CCL7	1
FISCHER_G1_S_CELL_CYCLE	FISCHER_G1_S_CELL_CYCLE	FISCHER_G1_S_CELL_CYCLE	1/135	200/20738	0.730865	0.783879	0.592169	MNX1	1
WELCSH_BRCA1_TARGETS_UP	WELCSH_BRCA1_TARGETS_UP	WELCSH_BRCA1_TARGETS_UP	1/135	200/20738	0.730865	0.783879	0.592169	GATA3	1
PAL_PRMT5_TARGETS_UP	PAL_PRMT5_TARGETS_UP	PAL_PRMT5_TARGETS_UP	1/135	203/20738	0.736138	0.787869	0.595183	NCAM1	1
SANSOM_APC_TARGETS	SANSOM_APC_TARGETS	SANSOM_APC_TARGETS	1/135	203/20738	0.736138	0.787869	0.595183	CD80	1
TONKS_TARGETS_OF_RUNX1_RUNX1T1_FUSION_MONOCYTE_UP	TONKS_TARGETS_OF_RUNX1_RUNX1T1_FUSION_MONOCYTE_UP	TONKS_TARGETS_OF_RUNX1_RUNX1T1_FUSION_MONOCYTE_UP	1/135	203/20738	0.736138	0.787869	0.595183	TREM1	1
PROVENZANI_METASTASIS_UP	PROVENZANI_METASTASIS_UP	PROVENZANI_METASTASIS_UP	1/135	204/20738	0.737872	0.789171	0.596167	MAGEB2	1
REACTOME_NEUROTRANSMITTER_RECEPTORS_AND_POSTSYNAPTIC_SIGNAL_TRANSMISSION	REACTOME_NEUROTRANSMITTER_RECEPTORS_AND_POSTSYNAPTIC_SIGNAL_TRANSMISSION	REACTOME_NEUROTRANSMITTER_RECEPTORS_AND_POSTSYNAPTIC_SIGNAL_TRANSMISSION	1/135	205/20738	0.739596	0.790459	0.59714	NEFL	1
MONNIER_POSTRADIATION_TUMOR_ESCAPE_UP	MONNIER_POSTRADIATION_TUMOR_ESCAPE_UP	MONNIER_POSTRADIATION_TUMOR_ESCAPE_UP	2/135	403/20738	0.741139	0.791553	0.597966	IL11/IL1RL1	2
PEREZ_TP53_AND_TP63_TARGETS	PEREZ_TP53_AND_TP63_TARGETS	PEREZ_TP53_AND_TP63_TARGETS	1/135	208/20738	0.744699	0.794797	0.600417	NEFL	1
KYNG_DNA_DAMAGE_UP	KYNG_DNA_DAMAGE_UP	KYNG_DNA_DAMAGE_UP	1/135	209/20738	0.746377	0.795474	0.600929	CCL13	1
VANTVEER_BREAST_CANCER_ESR1_UP	VANTVEER_BREAST_CANCER_ESR1_UP	VANTVEER_BREAST_CANCER_ESR1_UP	1/135	209/20738	0.746377	0.795474	0.600929	GATA3	1
REACTOME_PHOSPHOLIPID_METABOLISM	REACTOME_PHOSPHOLIPID_METABOLISM	REACTOME_PHOSPHOLIPID_METABOLISM	1/135	211/20738	0.749702	0.797942	0.602792	PLA2G1B	1
REACTOME_NEURONAL_SYSTEM	REACTOME_NEURONAL_SYSTEM	REACTOME_NEURONAL_SYSTEM	2/135	410/20738	0.74974	0.797942	0.602792	IL1RAPL2/NEFL	2
BOQUEST_STEM_CELL_DN	BOQUEST_STEM_CELL_DN	BOQUEST_STEM_CELL_DN	1/135	218/20738	0.761002	0.808797	0.610993	CCL14	1
BROWNE_HCMV_INFECTION_1HR_DN	BROWNE_HCMV_INFECTION_1HR_DN	BROWNE_HCMV_INFECTION_1HR_DN	1/135	218/20738	0.761002	0.808797	0.610993	BLK	1
REACTOME_ESR_MEDIATED_SIGNALING	REACTOME_ESR_MEDIATED_SIGNALING	REACTOME_ESR_MEDIATED_SIGNALING	1/135	221/20738	0.765688	0.812643	0.613899	GATA3	1
REACTOME_UB_SPECIFIC_PROCESSING_PROTEASES	REACTOME_UB_SPECIFIC_PROCESSING_PROTEASES	REACTOME_UB_SPECIFIC_PROCESSING_PROTEASES	1/135	221/20738	0.765688	0.812643	0.613899	GATA3	1
CHEN_HOXA5_TARGETS_9HR_UP	CHEN_HOXA5_TARGETS_9HR_UP	CHEN_HOXA5_TARGETS_9HR_UP	1/135	223/20738	0.768762	0.81477	0.615505	TNFRSF9	1
RODWELL_AGING_KIDNEY_NO_BLOOD_UP	RODWELL_AGING_KIDNEY_NO_BLOOD_UP	RODWELL_AGING_KIDNEY_NO_BLOOD_UP	1/135	223/20738	0.768762	0.81477	0.615505	LTF	1
RATTENBACHER_BOUND_BY_CELF1	RATTENBACHER_BOUND_BY_CELF1	RATTENBACHER_BOUND_BY_CELF1	2/135	427/20738	0.76962	0.815112	0.615764	IL11/TNFRSF9	2
GARY_CD5_TARGETS_DN	GARY_CD5_TARGETS_DN	GARY_CD5_TARGETS_DN	2/135	437/20738	0.780666	0.826237	0.624167	MS4A1/TLR10	2
IVANOVA_HEMATOPOIESIS_EARLY_PROGENITOR	IVANOVA_HEMATOPOIESIS_EARLY_PROGENITOR	IVANOVA_HEMATOPOIESIS_EARLY_PROGENITOR	2/135	440/20738	0.783889	0.829071	0.626309	FUT7/LBP	2
REACTOME_TCF_DEPENDENT_SIGNALING_IN_RESPONSE_TO_WNT	REACTOME_TCF_DEPENDENT_SIGNALING_IN_RESPONSE_TO_WNT	REACTOME_TCF_DEPENDENT_SIGNALING_IN_RESPONSE_TO_WNT	1/135	234/20738	0.784964	0.829632	0.626733	TCF7	1
MIYAGAWA_TARGETS_OF_EWSR1_ETS_FUSIONS_DN	MIYAGAWA_TARGETS_OF_EWSR1_ETS_FUSIONS_DN	MIYAGAWA_TARGETS_OF_EWSR1_ETS_FUSIONS_DN	1/135	235/20738	0.78638	0.830552	0.627428	IL6	1
AGUIRRE_PANCREATIC_CANCER_COPY_NUMBER_DN	AGUIRRE_PANCREATIC_CANCER_COPY_NUMBER_DN	AGUIRRE_PANCREATIC_CANCER_COPY_NUMBER_DN	1/135	236/20738	0.787786	0.831461	0.628114	IGLL1	1
SANSOM_APC_MYC_TARGETS	SANSOM_APC_MYC_TARGETS	SANSOM_APC_MYC_TARGETS	1/135	237/20738	0.789184	0.83152	0.628159	CARD11	1
SENESE_HDAC1_AND_HDAC2_TARGETS_DN	SENESE_HDAC1_AND_HDAC2_TARGETS_DN	SENESE_HDAC1_AND_HDAC2_TARGETS_DN	1/135	237/20738	0.789184	0.83152	0.628159	CCL26	1
CONCANNON_APOPTOSIS_BY_EPOXOMICIN_UP	CONCANNON_APOPTOSIS_BY_EPOXOMICIN_UP	CONCANNON_APOPTOSIS_BY_EPOXOMICIN_UP	1/135	238/20738	0.790572	0.83152	0.628159	IL11	1
NABA_ECM_REGULATORS	NABA_ECM_REGULATORS	NABA_ECM_REGULATORS	1/135	238/20738	0.790572	0.83152	0.628159	SERPINB2	1
RUTELLA_RESPONSE_TO_HGF_DN	RUTELLA_RESPONSE_TO_HGF_DN	RUTELLA_RESPONSE_TO_HGF_DN	1/135	238/20738	0.790572	0.83152	0.628159	TREM1	1
DOANE_RESPONSE_TO_ANDROGEN_DN	DOANE_RESPONSE_TO_ANDROGEN_DN	DOANE_RESPONSE_TO_ANDROGEN_DN	1/135	242/20738	0.796035	0.836688	0.632063	GATA3	1
BILD_E2F3_ONCOGENIC_SIGNATURE	BILD_E2F3_ONCOGENIC_SIGNATURE	BILD_E2F3_ONCOGENIC_SIGNATURE	1/135	244/20738	0.798713	0.838924	0.633752	NEFL	1
BLUM_RESPONSE_TO_SALIRASIB_UP	BLUM_RESPONSE_TO_SALIRASIB_UP	BLUM_RESPONSE_TO_SALIRASIB_UP	1/135	245/20738	0.800039	0.839737	0.634366	IL6	1
CREIGHTON_ENDOCRINE_THERAPY_RESISTANCE_2	CREIGHTON_ENDOCRINE_THERAPY_RESISTANCE_2	CREIGHTON_ENDOCRINE_THERAPY_RESISTANCE_2	2/135	458/20738	0.802373	0.841334	0.635572	NOD2/TCF7	2
REACTOME_SIGNALING_BY_NOTCH	REACTOME_SIGNALING_BY_NOTCH	REACTOME_SIGNALING_BY_NOTCH	1/135	247/20738	0.802665	0.841334	0.635572	FCER2	1
ZHENG_GLIOBLASTOMA_PLASTICITY_UP	ZHENG_GLIOBLASTOMA_PLASTICITY_UP	ZHENG_GLIOBLASTOMA_PLASTICITY_UP	1/135	249/20738	0.805256	0.84347	0.637186	CD38	1
SHETH_LIVER_CANCER_VS_TXNIP_LOSS_PAM1	SHETH_LIVER_CANCER_VS_TXNIP_LOSS_PAM1	SHETH_LIVER_CANCER_VS_TXNIP_LOSS_PAM1	1/135	250/20738	0.806539	0.844233	0.637763	IKBKE	1
DANG_REGULATED_BY_MYC_DN	DANG_REGULATED_BY_MYC_DN	DANG_REGULATED_BY_MYC_DN	1/135	251/20738	0.807814	0.844672	0.638094	NCAM1	1
KOBAYASHI_EGFR_SIGNALING_24HR_DN	KOBAYASHI_EGFR_SIGNALING_24HR_DN	KOBAYASHI_EGFR_SIGNALING_24HR_DN	1/135	252/20738	0.809081	0.844672	0.638094	IL11	1
PLASARI_TGFB1_TARGETS_10HR_DN	PLASARI_TGFB1_TARGETS_10HR_DN	PLASARI_TGFB1_TARGETS_10HR_DN	1/135	252/20738	0.809081	0.844672	0.638094	IL1RN	1
CHARAFE_BREAST_CANCER_LUMINAL_VS_MESENCHYMAL_DN	CHARAFE_BREAST_CANCER_LUMINAL_VS_MESENCHYMAL_DN	CHARAFE_BREAST_CANCER_LUMINAL_VS_MESENCHYMAL_DN	2/135	465/20738	0.809177	0.844672	0.638094	IL11/IL6	2
DAVICIONI_TARGETS_OF_PAX_FOXO1_FUSIONS_UP	DAVICIONI_TARGETS_OF_PAX_FOXO1_FUSIONS_UP	DAVICIONI_TARGETS_OF_PAX_FOXO1_FUSIONS_UP	1/135	258/20738	0.816507	0.851357	0.643144	PAX5	1
GARY_CD5_TARGETS_UP	GARY_CD5_TARGETS_UP	GARY_CD5_TARGETS_UP	2/135	473/20738	0.816699	0.851357	0.643144	IL10/IL21R	2
BOQUEST_STEM_CELL_UP	BOQUEST_STEM_CELL_UP	BOQUEST_STEM_CELL_UP	1/135	262/20738	0.821298	0.854397	0.645441	COLEC12	1
LU_AGING_BRAIN_UP	LU_AGING_BRAIN_UP	LU_AGING_BRAIN_UP	1/135	262/20738	0.821298	0.854397	0.645441	S100B	1
SENESE_HDAC1_TARGETS_DN	SENESE_HDAC1_TARGETS_DN	SENESE_HDAC1_TARGETS_DN	1/135	262/20738	0.821298	0.854397	0.645441	TNFRSF13C	1
MIYAGAWA_TARGETS_OF_EWSR1_ETS_FUSIONS_UP	MIYAGAWA_TARGETS_OF_EWSR1_ETS_FUSIONS_UP	MIYAGAWA_TARGETS_OF_EWSR1_ETS_FUSIONS_UP	1/135	263/20738	0.822476	0.855038	0.645925	CD79A	1
LIM_MAMMARY_STEM_CELL_UP	LIM_MAMMARY_STEM_CELL_UP	LIM_MAMMARY_STEM_CELL_UP	2/135	480/20738	0.823064	0.855065	0.645946	IL6/LAG3	2
DURCHDEWALD_SKIN_CARCINOGENESIS_DN	DURCHDEWALD_SKIN_CARCINOGENESIS_DN	DURCHDEWALD_SKIN_CARCINOGENESIS_DN	1/135	266/20738	0.825965	0.85691	0.647339	CD80	1
HOLLMANN_APOPTOSIS_VIA_CD40_DN	HOLLMANN_APOPTOSIS_VIA_CD40_DN	HOLLMANN_APOPTOSIS_VIA_CD40_DN	1/135	266/20738	0.825965	0.85691	0.647339	IGLL1	1
REACTOME_TRANSMISSION_ACROSS_CHEMICAL_SYNAPSES	REACTOME_TRANSMISSION_ACROSS_CHEMICAL_SYNAPSES	REACTOME_TRANSMISSION_ACROSS_CHEMICAL_SYNAPSES	1/135	269/20738	0.829385	0.859873	0.649578	NEFL	1
LIU_PROSTATE_CANCER_DN	LIU_PROSTATE_CANCER_DN	LIU_PROSTATE_CANCER_DN	2/135	491/20738	0.832668	0.86269	0.651705	GATA3/NCAM1	2
MULLIGHAN_MLL_SIGNATURE_2_DN	MULLIGHAN_MLL_SIGNATURE_2_DN	MULLIGHAN_MLL_SIGNATURE_2_DN	1/135	278/20738	0.839251	0.868836	0.656348	IL2RA	1
RODWELL_AGING_KIDNEY_UP	RODWELL_AGING_KIDNEY_UP	RODWELL_AGING_KIDNEY_UP	2/135	500/20738	0.840177	0.868836	0.656348	CD38/LTF	2
OSWALD_HEMATOPOIETIC_STEM_CELL_IN_COLLAGEN_GEL_DN	OSWALD_HEMATOPOIETIC_STEM_CELL_IN_COLLAGEN_GEL_DN	OSWALD_HEMATOPOIETIC_STEM_CELL_IN_COLLAGEN_GEL_DN	1/135	279/20738	0.840312	0.868836	0.656348	CR1	1
SHETH_LIVER_CANCER_VS_TXNIP_LOSS_PAM4	SHETH_LIVER_CANCER_VS_TXNIP_LOSS_PAM4	SHETH_LIVER_CANCER_VS_TXNIP_LOSS_PAM4	1/135	280/20738	0.841366	0.869335	0.656725	MBL2	1
BHAT_ESR1_TARGETS_VIA_AKT1_UP	BHAT_ESR1_TARGETS_VIA_AKT1_UP	BHAT_ESR1_TARGETS_VIA_AKT1_UP	1/135	281/20738	0.842412	0.869827	0.657097	NOD2	1
NAKAMURA_TUMOR_ZONE_PERIPHERAL_VS_CENTRAL_UP	NAKAMURA_TUMOR_ZONE_PERIPHERAL_VS_CENTRAL_UP	NAKAMURA_TUMOR_ZONE_PERIPHERAL_VS_CENTRAL_UP	1/135	284/20738	0.845512	0.872435	0.659068	NCAM1	1
GENTILE_UV_HIGH_DOSE_DN	GENTILE_UV_HIGH_DOSE_DN	GENTILE_UV_HIGH_DOSE_DN	1/135	289/20738	0.850544	0.87644	0.662093	IL11	1
GRADE_COLON_AND_RECTAL_CANCER_UP	GRADE_COLON_AND_RECTAL_CANCER_UP	GRADE_COLON_AND_RECTAL_CANCER_UP	1/135	289/20738	0.850544	0.87644	0.662093	TCF7	1
WANG_SMARCE1_TARGETS_UP	WANG_SMARCE1_TARGETS_UP	WANG_SMARCE1_TARGETS_UP	1/135	291/20738	0.852511	0.877873	0.663175	GATA3	1
IVANOVA_HEMATOPOIESIS_MATURE_CELL	IVANOVA_HEMATOPOIESIS_MATURE_CELL	IVANOVA_HEMATOPOIESIS_MATURE_CELL	1/135	292/20738	0.853484	0.878282	0.663484	COLEC12	1
REACTOME_METABOLISM_OF_CARBOHYDRATES	REACTOME_METABOLISM_OF_CARBOHYDRATES	REACTOME_METABOLISM_OF_CARBOHYDRATES	1/135	293/20738	0.854452	0.878683	0.663788	FUT7	1
REACTOME_SIGNALING_BY_NUCLEAR_RECEPTORS	REACTOME_SIGNALING_BY_NUCLEAR_RECEPTORS	REACTOME_SIGNALING_BY_NUCLEAR_RECEPTORS	1/135	297/20738	0.858259	0.882003	0.666295	GATA3	1
DEBIASI_APOPTOSIS_BY_REOVIRUS_INFECTION_UP	DEBIASI_APOPTOSIS_BY_REOVIRUS_INFECTION_UP	DEBIASI_APOPTOSIS_BY_REOVIRUS_INFECTION_UP	1/135	300/20738	0.861048	0.884273	0.66801	IFNB1	1
REACTOME_EXTRACELLULAR_MATRIX_ORGANIZATION	REACTOME_EXTRACELLULAR_MATRIX_ORGANIZATION	REACTOME_EXTRACELLULAR_MATRIX_ORGANIZATION	1/135	301/20738	0.861966	0.884619	0.668272	NCAM1	1
DOUGLAS_BMI1_TARGETS_DN	DOUGLAS_BMI1_TARGETS_DN	DOUGLAS_BMI1_TARGETS_DN	1/135	310/20738	0.869961	0.892222	0.674015	TNFRSF9	1
FISCHER_DIRECT_P53_TARGETS_META_ANALYSIS	FISCHER_DIRECT_P53_TARGETS_META_ANALYSIS	FISCHER_DIRECT_P53_TARGETS_META_ANALYSIS	1/135	311/20738	0.87082	0.892503	0.674227	NEFL	1
CHANDRAN_METASTASIS_DN	CHANDRAN_METASTASIS_DN	CHANDRAN_METASTASIS_DN	1/135	313/20738	0.872522	0.893645	0.67509	CD38	1
DACOSTA_UV_RESPONSE_VIA_ERCC3_UP	DACOSTA_UV_RESPONSE_VIA_ERCC3_UP	DACOSTA_UV_RESPONSE_VIA_ERCC3_UP	1/135	316/20738	0.875033	0.895615	0.676578	GAGE1	1
JAATINEN_HEMATOPOIETIC_STEM_CELL_UP	JAATINEN_HEMATOPOIETIC_STEM_CELL_UP	JAATINEN_HEMATOPOIETIC_STEM_CELL_UP	1/135	321/20738	0.87911	0.899183	0.679274	IGLL1	1
REACTOME_RHO_GTPASE_EFFECTORS	REACTOME_RHO_GTPASE_EFFECTORS	REACTOME_RHO_GTPASE_EFFECTORS	1/135	324/20738	0.881492	0.901015	0.680657	ROPN1	1
LINDGREN_BLADDER_CANCER_CLUSTER_3_UP	LINDGREN_BLADDER_CANCER_CLUSTER_3_UP	LINDGREN_BLADDER_CANCER_CLUSTER_3_UP	1/135	327/20738	0.883828	0.902796	0.682003	IL2RA	1
REACTOME_SIGNALING_BY_WNT	REACTOME_SIGNALING_BY_WNT	REACTOME_SIGNALING_BY_WNT	1/135	331/20738	0.886871	0.905298	0.683893	TCF7	1
KINSEY_TARGETS_OF_EWSR1_FLII_FUSION_DN	KINSEY_TARGETS_OF_EWSR1_FLII_FUSION_DN	KINSEY_TARGETS_OF_EWSR1_FLII_FUSION_DN	1/135	333/20738	0.888363	0.906213	0.684585	COLEC12	1
DAVICIONI_MOLECULAR_ARMS_VS_ERMS_UP	DAVICIONI_MOLECULAR_ARMS_VS_ERMS_UP	DAVICIONI_MOLECULAR_ARMS_VS_ERMS_UP	1/135	339/20738	0.892722	0.910051	0.687484	PAX5	1
OISHI_CHOLANGIOMA_STEM_CELL_LIKE_UP	OISHI_CHOLANGIOMA_STEM_CELL_LIKE_UP	OISHI_CHOLANGIOMA_STEM_CELL_LIKE_UP	1/135	345/20738	0.896913	0.913711	0.690249	CRP	1
MEISSNER_NPC_HCP_WITH_H3K4ME2_AND_H3K27ME3	MEISSNER_NPC_HCP_WITH_H3K4ME2_AND_H3K27ME3	MEISSNER_NPC_HCP_WITH_H3K4ME2_AND_H3K27ME3	1/135	350/20738	0.90028	0.916529	0.692377	COLEC12	1
ACEVEDO_NORMAL_TISSUE_ADJACENT_TO_LIVER_TUMOR_DN	ACEVEDO_NORMAL_TISSUE_ADJACENT_TO_LIVER_TUMOR_DN	ACEVEDO_NORMAL_TISSUE_ADJACENT_TO_LIVER_TUMOR_DN	1/135	354/20738	0.902896	0.918577	0.693925	CCL16	1
WANG_LMO4_TARGETS_DN	WANG_LMO4_TARGETS_DN	WANG_LMO4_TARGETS_DN	1/135	357/20738	0.904812	0.919913	0.694933	TNFRSF18	1
DEURIG_T_CELL_PROLYMPHOCYTIC_LEUKEMIA_UP	DEURIG_T_CELL_PROLYMPHOCYTIC_LEUKEMIA_UP	DEURIG_T_CELL_PROLYMPHOCYTIC_LEUKEMIA_UP	1/135	367/20738	0.910934	0.925501	0.699155	CR1	1
RHEIN_ALL_GLUCOCORTICOID_THERAPY_DN	RHEIN_ALL_GLUCOCORTICOID_THERAPY_DN	RHEIN_ALL_GLUCOCORTICOID_THERAPY_DN	1/135	368/20738	0.911524	0.925501	0.699155	IGLL1	1
REACTOME_CLASS_I_MHC_MEDIATED_ANTIGEN_PROCESSING_PRESENTATION	REACTOME_CLASS_I_MHC_MEDIATED_ANTIGEN_PROCESSING_PRESENTATION	REACTOME_CLASS_I_MHC_MEDIATED_ANTIGEN_PROCESSING_PRESENTATION	1/135	370/20738	0.912693	0.92607	0.699585	FCGR1A	1
WANG_TUMOR_INVASIVENESS_UP	WANG_TUMOR_INVASIVENESS_UP	WANG_TUMOR_INVASIVENESS_UP	1/135	383/20738	0.919926	0.932705	0.704597	CD79A	1
CHARAFE_BREAST_CANCER_LUMINAL_VS_BASAL_UP	CHARAFE_BREAST_CANCER_LUMINAL_VS_BASAL_UP	CHARAFE_BREAST_CANCER_LUMINAL_VS_BASAL_UP	1/135	384/20738	0.920457	0.932705	0.704597	GATA3	1
LU_EZH2_TARGETS_DN	LU_EZH2_TARGETS_DN	LU_EZH2_TARGETS_DN	1/135	398/20738	0.927535	0.939115	0.70944	IL10	1
HSIAO_HOUSEKEEPING_GENES	HSIAO_HOUSEKEEPING_GENES	HSIAO_HOUSEKEEPING_GENES	1/135	399/20738	0.928016	0.939115	0.70944	CCR9	1
SENGUPTA_NASOPHARYNGEAL_CARCINOMA_WITH_LMP1_UP	SENGUPTA_NASOPHARYNGEAL_CARCINOMA_WITH_LMP1_UP	SENGUPTA_NASOPHARYNGEAL_CARCINOMA_WITH_LMP1_UP	1/135	402/20738	0.92944	0.939932	0.710057	TNFRSF11A	1
OSMAN_BLADDER_CANCER_DN	OSMAN_BLADDER_CANCER_DN	OSMAN_BLADDER_CANCER_DN	1/135	422/20738	0.938244	0.948206	0.716307	CD27	1
BOQUEST_STEM_CELL_CULTURED_VS_FRESH_UP	BOQUEST_STEM_CELL_CULTURED_VS_FRESH_UP	BOQUEST_STEM_CELL_CULTURED_VS_FRESH_UP	1/135	427/20738	0.940269	0.949622	0.717377	COLEC12	1
THUM_SYSTOLIC_HEART_FAILURE_UP	THUM_SYSTOLIC_HEART_FAILURE_UP	THUM_SYSTOLIC_HEART_FAILURE_UP	1/135	429/20738	0.94106	0.949791	0.717505	PDCD1	1
ZHANG_BREAST_CANCER_PROGENITORS_UP	ZHANG_BREAST_CANCER_PROGENITORS_UP	ZHANG_BREAST_CANCER_PROGENITORS_UP	1/135	432/20738	0.942228	0.95034	0.717919	CD38	1
BAELDE_DIABETIC_NEPHROPATHY_DN	BAELDE_DIABETIC_NEPHROPATHY_DN	BAELDE_DIABETIC_NEPHROPATHY_DN	1/135	435/20738	0.943373	0.950615	0.718127	CR1	1
MIKKELSEN_MCV6_HCP_WITH_H3K27ME3	MIKKELSEN_MCV6_HCP_WITH_H3K27ME3	MIKKELSEN_MCV6_HCP_WITH_H3K27ME3	1/135	436/20738	0.943749	0.950615	0.718127	LTK	1
MIKKELSEN_NPC_ICP_WITH_H3K4ME3	MIKKELSEN_NPC_ICP_WITH_H3K4ME3	MIKKELSEN_NPC_ICP_WITH_H3K4ME3	1/135	444/20738	0.946673	0.952803	0.71978	S100B	1
MITSIADES_RESPONSE_TO_APLIDIN_UP	MITSIADES_RESPONSE_TO_APLIDIN_UP	MITSIADES_RESPONSE_TO_APLIDIN_UP	1/135	446/20738	0.947381	0.952803	0.71978	LY9	1
SCHAEFFER_PROSTATE_DEVELOPMENT_48HR_UP	SCHAEFFER_PROSTATE_DEVELOPMENT_48HR_UP	SCHAEFFER_PROSTATE_DEVELOPMENT_48HR_UP	1/135	448/20738	0.948078	0.952803	0.71978	GATA3	1
MOOTHA_MITOCHONDRIA	MOOTHA_MITOCHONDRIA	MOOTHA_MITOCHONDRIA	1/135	449/20738	0.948424	0.952803	0.71978	PLA2G1B	1
CHARAFE_BREAST_CANCER_LUMINAL_VS_MESENCHYMAL_UP	CHARAFE_BREAST_CANCER_LUMINAL_VS_MESENCHYMAL_UP	CHARAFE_BREAST_CANCER_LUMINAL_VS_MESENCHYMAL_UP	1/135	451/20738	0.949108	0.952862	0.719824	GATA3	1
REACTOME_SIGNALING_BY_RHO_GTPASES	REACTOME_SIGNALING_BY_RHO_GTPASES	REACTOME_SIGNALING_BY_RHO_GTPASES	1/135	454/20738	0.950117	0.952952	0.719893	ROPN1	1
MARTENS_BOUND_BY_PML_RARA_FUSION	MARTENS_BOUND_BY_PML_RARA_FUSION	MARTENS_BOUND_BY_PML_RARA_FUSION	1/135	455/20738	0.950449	0.952952	0.719893	CXCR5	1
SCHAEFFER_PROSTATE_DEVELOPMENT_6HR_DN	SCHAEFFER_PROSTATE_DEVELOPMENT_6HR_DN	SCHAEFFER_PROSTATE_DEVELOPMENT_6HR_DN	1/135	463/20738	0.953027	0.954905	0.721368	GATA3	1
DELACROIX_RAR_BOUND_ES	DELACROIX_RAR_BOUND_ES	DELACROIX_RAR_BOUND_ES	1/135	465/20738	0.953651	0.954905	0.721368	CXCR3	1
KIM_WT1_TARGETS_DN	KIM_WT1_TARGETS_DN	KIM_WT1_TARGETS_DN	1/135	471/20738	0.955472	0.9561	0.722271	MARCO	1
CREIGHTON_ENDOCRINE_THERAPY_RESISTANCE_5	CREIGHTON_ENDOCRINE_THERAPY_RESISTANCE_5	CREIGHTON_ENDOCRINE_THERAPY_RESISTANCE_5	1/135	490/20738	0.960785	0.960785	0.72581	COLEC12	1

## Sheet: Supplementary Table 6C
Table S6C. Functional annotations of up-regulated DEGs in Cluster B&C in hallmarks.
ID	Description	GeneRatio	BgRatio	pvalue	p.adjust	qvalue	geneID	Count
HALLMARK_ESTROGEN_RESPONSE_LATE	HALLMARK_ESTROGEN_RESPONSE_LATE	HALLMARK_ESTROGEN_RESPONSE_LATE	15/108	200/4383	9.32518e-05	0.00317056	0.00304295	AGR2/ASCL1/CCNA1/GJB3/NMU/OVOL2/PCP4/PKP3/PTGES/SERPINA3/SERPINA5/SULT2B1/TFAP2C/TJP3/TRIM29	15
HALLMARK_KRAS_SIGNALING_DN	HALLMARK_KRAS_SIGNALING_DN	HALLMARK_KRAS_SIGNALING_DN	13/108	200/4383	0.00112045	0.0190476	0.018281	CCNA1/IFNG/IL12B/ITIH3/KRT15/NPY4R/NUDT11/RYR2/SLC30A3/SLC38A3/SPTBN2/TFCP2L1/TGM1	13
HALLMARK_XENOBIOTIC_METABOLISM	HALLMARK_XENOBIOTIC_METABOLISM	HALLMARK_XENOBIOTIC_METABOLISM	11/108	200/4383	0.00960399	0.108845	0.104464	CCL25/CRP/CYP26A1/GAD1/GCKR/IGFBP1/ITIH4/MPP2/PTGES/VTN/XDH	11
HALLMARK_ALLOGRAFT_REJECTION	HALLMARK_ALLOGRAFT_REJECTION	HALLMARK_ALLOGRAFT_REJECTION	9/108	200/4383	0.0567123	0.280399	0.269114	CCL11/CCL13/CCL19/CCL7/CXCL13/F2/IFNG/IL12B/IRF4	9
HALLMARK_APICAL_JUNCTION	HALLMARK_APICAL_JUNCTION	HALLMARK_APICAL_JUNCTION	9/108	200/4383	0.0567123	0.280399	0.269114	ATP1A3/CDH3/FLNC/ICAM5/KCNH2/LAMB3/PPP2R2C/SLC30A3/SPEG	9
HALLMARK_MYOGENESIS	HALLMARK_MYOGENESIS	HALLMARK_MYOGENESIS	9/108	200/4383	0.0567123	0.280399	0.269114	ADAM12/ANKRD2/CHRNA1/FST/KCNH2/PVALB/SLN/SPEG/TNNT1	9
HALLMARK_ANGIOGENESIS	HALLMARK_ANGIOGENESIS	HALLMARK_ANGIOGENESIS	3/108	36/4383	0.0577292	0.280399	0.269114	APOH/SERPINA5/VTN	3
HALLMARK_COMPLEMENT	HALLMARK_COMPLEMENT	HALLMARK_COMPLEMENT	8/108	200/4383	0.11836	0.447136	0.42914	CR1/CR2/F2/HPCAL4/MMP12/MMP13/PRSS3/TMPRSS6	8
HALLMARK_ESTROGEN_RESPONSE_EARLY	HALLMARK_ESTROGEN_RESPONSE_EARLY	HALLMARK_ESTROGEN_RESPONSE_EARLY	8/108	200/4383	0.11836	0.447136	0.42914	KCNK15/KRT15/OVOL2/PTGES/SULT2B1/SYT12/TFAP2C/TJP3	8
HALLMARK_IL6_JAK_STAT3_SIGNALING	HALLMARK_IL6_JAK_STAT3_SIGNALING	HALLMARK_IL6_JAK_STAT3_SIGNALING	4/108	87/4383	0.1659	0.564062	0.541359	CCL7/CXCL13/INHBE/PLA2G2A	4
HALLMARK_EPITHELIAL_MESENCHYMAL_TRANSITION	HALLMARK_EPITHELIAL_MESENCHYMAL_TRANSITION	HALLMARK_EPITHELIAL_MESENCHYMAL_TRANSITION	7/108	200/4383	0.22166	0.685132	0.657557	ADAM12/COL11A1/COL7A1/COMP/FBN2/GREM1/LRRC15	7
HALLMARK_COAGULATION	HALLMARK_COAGULATION	HALLMARK_COAGULATION	5/108	138/4383	0.252581	0.715646	0.686843	APOC2/COMP/F2/FGA/TMPRSS6	5
HALLMARK_KRAS_SIGNALING_UP	HALLMARK_KRAS_SIGNALING_UP	HALLMARK_KRAS_SIGNALING_UP	6/108	200/4383	0.370828	0.969857	0.930822	ETV4/GFPT2/PCP4/SERPINA3/SLPI/TMEM158	6
HALLMARK_SPERMATOGENESIS	HALLMARK_SPERMATOGENESIS	HALLMARK_SPERMATOGENESIS	4/108	135/4383	0.427445	0.977815	0.93846	CCNA1/CLGN/GAD1/GSG1	4
HALLMARK_BILE_ACID_METABOLISM	HALLMARK_BILE_ACID_METABOLISM	HALLMARK_BILE_ACID_METABOLISM	3/108	112/4383	0.525509	0.977815	0.93846	HSD17B6/SULT2B1/TFCP2L1	3
HALLMARK_HYPOXIA	HALLMARK_HYPOXIA	HALLMARK_HYPOXIA	5/108	200/4383	0.55268	0.977815	0.93846	GCK/HOXB9/IGFBP1/KIF5A/SULT2B1	5
HALLMARK_INFLAMMATORY_RESPONSE	HALLMARK_INFLAMMATORY_RESPONSE	HALLMARK_INFLAMMATORY_RESPONSE	5/108	200/4383	0.55268	0.977815	0.93846	BDKRB1/CCL7/IL12B/PDPN/TNFRSF9	5
HALLMARK_APOPTOSIS	HALLMARK_APOPTOSIS	HALLMARK_APOPTOSIS	4/108	161/4383	0.565987	0.977815	0.93846	CCNA1/F2/GUCY2D/IFNB1	4
HALLMARK_HEDGEHOG_SIGNALING	HALLMARK_HEDGEHOG_SIGNALING	HALLMARK_HEDGEHOG_SIGNALING	1/108	36/4383	0.594172	0.977815	0.93846	L1CAM	1
HALLMARK_PANCREAS_BETA_CELLS	HALLMARK_PANCREAS_BETA_CELLS	HALLMARK_PANCREAS_BETA_CELLS	1/108	40/4383	0.633038	0.977815	0.93846	GCK	1
HALLMARK_APICAL_SURFACE	HALLMARK_APICAL_SURFACE	HALLMARK_APICAL_SURFACE	1/108	44/4383	0.668212	0.977815	0.93846	NTNG1	1
HALLMARK_IL2_STAT5_SIGNALING	HALLMARK_IL2_STAT5_SIGNALING	HALLMARK_IL2_STAT5_SIGNALING	4/108	199/4383	0.731035	0.977815	0.93846	COCH/ETV4/IRF4/TNFRSF9	4
HALLMARK_TNFA_SIGNALING_VIA_NFKB	HALLMARK_TNFA_SIGNALING_VIA_NFKB	HALLMARK_TNFA_SIGNALING_VIA_NFKB	4/108	200/4383	0.734675	0.977815	0.93846	GFPT2/IL12B/LAMB3/TNFRSF9	4
HALLMARK_CHOLESTEROL_HOMEOSTASIS	HALLMARK_CHOLESTEROL_HOMEOSTASIS	HALLMARK_CHOLESTEROL_HOMEOSTASIS	1/108	74/4383	0.844638	0.977815	0.93846	CBS	1
HALLMARK_GLYCOLYSIS	HALLMARK_GLYCOLYSIS	HALLMARK_GLYCOLYSIS	3/108	200/4383	0.87823	0.977815	0.93846	ARTN/CHST4/CHST6	3
HALLMARK_P53_PATHWAY	HALLMARK_P53_PATHWAY	HALLMARK_P53_PATHWAY	3/108	200/4383	0.87823	0.977815	0.93846	KRT17/TCHH/ZNF365	3
HALLMARK_UV_RESPONSE_UP	HALLMARK_UV_RESPONSE_UP	HALLMARK_UV_RESPONSE_UP	2/108	158/4383	0.907216	0.977815	0.93846	KCNH2/TCHH	2
HALLMARK_PROTEIN_SECRETION	HALLMARK_PROTEIN_SECRETION	HALLMARK_PROTEIN_SECRETION	1/108	96/4383	0.911239	0.977815	0.93846	TSPAN8	1
HALLMARK_PEROXISOME	HALLMARK_PEROXISOME	HALLMARK_PEROXISOME	1/108	104/4383	0.92764	0.977815	0.93846	SULT2B1	1
HALLMARK_UNFOLDED_PROTEIN_RESPONSE	HALLMARK_UNFOLDED_PROTEIN_RESPONSE	HALLMARK_UNFOLDED_PROTEIN_RESPONSE	1/108	113/4383	0.942524	0.977815	0.93846	IGFBP1	1
HALLMARK_HEME_METABOLISM	HALLMARK_HEME_METABOLISM	HALLMARK_HEME_METABOLISM	2/108	200/4383	0.961909	0.977815	0.93846	MOCOS/XK	2
HALLMARK_INTERFERON_GAMMA_RESPONSE	HALLMARK_INTERFERON_GAMMA_RESPONSE	HALLMARK_INTERFERON_GAMMA_RESPONSE	2/108	200/4383	0.961909	0.977815	0.93846	CCL7/IRF4	2
HALLMARK_UV_RESPONSE_DN	HALLMARK_UV_RESPONSE_DN	HALLMARK_UV_RESPONSE_DN	1/108	144/4383	0.974097	0.977815	0.93846	COL11A1	1
HALLMARK_DNA_REPAIR	HALLMARK_DNA_REPAIR	HALLMARK_DNA_REPAIR	1/108	150/4383	0.977815	0.977815	0.93846	CCNO	1

## Sheet: Supplementary Table 6D
Table S6D. Functional annotations of up-regulated DEGs in Cluster B&C using GSVA algorithm.
id	TCGA.3Z.A93Z.01	TCGA.A3.3306.01	TCGA.A3.3307.01	TCGA.A3.3308.01	TCGA.A3.3320.01	TCGA.A3.3322.01	TCGA.A3.3324.01	TCGA.A3.3325.01	TCGA.A3.3326.01	TCGA.A3.3329.01	TCGA.A3.3331.01	TCGA.A3.3343.01	TCGA.A3.3349.01	TCGA.A3.3351.01	TCGA.A3.3352.01	TCGA.A3.3358.01	TCGA.A3.3359.01	TCGA.A3.3362.01	TCGA.A3.3365.01	TCGA.A3.3367.01	TCGA.A3.3372.01	TCGA.A3.3373.01	TCGA.A3.3376.01	TCGA.A3.3380.01	TCGA.A3.3383.01	TCGA.A3.3385.01	TCGA.A3.A6NI.01	TCGA.A3.A6NL.01	TCGA.A3.A6NN.01	TCGA.A3.A8CQ.01	TCGA.A3.A8OU.01	TCGA.A3.A8OV.01	TCGA.A3.A8OW.01	TCGA.AK.3428.01	TCGA.AK.3431.01	TCGA.AK.3434.01	TCGA.AK.3450.01	TCGA.AK.3460.01	TCGA.AK.3461.01	TCGA.AS.3778.01	TCGA.B0.4693.01	TCGA.B0.4701.01	TCGA.B0.4706.01	TCGA.B0.4710.01	TCGA.B0.4718.01	TCGA.B0.4811.01	TCGA.B0.4814.01	TCGA.B0.4816.01	TCGA.B0.4818.01
HALLMARK_HYPOXIA	0.534483	-0.471545	-0.535112	-0.312384	-0.58332	-0.309887	-0.611703	-0.53628	-0.789423	-0.358383	-0.747115	-0.560623	0.591488	-0.551259	-0.570697	-0.639423	-0.688876	0.342262	0.435977	0.40225	-0.63777	0.218269	-0.567749	-0.441808	-0.575486	-0.614081	-0.579916	-0.519003	-0.473409	-0.578293	-0.660521	-0.371362	-0.44563	-0.402061	0.640671	0.516918	-0.241312	-0.298416	0.58289	-0.46303	-0.532059	-0.431263	-0.315802	-0.60613	0.30524	0.7	0.534963	0.433342	0.361538
HALLMARK_APICAL_SURFACE	0.571429	0.666347	0.73388	-0.554171	0.771812	0.731544	0.397891	0.631831	0.699864	0.666713	0.889944	0.808914	0.61552	-0.488974	0.770222	-0.706616	0.74837	0.962608	-0.376831	0.519655	-0.4372	0.839254	0.649035	0.540768	0.599905	0.772771	0.650785	0.311601	0.557841	0.848706	0.567676	0.945476	0.703948	0.621775	-0.913952	0.644295	0.794477	0.666347	0.691275	0.768184	0.604986	-0.711409	-0.630402	-0.540748	0.446788	0.81128	-0.71001	0.532119	0.678335
HALLMARK_HEDGEHOG_SIGNALING	0.644476	-0.530524	0.8512	-0.888782	-0.706616	0.665938	-0.683605	0.71476	-0.35187	0.617707	-0.405561	-0.699904	-0.65943	-0.436853	-0.423679	-0.498634	0.67856	0.873442	0.79674	0.836673	0.390117	0.856184	0.600801	0.516354	0.661873	-0.521345	-0.694998	0.640326	0.68342	-0.506232	0.508507	0.549725	0.784078	-0.58581	-0.683605	0.583964	-0.652924	-0.341323	0.80441	-0.786194	-0.697938	-0.560189	0.626129	-0.888782	-0.683605	-0.353914	-0.384763	-0.721143	0.695193
HALLMARK_FATTY_ACID_METABOLISM	0.912668	0.74952	0.867562	-0.90595	0.942418	0.764875	-0.565259	0.915547	0.725528	0.874977	0.817658	0.739923	0.401519	-0.776392	0.713052	-0.552185	0.981766	0.860845	0.530458	0.895393	-0.467298	0.914587	-0.359885	0.621881	0.791747	0.869482	0.524952	-0.454894	0.437977	0.793666	0.872361	0.976008	0.864683	0.788868	0.355086	0.831094	0.979846	0.62476	0.668906	0.835893	0.771593	0.355331	0.408829	-0.452015	-0.449136	0.605566	0.535177	0.68618	0.845489
HALLMARK_KRAS_SIGNALING_UP	0.662196	-0.469007	-0.579069	-0.492228	-0.768187	-0.519633	-0.533967	-0.54874	-0.827597	-0.668912	-0.6718	-0.663337	-0.36534	-0.739957	-0.575553	-0.718817	-0.758663	0.58634	0.287399	-0.692621	-0.626444	-0.385226	-0.505459	-0.344142	-0.737247	-0.846284	0.377296	-0.325757	0.41204	-0.532317	0.357074	-0.595337	-0.354143	0.3618	0.728531	0.294042	-0.589781	-0.289702	0.560077	-0.346022	-0.473765	-0.61793	0.380301	-0.693261	-0.280077	0.496367	-0.474637	0.660032	-0.748797
HALLMARK_PANCREAS_BETA_CELLS	0.674017	0.681071	0.555977	-0.696069	0.691086	0.845638	0.673295	0.728516	0.520174	0.731677	0.57201	0.657603	0.89837	-0.854752	0.527202	-0.725791	0.474324	0.607862	0.810873	0.860677	0.888582	0.627996	0.659636	0.697987	0.763025	0.563507	0.618618	0.579099	0.724163	0.514535	0.41176	0.735818	0.816009	0.665025	0.778523	0.778523	0.591563	0.587799	0.743523	-0.354746	-0.597315	0.375696	0.68744	-0.426213	0.561841	0.697987	0.441873	0.632239	0.490833
EMT_ PMID_25214461	0.610213	-0.179642	-0.371889	-0.425042	-0.350992	-0.427014	-0.376075	-0.388762	-0.539314	-0.408761	-0.540966	-0.486716	-0.539055	-0.399289	-0.390548	-0.367106	-0.504606	0.443148	0.358058	-0.270602	-0.517399	0.413561	-0.589525	-0.345768	-0.223316	-0.243992	0.488525	-0.494357	-0.289236	-0.43775	-0.516756	-0.407249	-0.44874	0.555689	0.576671	0.450015	-0.255632	0.418357	0.539914	-0.240709	-0.177716	0.215455	0.376443	-0.402323	0.353934	0.410862	-0.125367	-0.374014	-0.576335
GO_MITOTIC_CELL_CYCLE	0.221154	-0.335474	-0.452208	0.457569	-0.269225	0.4773	-0.386108	0.36649	0.300093	-0.583449	-0.548694	-0.319964	0.48957	0.809088	-0.458309	-0.293105	-0.520766	-0.477194	0.329043	-0.672887	-0.418548	-0.615575	-0.386739	0.333596	0.397695	-0.629266	0.497553	0.284609	0.478665	-0.277885	-0.430881	-0.392069	-0.409383	-0.540072	-0.397482	-0.438278	-0.490393	0.457825	0.393254	0.493771	0.32496	0.527598	0.484777	-0.295192	0.607571	0.559083	-0.532427	0.233088	-0.357397
BENPORATH_ES_1	0.234254	0.220973	-0.255493	0.283827	-0.315911	0.198618	-0.367185	-0.357315	-0.27924	-0.363274	-0.199953	-0.303965	-0.275842	-0.247647	0.167805	-0.389764	-0.192164	0.370533	0.251751	-0.185575	-0.27949	-0.15297	-0.296977	-0.526296	-0.218914	0.192129	-0.204935	-0.301534	0.228268	0.167805	-0.398422	-0.17632	-0.300872	0.352397	0.351796	0.376913	-0.183655	0.228292	0.20192	0.132006	-0.1936	0.29252	0.544725	-0.259955	0.411168	0.577378	-0.320639	-0.21037	-0.432299
BENPORATH_ES_2	0.608422	0.305849	0.488015	0.825773	-0.950265	-0.443675	0.702969	-0.351681	-0.831256	0.334612	0.331735	0.440077	0.73369	-0.846279	0.755795	-0.841802	0.456376	0.361911	0.54044	-0.88303	-0.466922	0.427856	0.482742	-0.51582	-0.909351	-0.683003	-0.311601	0.911181	0.751678	0.495117	-0.379674	-0.435387	0.29722	0.82095	0.896453	0.724832	-0.35954	0.619346	0.629534	0.530383	-0.5628	-0.729508	0.716203	-0.463087	0.584118	0.929634	-0.727432	0.634708	-0.605294
HALLMARK_IL6_JAK_STAT3_SIGNALING	-0.337935	0.597598	0.377345	-0.31449	-0.306422	-0.547648	0.436349	-0.36799	-0.632119	0.382253	-0.675312	-0.567319	-0.482235	-0.762389	0.434579	-0.532957	-0.230083	-0.364515	-0.411686	-0.607109	-0.592373	0.509253	-0.575585	-0.347254	0.262832	-0.33132	-0.554786	-0.626321	-0.481529	-0.496641	-0.762541	-0.718253	-0.508729	0.536492	0.651537	0.584142	-0.539763	-0.407112	-0.494491	-0.475483	0.352212	0.480865	-0.299712	-0.477506	0.621117	0.323727	0.482927	-0.65	-0.458534
HALLMARK_INFLAMMATORY_RESPONSE	-0.760507	-0.267722	-0.445724	-0.268269	-0.292308	-0.425042	0.653285	-0.674679	-0.355737	-0.337121	-0.366808	-0.537569	-0.385643	-0.419156	-0.512532	-0.211538	-0.405488	-0.349038	0.312677	-0.61506	-0.499044	-0.49403	-0.503715	-0.684846	-0.688453	-0.441593	-0.544924	-0.60515	-0.721893	-0.535879	-0.657262	-0.625931	-0.677257	0.350524	-0.276806	-0.433758	-0.679987	-0.294231	-0.68998	-0.365385	-0.553555	-0.403459	-0.559429	-0.63216	0.375	-0.236037	-0.597207	-0.359125	-0.45791
[truncated: 482 more columns]

## Sheet: Supplementary Table 6E
Table S6E. Differences of amplication and deletion regision in the gistic score of Cluster A
Type	Chromosome	Start	End	‘-LOG10(q-value)	G-score	average amplitude	frequency
Amp	1	3218610	11456387	0	0	0.220053	0.008584
Amp	1	11456536	12009149	0	0.004171	0.278631	0.012876
Amp	1	12010412	15844752	0	0	0.220053	0.008584
Amp	1	15848536	16138095	0	0.005298	0.319789	0.012876
Amp	1	16142960	24375274	0	0	0.220053	0.008584
Amp	1	24378026	25698469	0	0.008012	0.394878	0.012876
Amp	1	25699995	38491265	0	0	0.220053	0.008584
Amp	1	38505389	41430305	0	0.013691	0.580347	0.012876
Amp	1	41433107	48006898	0	0	0.22468	0.008584
Amp	1	48009686	48885662	0	0.007713	0.389259	0.012876
Amp	1	48886217	55140601	0	0	0.22468	0.008584
Amp	1	55143328	55356230	0	0.005453	0.31823	0.012876
Amp	1	55359080	67525472	0	0	0.22468	0.008584
Amp	1	67526029	70994840	0	0.003665	0.290449	0.012876
Amp	1	70999657	71563257	0	0	0.235369	0.008584
Amp	1	71569333	71846512	0	0.004116	0.284041	0.012876
Amp	1	71846791	120527361	0	0	0.235369	0.008584
Amp	1	149879545	177053036	0	0.006273	0.472802	0.051502
Amp	1	177054771	182198802	0	0	0.550458	0.055794
Amp	1	182198815	183237312	0	0.006215	0.551808	0.060086
Amp	1	183240429	184225262	0	0	0.549787	0.055794
Amp	1	184225367	185873946	0	0.006562	0.555001	0.060086
Amp	1	185877914	187871652	0	0	0.549787	0.055794
Amp	1	187872119	188776909	0	0.006323	0.553424	0.060086
Amp	1	188777024	200462817	0	0	0.549787	0.055794
Amp	1	200464803	204998375	0	0.005171	0.545288	0.060086
Amp	1	205000643	205599418	0	0.013145	0.562072	0.060086
Amp	1	205603001	211437076	0	0.005171	0.547782	0.055794
Amp	1	211438212	211638148	0	0.00995	0.579962	0.051502
Amp	1	211641598	232583142	0	0.005171	0.591727	0.04721
Amp	1	232583227	235135832	0	0.013219	0.588998	0.04721
Amp	1	235243264	236679242	0	0.005171	0.572714	0.042918
Amp	1	236681581	240238824	0	0.013114	0.588116	0.04721
Amp	1	240239749	240360119	0.226911	0.020335	0.595597	0.051502
Amp	1	240366340	240552335	0.195191	0.019228	0.587046	0.051502
Amp	1	240554253	247812431	0	0.013114	0.588116	0.04721
Amp	2	484222	10942567	0	0	0.424243	0.107296
Amp	2	10942702	11031056	0	0.004005	0.424147	0.111588
Amp	2	11031430	65435116	0	0	0.42569	0.107296
Amp	2	65447389	78699196	0	0.004938	0.427331	0.111588
Amp	2	78727531	78819354	0	0.014304	0.44426	0.11588
Amp	2	78823557	95980340	0	0.004938	0.427652	0.111588
Amp	2	95981470	96071504	0.195191	0.018518	0.458488	0.120172
Amp	2	96500454	98355660	0	0.004938	0.428453	0.11588
Amp	2	98359427	100058424	0	0	0.427029	0.111588
Amp	2	100058870	102654228	0	0.005086	0.428961	0.11588
Amp	2	102655190	102917341	0	0	0.426253	0.111588
Amp	2	102919585	104196597	0	0.005326	0.428743	0.11588
Amp	2	104200255	106789660	0	0	0.426253	0.111588
Amp	2	106790116	107425876	0	0.007913	0.437699	0.11588
Amp	2	107426157	121073462	0	0	0.426253	0.111588
Amp	2	121082239	122258891	0	0.006106	0.43151	0.11588
Amp	2	122259363	123084739	0	0	0.426346	0.111588
Amp	2	123085374	123722912	0	0.006189	0.431794	0.11588
Amp	2	123723115	136021265	0	0	0.426346	0.111588
Amp	2	136033216	137575253	0	0.006278	0.442701	0.124464
Amp	2	137580680	137731953	0	0	0.439809	0.124464
Amp	2	137740120	137993618	0	0.00414	0.437936	0.128755
Amp	2	137993966	147465721	0	0	0.437736	0.120172
Amp	2	147470277	147596390	0	0.008663	0.457788	0.133047
Amp	2	147596973	148142706	0	0	0.445884	0.128755
Amp	2	148144894	148511230	0	0.007467	0.454162	0.133047
Amp	2	148511763	149113827	0	0.014574	0.460749	0.137339
Amp	2	149123697	149303264	0	0.007107	0.45295	0.133047
Amp	2	149312728	149918237	0	0.013392	0.457329	0.137339
Amp	2	149919097	150784214	0	0.006285	0.450632	0.133047
Amp	2	150784846	150865870	0	0.012878	0.455842	0.137339
Amp	2	150867767	151269312	0	0.006285	0.450632	0.133047
Amp	2	151270690	152583078	0	0.013613	0.457771	0.137339
Amp	2	152583813	152916802	0.275338	0.020707	0.463766	0.141631
Amp	2	152916872	153271524	0	0.013379	0.457038	0.137339
Amp	2	153272448	153366129	0.226911	0.02035	0.462765	0.141631
Amp	2	153369042	153974318	0.743537	0.026863	0.468505	0.145923
Amp	2	153976109	154306028	0.224689	0.019892	0.463126	0.141631
Amp	2	154307473	156175004	0.779161	0.027208	0.469444	0.145923
Amp	2	156179648	157477952	0.224689	0.019892	0.46352	0.141631
Amp	2	157488224	157642608	0.743537	0.026939	0.469093	0.145923
Amp	2	157642867	158088336	1.14105	0.032402	0.470153	0.150215
Amp	2	158088435	159105908	0.743537	0.026939	0.469093	0.145923
Amp	2	159112454	160663678	0.224689	0.019892	0.46352	0.141631
Amp	2	160663691	162489191	0	0.012798	0.465161	0.145923
Amp	2	162504558	162810887	0.195191	0.018591	0.467208	0.150215
Amp	2	162818737	165561400	0	0.012798	0.465161	0.145923
Amp	2	165562367	167223255	0.176189	0.018229	0.467102	0.154506
Amp	2	167234294	169871057	0	0.012798	0.466069	0.150215
Amp	2	169871332	169935137	0.195191	0.018403	0.467256	0.154506
Amp	2	169945628	170518639	0.463377	0.023184	0.466834	0.158798
Amp	2	170525115	171410785	0.195191	0.018403	0.467256	0.154506
Amp	2	171412997	182886639	0.56597	0.023756	0.48135	0.154506
Amp	2	182888838	183045287	0.966249	0.029997	0.482945	0.158798
Amp	2	183045825	188523614	0.56597	0.023756	0.480298	0.154506
Amp	2	188524318	189403918	0.107337	0.017243	0.475391	0.150215
Amp	2	189404398	189911906	0	0.010958	0.472244	0.145923
Amp	2	189912938	190634156	0.071725	0.016037	0.474958	0.150215
Amp	2	190634271	195715784	0	0.010958	0.472244	0.145923
Amp	2	196217326	196877557	0.107337	0.016911	0.461734	0.141631
Amp	2	196879869	197015457	0.56597	0.023822	0.466523	0.145923
Amp	2	197017171	204717713	0.176189	0.017869	0.463945	0.141631
Amp	2	204720004	206685978	0	0.010958	0.458432	0.137339
Amp	2	206689458	208529674	0	0	0.440332	0.133047
Amp	2	208530035	208636867	0	0.00358	0.437274	0.137339
Amp	2	208639173	215044235	0	0	0.440332	0.133047
Amp	2	215046533	215142388	0	0.009107	0.462035	0.133047
Amp	2	215143454	218221469	0	0	0.447989	0.128755
Amp	2	218223023	219508988	0	0.007724	0.455448	0.133047
Amp	2	219512768	230446052	0	0	0.448709	0.128755
Amp	2	230453899	230575494	0	0.012691	0.475258	0.133047
Amp	2	230897978	235806403	0	0	0.451356	0.128755
Amp	2	235807159	238598931	0	0.001628	0.441305	0.133047
Amp	2	238604029	239748104	0	0.009865	0.451366	0.137339
Amp	2	239748320	241473006	0	0.001628	0.441305	0.133047
Amp	2	241473438	241727945	0	0.011194	0.456412	0.137339
Amp	2	241733662	242476062	0	0.001628	0.441305	0.133047
Amp	3	2212571	2278069	0	0	0	0
Amp	3	2283296	2356672	0	0.005204	0.482203	0.004292
Amp	3	2356915	23680339	0	0	0	0
Amp	3	23683778	23844432	0	0.004105	0.382209	0.004292
Amp	3	23854883	51715953	0	0	0	0
Amp	3	51720739	51970245	0	0.001221	0.126008	0.004292
Amp	3	51975051	61065142	0	0	0	0
Amp	3	61066533	61422834	0	0.006726	0.623228	0.004292
Amp	3	61435710	63278777	0	0	0	0
Amp	3	63281045	71926029	0	0.006751	0.625593	0.004292
Amp	3	71928710	99695144	0	0	0.14273	0.012876
Amp	3	99695819	100112154	0.176189	0.018001	0.436993	0.042918
Amp	3	100122624	108508163	0	0	0.270189	0.042918
Amp	3	108509607	108596502	0	0.001208	0.256166	0.04721
Amp	3	109021050	128200111	0	0	0.268569	0.042918
Amp	3	128213083	129041048	0	0.005146	0.311471	0.060086
Amp	3	129044169	130545796	0.107337	0.016953	0.364517	0.064378
Amp	3	130548484	130930654	0	0.005146	0.316065	0.064378
Amp	3	130931992	131299232	0	0	0.303647	0.060086
Amp	3	131299585	133786717	0	0.012278	0.360121	0.064378
Amp	3	133792549	134178472	0	0	0.303647	0.060086
Amp	3	134179453	138356083	0	0.012158	0.358511	0.064378
Amp	3	138360173	140792842	0	0	0.305372	0.06867
Amp	3	140793395	142929397	0	0.005401	0.364912	0.077253
Amp	3	143188556	151828953	0	0	0.342769	0.077253
Amp	3	151830309	153013996	0	0.009176	0.371284	0.081545
Amp	3	153020470	153145382	0	0.007839	0.351595	0.085837
Amp	3	153147797	157702868	0	0	0.330067	0.081545
Amp	3	157707935	158019881	0	0.008126	0.351755	0.085837
Amp	3	158020378	176410206	0.107337	0.01635	0.374424	0.090129
Amp	3	176414782	176509202	0.365797	0.021734	0.393782	0.090129
Amp	3	176511870	179776201	0.107337	0.01635	0.388526	0.085837
Amp	3	179776782	181739176	0.145547	0.017598	0.377283	0.090129
Amp	3	181743647	181823481	0.92274	0.029422	0.42844	0.090129
Amp	3	181823861	182303718	0.145547	0.017598	0.37627	0.090129
Amp	3	182304544	190126860	0	0.009375	0.356399	0.085837
Amp	3	190132422	197538677	0.145547	0.0178	0.391565	0.085837
Amp	4	1053934	39424781	0	0	0.273516	0.008584
Amp	4	39426201	39576440	0	0.007595	0.424101	0.012876
Amp	4	39578076	56593418	0	0	0.273516	0.008584
Amp	4	56609540	65293827	0	0.005765	0.364009	0.012876
Amp	4	65302265	65639838	0	0.013044	0.441631	0.017167
Amp	4	65640223	74123138	0	0.005765	0.364009	0.012876
Amp	4	74126854	74219242	0	0.013702	0.46545	0.021459
Amp	4	74231308	74407090	0	0.005765	0.397949	0.017167
Amp	4	74413589	74527403	0	0.013694	0.465298	0.021459
Amp	4	74527778	77293958	0	0.005765	0.397949	0.017167
Amp	4	77294546	77568613	0	0.012322	0.439871	0.021459
Amp	4	77570194	79679677	0	0.005765	0.397949	0.017167
Amp	4	79682111	79760430	0	0.014846	0.492458	0.021459
Amp	4	79764994	80499854	0	0.005765	0.397949	0.017167
Amp	4	80500420	108393345	0	0	0.348934	0.012876
Amp	4	108396632	108843771	0	0.006061	0.412104	0.021459
Amp	4	108843947	110727605	0	0	0.374262	0.017167
Amp	4	110730089	110844142	0	0.006448	0.419261	0.021459
Amp	4	110846796	130726614	0	0	0.374262	0.017167
Amp	4	130727056	132920835	0	0.004849	0.389267	0.021459
Amp	4	132920848	136938979	0	0.011263	0.423455	0.025751
Amp	4	136949064	161240911	0	0.004849	0.389267	0.021459
Amp	4	161244750	162388608	0	0	0.346975	0.012876
Amp	4	162388657	162751743	0	0.005038	0.37694	0.017167
Amp	4	162751850	166114560	0	0	0.346975	0.012876
Amp	4	166116807	169168353	0	0.005159	0.40516	0.012876
Amp	4	169168400	187743767	0	0	0.368735	0.008584
Amp	4	187747224	188131758	0	0.005062	0.402168	0.012876
Amp	4	188137274	188762240	0	0	0.368735	0.008584
Amp	5	914233	1287540	0	0.004516	0.520156	0.27897
Amp	5	1287703	1288615	0	0.009052	0.518644	0.283262
Amp	5	1288661	1321873	0	0.013282	0.524582	0.283262
Amp	5	1322087	1426180	0	0.008766	0.521756	0.274678
Amp	5	1427803	1909939	0	0.004536	0.514962	0.274678
Amp	5	1910846	4923555	0	0	0.514006	0.27897
Amp	5	4923629	5154458	0	0.001766	0.510415	0.283262
Amp	5	5155021	37354538	0	0	0.51575	0.27897
Amp	5	37356698	37438621	0	0.00983	0.501116	0.287554
Amp	5	37667440	39786324	0	0	0.494906	0.283262
Amp	5	39823301	40457156	0	0.001201	0.512932	0.283262
Amp	5	40462358	50124856	0	0	0.495183	0.283262
Amp	5	50133344	50417326	0	0.008246	0.5185	0.274678
Amp	5	50419649	55181744	0	0	0.506355	0.274678
Amp	5	55181941	55654508	0	0.006899	0.50877	0.27897
Amp	5	55656531	58093015	0	0	0.506635	0.274678
Amp	5	58095562	58266784	0	0.006419	0.508038	0.283262
Amp	5	58266796	65522888	0	0	0.506615	0.27897
Amp	5	65529512	66526209	0	0.005813	0.514711	0.27897
Amp	5	66528088	66677837	0	0	0.506816	0.27897
Amp	5	66683513	67040141	0	0.006396	0.508252	0.283262
Amp	5	67042916	67664610	0	0	0.500618	0.274678
Amp	5	67667835	68387802	0	0.006421	0.51097	0.27897
Amp	5	68396213	71272943	0	0	0.509652	0.274678
Amp	5	71272956	71369445	0	0.011711	0.527582	0.27897
Amp	5	71375965	72849591	0	0	0.510888	0.27897
Amp	5	72851490	72909078	0	0.008518	0.515106	0.283262
Amp	5	72909392	72936664	0.071725	0.015737	0.525241	0.283262
Amp	5	72943674	72996117	0	0.007219	0.521179	0.27897
Amp	5	73001145	73447022	0	0	0.510818	0.27897
Amp	5	73447378	74414634	0	0.006098	0.519511	0.27897
Amp	5	74424250	74845066	0	0	0.508748	0.283262
Amp	5	74849469	74920509	0	0.005192	0.508336	0.287554
Amp	5	74924442	74984269	0	0.01046	0.517194	0.287554
Amp	5	74985610	75236560	0	0.005268	0.51774	0.283262
Amp	5	75238186	75576313	0	0	0.509725	0.283262
Amp	5	75576716	75663564	0	0.008331	0.513638	0.287554
Amp	5	75668227	75754549	0	0	0.509725	0.283262
Amp	5	75757278	75974501	0	0.005598	0.517584	0.283262
Amp	5	75977077	77679329	0	0.009844	0.515585	0.287554
Amp	5	77681070	77854144	0.176189	0.017845	0.519294	0.291845
Amp	5	77854766	77918136	0.56597	0.024127	0.520406	0.296137
Amp	5	77918493	78516719	0.195191	0.018529	0.512455	0.296137
Amp	5	78516985	78538437	0	0.014283	0.515597	0.296137
Amp	5	78540302	79497415	0	0.006282	0.512277	0.291845
Amp	5	79497583	80428272	0	0.013988	0.518118	0.304721
Amp	5	80436584	80919734	0.224689	0.019522	0.52534	0.304721
Amp	5	80919867	81316603	0.597147	0.025212	0.526068	0.309013
Amp	5	81318068	81611266	0.195191	0.01893	0.525083	0.304721
Amp	5	81615010	81657660	0.597147	0.024898	0.525769	0.309013
Amp	5	81661450	81976414	0.195191	0.019364	0.518632	0.309013
Amp	5	81977328	82134979	0.779161	0.027158	0.521441	0.313305
Amp	5	82137866	83069019	0.195191	0.019364	0.518442	0.309013
Amp	5	83082663	83864735	0	0.013396	0.517653	0.304721
Amp	5	83865219	84240189	0.224689	0.019839	0.518748	0.313305
Amp	5	84245074	84516136	0.56597	0.024399	0.52611	0.317597
Amp	5	84516241	84923737	0.224689	0.019839	0.527529	0.313305
Amp	5	84930293	84991197	0.815954	0.027778	0.529657	0.317597
Amp	5	84994893	85284779	1.19011	0.033669	0.530484	0.321888
Amp	5	85285461	86095561	0.815954	0.02798	0.529845	0.317597
Amp	5	86097023	86406135	1.16884	0.03305	0.528778	0.330472
Amp	5	86412848	87102609	0.597147	0.025343	0.526507	0.330472
Amp	5	87114623	87547367	0.145547	0.017404	0.527167	0.339056
Amp	5	87547559	87725745	0.463377	0.023187	0.527527	0.343348
Amp	5	87732522	88013209	0.145547	0.017404	0.527167	0.339056
Amp	5	88016769	89083537	0	0.011514	0.530242	0.343348
Amp	5	89088384	89146228	0.107337	0.016348	0.5287	0.356223
Amp	5	89148390	89491854	0.414519	0.022469	0.529399	0.360515
Amp	5	89497940	89726748	0.226911	0.020288	0.530976	0.373391
Amp	5	89731013	89766252	0.107337	0.016348	0.53267	0.369099
Amp	5	89767065	90170774	0.512499	0.023672	0.535224	0.373391
Amp	5	90179130	90478142	0.195191	0.018602	0.532547	0.369099
Amp	5	90482854	90549826	0.226911	0.02004	0.52819	0.373391
Amp	5	90552807	90738624	0.033971	0.015205	0.525779	0.364807
Amp	5	90741343	90834477	0	0.013767	0.534783	0.364807
Amp	5	90841481	90852568	0.176189	0.018024	0.533572	0.369099
Amp	5	90857829	90969847	0.512499	0.023719	0.533736	0.373391
Amp	5	90971567	91018779	0.224689	0.019462	0.534936	0.369099
Amp	5	91019929	91585793	0.696562	0.026362	0.53636	0.377682
Amp	5	91590759	91614709	1.10966	0.032322	0.536146	0.390558
Amp	5	91617261	92149183	1.32001	0.038235	0.536391	0.39485
Amp	5	92154528	92251395	1.56887	0.043083	0.535815	0.39485
Amp	5	92254113	92306397	1.28412	0.036183	0.534677	0.390558
Amp	5	92306662	92682187	1.00829	0.030271	0.534411	0.386266
Amp	5	92695225	92710555	1.30821	0.037296	0.536776	0.39485
Amp	5	92717119	92792468	1.07785	0.031335	0.536591	0.390558
Amp	5	92793118	93091932	1.26962	0.035892	0.53596	0.399142
Amp	5	93099461	93276883	0.882441	0.028868	0.534711	0.39485
Amp	5	93278785	93497045	0.463377	0.023173	0.534566	0.390558
Amp	5	93500419	93537211	0.882441	0.028755	0.534876	0.399142
Amp	5	93545524	93577815	1.213	0.034401	0.534966	0.403433
Amp	5	93578126	93650014	0.882441	0.028818	0.534531	0.399142
Amp	5	93658221	93949206	1.2361	0.034933	0.534892	0.403433
Amp	5	93956937	93966749	0.92274	0.029288	0.534801	0.399142
Amp	5	93967333	94096379	1.25431	0.035277	0.535131	0.403433
Amp	5	94100105	94147888	1.32812	0.039027	0.533767	0.407725
Amp	5	94147940	94224900	1.57831	0.04384	0.533064	0.412017
Amp	5	94235345	94378377	1.32812	0.039027	0.533767	0.407725
Amp	5	94383788	94446731	1.25431	0.035277	0.535131	0.403433
Amp	5	94454453	95050617	1.00829	0.03072	0.535956	0.399142
Amp	5	95051174	95116543	0.644027	0.025871	0.540808	0.403433
Amp	5	95119543	95396469	1.07785	0.031524	0.541225	0.412017
Amp	5	95398234	95596694	1.25431	0.035395	0.539174	0.416309
Amp	5	95597234	95675319	1.07785	0.031524	0.541282	0.407725
Amp	5	95678968	96126940	0.56597	0.024201	0.539124	0.407725
Amp	5	96138471	97236695	0.176189	0.018085	0.539147	0.416309
Amp	5	97241462	97255618	0.512499	0.023635	0.539686	0.433476
Amp	5	97260766	97376696	0.145547	0.017646	0.539425	0.429185
Amp	5	97383809	97670796	0.107337	0.016434	0.538302	0.429185
Amp	5	97673758	97910490	0	0.011993	0.53906	0.429185
Amp	5	97911795	98310671	0.176189	0.017862	0.539189	0.433476
Amp	5	98312884	100711408	0	0.012312	0.539423	0.429185
Amp	5	100714117	102092562	0.176189	0.018068	0.544431	0.459227
Amp	5	102093145	103029523	0.56597	0.023895	0.544895	0.476395
Amp	5	103036552	103935120	0.176189	0.018068	0.544616	0.472103
Amp	5	103935214	103952681	0.56597	0.024181	0.545391	0.48927
Amp	5	103954722	104168835	1.16884	0.03294	0.547815	0.493562
Amp	5	104169222	104335746	0.743537	0.026826	0.548536	0.493562
Amp	5	104370570	104535166	0.176189	0.018068	0.546119	0.48927
Amp	5	104539551	104916751	0.56597	0.024795	0.544363	0.497854
Amp	5	104923009	105257839	1.57252	0.043192	0.551949	0.502146
Amp	5	105261191	105296936	1.97077	0.049062	0.55287	0.51073
Amp	5	105297226	105298115	1.52382	0.04	0.545813	0.51073
Amp	5	105301011	105367196	1.83606	0.046776	0.55109	0.51073
Amp	5	105369784	105378269	1.53289	0.040907	0.550972	0.506438
Amp	5	105380569	105488777	1.07785	0.031571	0.548166	0.502146
Amp	5	105505122	105733435	1.26962	0.035964	0.547612	0.506438
Amp	5	105734758	105830328	0.92274	0.029187	0.542233	0.506438
Amp	5	105832427	106049034	0.414519	0.02246	0.541534	0.506438
Amp	5	106297917	106427772	0	0.012199	0.541141	0.497854
Amp	5	106428845	106955156	0.275338	0.020789	0.54344	0.502146
Amp	5	106957729	107271418	0.597147	0.025038	0.548021	0.515021
Amp	5	107273623	107785249	0.743537	0.026716	0.549317	0.515021
Amp	5	107791013	108342493	0.275338	0.020789	0.544722	0.515021
Amp	5	108351209	108462406	0.696562	0.025966	0.544046	0.519313
Amp	5	108475628	108858601	0.275338	0.020789	0.544582	0.515021
Amp	5	108859028	109299595	0.597147	0.025327	0.547225	0.527897
Amp	5	109299609	109425444	0.107337	0.016738	0.54507	0.523605
Amp	5	109425493	109521684	0.176189	0.018108	0.549644	0.523605
Amp	5	109530719	109958806	0.107337	0.016738	0.544408	0.523605
Amp	5	109963190	110205933	0	0.012199	0.551212	0.523605
Amp	5	110215781	110416590	0.107337	0.017082	0.550408	0.527897
Amp	5	110455202	110653655	0.414519	0.022305	0.550441	0.536481
Amp	5	110655214	110761115	0.815954	0.02779	0.554507	0.536481
Amp	5	110761572	110887320	1.19011	0.033551	0.554492	0.540773
Amp	5	110890377	110941247	0.882441	0.028669	0.555309	0.536481
Amp	5	110941664	111113755	0.463377	0.022907	0.55533	0.532189
Amp	5	111115017	111748635	0.815954	0.027785	0.554671	0.536481
Amp	5	111748999	111831323	0.414519	0.022301	0.551195	0.540773
Amp	5	111831488	112594168	0.107337	0.017077	0.551296	0.536481
Amp	5	112595802	112653197	0.512499	0.02321	0.554709	0.540773
Amp	5	112655413	112839667	0.815954	0.027651	0.553825	0.545064
Amp	5	112842197	113193817	1.16884	0.033117	0.553398	0.549356
Amp	5	113196826	113627136	0.882441	0.028676	0.554325	0.545064
Amp	5	113631782	113786415	1.25431	0.035246	0.555086	0.553648
Amp	5	113788151	113830802	0.882441	0.028676	0.554182	0.549356
Amp	5	113839420	114027189	0.512499	0.02321	0.554487	0.545064
Amp	5	114027841	114058883	1.07785	0.031727	0.556322	0.549356
Amp	5	114059575	114175065	1.28412	0.036206	0.555406	0.553648
Amp	5	114185775	114467840	0.815954	0.027688	0.553578	0.549356
Amp	5	114480484	114567499	1.07785	0.03132	0.55309	0.566524
Amp	5	114571258	114756862	1.29587	0.036901	0.55303	0.570815
Amp	5	114759078	114837695	1.32001	0.038415	0.555663	0.570815
Amp	5	114837748	115452145	1.57252	0.043426	0.555908	0.575107
Amp	5	115453898	115651404	1.32001	0.037845	0.555445	0.575107
Amp	5	115654989	115727454	1.16884	0.033366	0.556327	0.570815
Amp	5	115727534	116364852	1.32001	0.038068	0.555772	0.575107
Amp	5	116368667	116510011	1.56887	0.042992	0.55632	0.579399
Amp	5	116513164	116714967	1.32001	0.037981	0.556544	0.575107
Amp	5	116716550	116939972	1.10966	0.031848	0.55608	0.575107
Amp	5	116940144	117030322	0.743537	0.026971	0.556596	0.570815
Amp	5	117038149	117040241	1.19011	0.033637	0.557278	0.575107
Amp	5	117041009	117088421	0.815954	0.027881	0.557376	0.570815
Amp	5	117089354	117131770	1.19011	0.033507	0.561717	0.570815
Amp	5	117132652	117147971	1.54438	0.041537	0.563159	0.575107
Amp	5	117148288	117350052	1.2361	0.034871	0.562521	0.570815
Amp	5	117351441	117386603	0.92274	0.029245	0.558601	0.570815
Amp	5	117407534	117424682	1.2361	0.03461	0.558378	0.575107
Amp	5	117429493	117500322	1.53289	0.040959	0.558824	0.579399
Amp	5	117503502	117531911	1.28412	0.036257	0.559513	0.575107
Amp	5	117532148	117703440	1.5524	0.041621	0.559256	0.579399
Amp	5	117704886	117740500	1.28412	0.036476	0.559669	0.575107
Amp	5	117753296	117754697	1.03882	0.031112	0.559931	0.570815
Amp	5	117762091	117919824	1.28412	0.036164	0.559402	0.575107
Amp	5	117921244	118029649	0.966249	0.02972	0.559119	0.570815
Amp	5	118032333	118158545	1.28412	0.036304	0.559499	0.575107
Amp	5	118163695	118215694	1.54438	0.041356	0.558835	0.579399
Amp	5	118216272	118221960	1.60032	0.044383	0.55758	0.583691
Amp	5	118223722	118322042	1.33433	0.039459	0.558159	0.579399
Amp	5	118335730	118349769	1.16884	0.033111	0.557708	0.575107
Amp	5	118355296	118588003	1.57831	0.04403	0.565259	0.575107
Amp	5	118594262	118648081	1.57252	0.043641	0.565125	0.575107
Amp	5	118650483	118889774	2.00657	0.049674	0.565219	0.579399
Amp	5	118890915	119240003	1.83606	0.046647	0.566541	0.575107
Amp	5	119242548	119440937	2.15517	0.051666	0.56579	0.579399
Amp	5	119442135	119523601	2.64806	0.057017	0.569587	0.579399
Amp	5	119624818	119658961	3.1474	0.061689	0.569072	0.583691
Amp	5	119659058	119691296	3.74775	0.067269	0.568693	0.587983
Amp	5	119696973	119711670	2.59409	0.056349	0.561103	0.587983
Amp	5	119712656	119905657	3.31511	0.063205	0.56164	0.592275
Amp	5	119905683	119998008	2.82121	0.058532	0.562093	0.587983
Amp	5	119998762	120293585	3.25551	0.062937	0.56146	0.592275
Amp	5	120473771	120669064	2.70167	0.057586	0.557853	0.587983
Amp	5	120669140	120814964	2.32511	0.053182	0.558583	0.587983
Amp	5	120820427	120929360	1.75919	0.046326	0.558608	0.583691
Amp	5	121035922	121112223	2.64806	0.057023	0.566214	0.583691
Amp	5	121118582	121218707	3.09714	0.061242	0.565055	0.587983
Amp	5	121221356	121311956	3.50409	0.064772	0.567303	0.587983
Amp	5	121317947	121534631	3.09714	0.061242	0.564635	0.587983
Amp	5	121535139	121913250	2.64806	0.057023	0.565828	0.583691
Amp	5	121919902	122360403	3.37737	0.063827	0.5663	0.587983
Amp	5	122361705	122909345	3.92225	0.068556	0.565596	0.592275
Amp	5	122912272	123093322	3.1474	0.061752	0.565122	0.587983
Amp	5	123094245	123282397	4.11978	0.070158	0.566397	0.592275
Amp	5	123286186	123286186	4.94411	0.077014	0.566975	0.596567
Amp	5	123286402	123378496	3.92225	0.068608	0.565439	0.592275
Amp	5	123380937	123441700	3.1474	0.061752	0.564846	0.587983
Amp	5	123444620	123846658	3.86117	0.068001	0.56527	0.592275
Amp	5	123846968	123859041	4.58829	0.074374	0.567764	0.592275
Amp	5	123861169	123895098	3.92225	0.068794	0.568592	0.587983
Amp	5	123898526	124425772	3.20099	0.062421	0.564281	0.587983
Amp	5	124428642	124443316	3.80875	0.06784	0.563832	0.592275
Amp	5	124443800	124757058	4.45677	0.073089	0.563441	0.596567
Amp	5	124757472	126071927	3.80875	0.06784	0.565345	0.592275
Amp	5	126080740	126081037	4.58829	0.074195	0.569613	0.592275
Amp	5	126086512	127535717	5.30475	0.079654	0.569283	0.596567
Amp	5	127537348	127826095	6.04587	0.084852	0.569163	0.600858
Amp	5	127826402	129148085	7.06878	0.091861	0.569814	0.60515
Amp	5	129148693	129651745	7.46258	0.09476	0.567691	0.609442
Amp	5	129653740	129757136	7.67862	0.096263	0.568672	0.609442
Amp	5	129757698	129874849	7.06878	0.091861	0.569709	0.60515
Amp	5	129885155	130990775	8.23153	0.100049	0.571218	0.609442
Amp	5	130994884	131773194	8.82387	0.103872	0.569803	0.613734
Amp	5	131777543	133784561	7.62444	0.095685	0.568235	0.609442
Amp	5	133784798	134164092	7.06878	0.091861	0.568193	0.60515
Amp	5	134166527	135335073	7.62444	0.095938	0.566852	0.609442
Amp	5	135335579	138978864	8.01148	0.098414	0.564649	0.613734
Amp	5	138980118	139150192	9.07658	0.105523	0.567015	0.622318
Amp	5	139150252	148689959	10.5095	0.114087	0.57282	0.622318
Amp	5	148690916	149675657	11.2497	0.119554	0.572069	0.626609
Amp	5	149683842	153747569	10.5095	0.114087	0.572466	0.622318
Amp	5	153750917	154601747	11.2497	0.119499	0.575844	0.622318
Amp	5	154607051	154905984	10.5095	0.114087	0.57621	0.618026
Amp	5	154911842	155450091	10.6998	0.116378	0.574027	0.622318
Amp	5	155456936	156391005	11.9759	0.123988	0.575061	0.626609
Amp	5	156391810	156935941	12.9236	0.129319	0.574112	0.630901
Amp	5	156936364	156966225	13.9395	0.13511	0.577762	0.630901
Amp	5	156967458	157829912	12.9236	0.129319	0.573649	0.630901
Amp	5	157831795	159981429	14.2355	0.136554	0.575812	0.635193
Amp	5	159983472	160219023	12.9236	0.129319	0.574675	0.630901
Amp	5	160219844	161594366	13.0859	0.130567	0.575732	0.630901
Amp	5	161596680	163001040	14.2867	0.137244	0.575926	0.635193
Amp	5	163006905	163365044	13.0859	0.130567	0.575938	0.630901
Amp	5	163372747	165024031	14.2867	0.137322	0.576618	0.635193
Amp	5	165033001	165097590	14.137	0.136073	0.572673	0.635193
Amp	5	165097684	165099094	15.5306	0.144523	0.574179	0.639485
Amp	5	165101070	166628214	15.5306	0.14611	0.578643	0.639485
Amp	5	166635548	168311675	15.5306	0.144523	0.57755	0.639485
Amp	5	168312139	168496090	15.7568	0.149604	0.576888	0.643777
Amp	5	168496817	170444082	15.5306	0.144523	0.576341	0.639485
Amp	5	170449426	170691473	15.6947	0.149237	0.580484	0.639485
Amp	5	170692234	171666213	15.5306	0.144523	0.576936	0.639485
Amp	5	171667278	172836155	16.5275	0.154851	0.579632	0.643777
Amp	5	172838825	176310198	15.5306	0.144523	0.578038	0.639485
Amp	5	176313335	176484789	16.1316	0.151626	0.582508	0.639485
Amp	5	176488671	176755096	16.5275	0.156016	0.58145	0.643777
Amp	5	176761721	177101771	16.1316	0.151626	0.582649	0.639485
Amp	5	177101851	180360469	15.5306	0.144523	0.577734	0.639485
Amp	6	1014281	26664532	0	0	0.580167	0.012876
Amp	6	26904828	26977569	0	0.006067	0.573957	0.017167
Amp	6	26977718	28923980	0	0	0.577866	0.012876
Amp	6	28924530	29342825	0	0.008586	0.633959	0.017167
Amp	6	29351784	30087776	0	0	0.577866	0.012876
Amp	6	30103360	32871536	0	0.008671	0.531619	0.021459
Amp	6	32880545	43608386	0	0	0.460937	0.017167
Amp	6	43619221	43692194	0	0.006193	0.48569	0.021459
Amp	6	43695675	47105943	0	0	0.460937	0.017167
Amp	6	47106267	47243999	0	0.007098	0.503121	0.021459
Amp	6	47247900	51088522	0	0	0.460937	0.017167
Amp	6	51095527	52073163	0	0.005566	0.487953	0.021459
Amp	6	52074873	53974122	0	0	0.460937	0.017167
Amp	6	53976591	54168766	0	0.001637	0.399087	0.021459
Amp	6	54169957	63601482	0	0	0.460937	0.017167
Amp	6	63601643	63722329	0	0.005856	0.47822	0.021459
Amp	6	63723091	66706465	0	0	0.460937	0.017167
Amp	6	66712161	68183098	0	0.005472	0.452061	0.017167
Amp	6	68185008	68804067	0	0	0.433726	0.012876
Amp	6	68804076	68936391	0	0.004545	0.430585	0.017167
Amp	6	68936798	75855880	0	0	0.433726	0.012876
Amp	6	75859801	76019569	0	0.005899	0.461957	0.017167
Amp	6	76021551	81711624	0	0	0.433726	0.012876
Amp	6	81713515	81887386	0	0.010346	0.569462	0.017167
Amp	6	81889369	109483623	0	0	0.433726	0.012876
Amp	6	109485653	110386342	0	0.005724	0.461427	0.017167
Amp	6	110389869	112278081	0	0.010888	0.58247	0.017167
Amp	6	112280286	113278510	0	0.005724	0.46284	0.017167
Amp	6	113281574	134697015	0	0	0.433726	0.012876
Amp	6	134697377	135343238	0	0.001137	0.34555	0.017167
Amp	6	135349570	152885981	0	0	0.428299	0.012876
Amp	6	152886326	152936761	0	0.002909	0.393625	0.017167
Amp	6	152939017	163277414	0	0	0.434986	0.012876
Amp	6	163282042	163525678	0	0.008577	0.445423	0.021459
Amp	6	163526701	165575015	0	0	0.358093	0.017167
Amp	6	165577139	165639708	0	0.006194	0.403884	0.021459
Amp	6	165639794	170903919	0	0	0.359002	0.017167
Amp	7	705284	16525891	0	0	0.530684	0.236052
Amp	7	16529160	16650427	0	0.008787	0.524486	0.248927
Amp	7	16651763	16735586	0	0	0.519403	0.244635
Amp	7	16740101	16899197	0	0.009215	0.52517	0.248927
Amp	7	16925518	17059174	0	0.008132	0.522435	0.248927
Amp	7	17799600	32209359	0	0	0.51838	0.244635
Amp	7	32209376	32423399	0	0.009019	0.523647	0.248927
Amp	7	32426450	36712691	0	0	0.518037	0.244635
Amp	7	36717826	36982483	0	0.007715	0.529288	0.244635
Amp	7	36983186	40542945	0	0	0.524846	0.240343
Amp	7	40551880	41258942	0	0.006907	0.527395	0.244635
Amp	7	41261704	69219004	0	0	0.524414	0.240343
Amp	7	69220869	71900775	0	0.005271	0.526064	0.244635
Amp	7	71901731	72401628	0	0	0.526295	0.240343
Amp	7	72731953	72792745	0	0.007362	0.532207	0.248927
Amp	7	72795718	73601038	0	0.011791	0.530501	0.253219
Amp	7	73603078	73856280	0.107337	0.017057	0.529814	0.257511
Amp	7	73857167	74197728	0	0.009695	0.527214	0.253219
Amp	7	74208312	75842091	0	0.004429	0.526408	0.248927
Amp	7	75859030	85073034	0	0	0.528697	0.248927
Amp	7	85222312	85408230	0	0.004857	0.525587	0.248927
Amp	7	85414954	85503610	0	0.013636	0.530468	0.253219
Amp	7	85504801	87611115	0	0.004857	0.525587	0.248927
Amp	7	87625724	94982000	0	0	0.526873	0.244635
Amp	7	94983177	96270802	0	0.007737	0.527331	0.244635
Amp	7	96273359	98709499	0	0	0.523945	0.240343
Amp	7	98713663	98957204	0	0.012839	0.54491	0.240343
Amp	7	98969282	101855135	0	0	0.523577	0.240343
Amp	7	101856528	103021122	0	0.00766	0.526942	0.244635
Amp	7	103030664	104994879	0	0	0.523657	0.240343
Amp	7	104995471	105997164	0	0.006204	0.534248	0.240343
Amp	7	105997946	106704463	0	0	0.523063	0.240343
Amp	7	106719413	106979291	0	0.004712	0.521692	0.244635
Amp	7	106984288	107935905	0	0	0.543161	0.240343
Amp	7	107937007	108088494	0	0.0053	0.541904	0.244635
Amp	7	108094516	109725224	0	0	0.545679	0.240343
Amp	7	109726855	110129145	0	0.00425	0.543443	0.240343
Amp	7	110129946	113388740	0	0	0.546164	0.236052
Amp	7	113391543	113648857	0	0.004043	0.544907	0.240343
Amp	7	113649069	116547015	0	0	0.546164	0.236052
Amp	7	116547911	116791487	0	0.005854	0.546204	0.240343
Amp	7	116792747	117156903	0	0	0.546164	0.236052
Amp	7	117157565	117554644	0	0.005212	0.54507	0.240343
Amp	7	117555712	118048319	0	0	0.546164	0.236052
Amp	7	118049719	127850795	0	0.005892	0.54616	0.240343
Amp	7	127856276	127889664	0	0.011883	0.530928	0.244635
Amp	7	127892005	140594085	0	0.005892	0.542818	0.240343
Amp	7	140601875	140975709	0	0.012603	0.544021	0.244635
Amp	7	140976656	142941315	0	0.005892	0.542504	0.240343
Amp	7	142942040	146202230	0	0.012197	0.54336	0.244635
Amp	7	146260304	155329720	0.224689	0.01991	0.54734	0.248927
Amp	7	155336563	156018000	0.275338	0.021032	0.539598	0.253219
Amp	7	156022102	158385118	0.815954	0.027934	0.539141	0.253219
Amp	8	617667	1997993	0	0	0.168903	0.008584
Amp	8	2023526	2113792	0	0.009121	0.407021	0.012876
Amp	8	2707196	6586034	0	0	0.168903	0.008584
Amp	8	6586242	6699715	0	0.008541	0.371395	0.012876
Amp	8	6700562	8621437	0	0	0.161382	0.008584
Amp	8	8623637	9308588	0	0.003167	0.205394	0.012876
Amp	8	9308725	32846350	0	0	0.161382	0.008584
Amp	8	32854506	34986499	0	0.009065	0.408573	0.012876
Amp	8	34989031	37865519	0	0	0.176915	0.008584
Amp	8	37868474	39724080	0	0.007987	0.467026	0.017167
Amp	8	39732451	40138042	0	0	0.338154	0.017167
Amp	8	40138299	41438746	0	0.008392	0.432418	0.021459
Amp	8	41441177	41971848	0	0	0.338154	0.017167
Amp	8	41975979	42598979	0	0.001893	0.309655	0.021459
Amp	8	42599245	53861967	0	0	0.332976	0.025751
Amp	8	53867781	53919610	0	0.001602	0.344014	0.038627
Amp	8	53921207	56088573	0	0	0.368459	0.034335
Amp	8	56090880	57100149	0	0.005724	0.386965	0.038627
Amp	8	57100791	86411519	0	0	0.368459	0.034335
Amp	8	86414182	86514558	0	0.011945	0.539573	0.038627
Amp	8	86515849	110233056	0	0	0.380292	0.034335
Amp	8	110238544	111065841	0	0.006914	0.409027	0.038627
Amp	8	111066394	111877123	0	0	0.380071	0.034335
Amp	8	111877617	113340091	0	0.007098	0.410925	0.038627
Amp	8	113346445	113684199	0	0.011434	0.41001	0.042918
Amp	8	113686612	114690346	0	0.004336	0.382483	0.038627
Amp	8	114691829	115150712	0	0	0.380071	0.034335
Amp	8	115153566	118410626	0	0.007031	0.41023	0.038627
Amp	8	118413190	118577157	0	0.01193	0.414601	0.042918
Amp	8	118580384	120312905	0.195191	0.018761	0.434454	0.04721
Amp	8	120313186	120376789	0.365797	0.021838	0.422913	0.051502
Amp	8	120377227	136089776	0.195191	0.018761	0.435435	0.04721
Amp	8	136091070	136918166	1.00829	0.03066	0.53448	0.04721
Amp	8	136921299	145232496	0.195191	0.018761	0.434069	0.04721
Amp	9	789932	4008586	0	0	0.576154	0.025751
Amp	9	4022162	5423103	0	0.007713	0.59669	0.030043
Amp	9	5564748	6256144	0	0	0.576154	0.025751
Amp	9	7055253	7209359	0	0.007656	0.595572	0.030043
Amp	9	7245009	18911676	0	0	0.576154	0.025751
Amp	9	18914338	19285457	0	0.005517	0.566881	0.030043
Amp	9	19288987	30255385	0	0	0.576154	0.025751
Amp	9	30265921	30396359	0	0.005757	0.570178	0.030043
Amp	9	30397123	33909522	0	0	0.576154	0.025751
Amp	9	33916379	38747688	0	0.00134	0.511585	0.030043
Amp	9	71039044	71229231	0	0	0.575105	0.012876
Amp	9	71230069	74438250	0	0.005405	0.562893	0.017167
Amp	9	74443021	90195972	0	0	0.575105	0.012876
Amp	9	90198251	90731440	0	0.006986	0.590233	0.017167
Amp	9	90760805	91929920	0	0	0.570183	0.012876
Amp	9	91938863	92509824	0	0.002948	0.495928	0.017167
Amp	9	92509917	114710761	0	0	0.570183	0.012876
Amp	9	114711652	114870301	0	0.004607	0.534356	0.017167
Amp	9	114875617	115754893	0	0	0.570183	0.012876
Amp	9	115889041	115935280	0	0.005518	0.555475	0.017167
Amp	9	115935663	117001308	0	0	0.570183	0.012876
Amp	9	117004955	117553249	0	0.004255	0.526211	0.017167
Amp	9	117556900	134841390	0	0	0.570183	0.012876
Amp	9	134842748	135268503	0	0.010564	0.672425	0.017167
Amp	9	135273507	140938752	0	0	0.570183	0.012876
Amp	10	415240	2364177	0	0.001748	0.501353	0.012876
Amp	10	2369856	2440211	0	0.012965	0.637074	0.017167
Amp	10	2447695	3191527	0	0.001748	0.501353	0.012876
Amp	10	3193292	8345388	0	0	0.661724	0.008584
Amp	10	8345609	9001117	0	0.010101	0.753142	0.012876
Amp	10	9004401	11433996	0	0	0.661724	0.008584
Amp	10	11435206	11665331	0	0.007516	0.673297	0.012876
Amp	10	11670478	12060117	0.071725	0.015917	0.699595	0.017167
Amp	10	12061576	12467228	0	0.007516	0.673297	0.012876
Amp	10	12468137	12893584	0	0	0.661724	0.008584
Amp	10	12894581	13465979	0	0.003686	0.554989	0.012876
Amp	10	13472839	54397074	0	0	0.661724	0.008584
Amp	10	54403325	54514851	0	0.007354	0.661624	0.012876
Amp	10	54515590	68933416	0	0	0.649491	0.008584
Amp	10	68938234	69109834	0	0.009211	0.722483	0.012876
Amp	10	69110525	72355806	0	0	0.655919	0.008584
Amp	10	72356197	75007588	0	0.005315	0.60145	0.012876
Amp	10	75013289	84002525	0	0	0.655919	0.008584
Amp	10	84005703	84101137	0	0.01137	0.788472	0.012876
Amp	10	84110580	102248884	0	0	0.655919	0.008584
Amp	10	102250080	103215121	0	0.007825	0.677342	0.012876
Amp	10	103215517	111700922	0	0	0.653472	0.008584
Amp	10	111701312	111861211	0	0.00703	0.656459	0.012876
Amp	10	111867974	122286046	0	0	0.653472	0.008584
Amp	10	122288132	122814668	0	0.005976	0.620221	0.012876
Amp	10	122816760	128146148	0	0	0.653472	0.008584
Amp	10	128148364	128497523	0	0.009769	0.738095	0.012876
Amp	10	128504770	135225087	0	0	0.653472	0.008584
Amp	11	456120	652083	0	0.012674	0.461753	0.038627
Amp	11	653614	3621635	0	0	0.372616	0.034335
Amp	11	3624237	3755053	0	0.009363	0.431624	0.038627
Amp	11	3755128	38233122	0	0	0.372616	0.034335
Amp	11	38234012	38272851	0	0.007681	0.400876	0.038627
Amp	11	38276137	63526425	0	0	0.361828	0.034335
Amp	11	63537509	63696187	0	0.005147	0.375085	0.038627
Amp	11	63702635	74692920	0	0	0.361828	0.034335
Amp	11	74693121	74785720	0	0.004388	0.416568	0.034335
Amp	11	74786137	78360203	0	0	0.365741	0.034335
Amp	11	78360286	78805404	0	0.005324	0.437052	0.034335
Amp	11	78806911	86529603	0	0	0.390443	0.030043
Amp	11	86529742	86729568	0	0.008187	0.405659	0.038627
Amp	11	86733797	87635741	0	0	0.361431	0.034335
Amp	11	87643883	88456875	0	0.007276	0.396986	0.038627
Amp	11	88458298	95817904	0	0	0.361431	0.034335
Amp	11	95821285	97818135	0	0.005952	0.38282	0.038627
Amp	11	97879344	134140152	0	0	0.363958	0.034335
Amp	12	889902	18145568	0	0	0.368131	0.090129
Amp	12	18146047	18239497	0	0.009717	0.390008	0.094421
Amp	12	18242723	27525409	0	0	0.365649	0.090129
Amp	12	27529219	27804961	0	0.010075	0.394767	0.094421
Amp	12	27805839	40317643	0	0	0.369057	0.090129
Amp	12	40323571	40436107	0	0.006879	0.377831	0.094421
Amp	12	40439600	40769107	0	0.013424	0.387945	0.098712
Amp	12	40774382	40853390	0	0.006879	0.377831	0.094421
Amp	12	40857214	52396898	0	0	0.365468	0.090129
Amp	12	52399254	53537223	0	0.005259	0.370043	0.094421
Amp	12	53540365	54601161	0	0.012941	0.384902	0.098712
Amp	12	54604203	54718376	0	0.005259	0.370043	0.094421
Amp	12	54727277	63851425	0	0	0.364063	0.090129
Amp	12	63856484	64462414	0	0.006851	0.378954	0.094421
Amp	12	64463130	64696121	0	0.013264	0.388317	0.098712
Amp	12	64702097	67619983	0	0.006851	0.378954	0.094421
Amp	12	67624871	67723109	0.195191	0.018436	0.409339	0.098712
Amp	12	67723639	68837123	0	0.006851	0.378954	0.094421
Amp	12	68841276	69554878	0	0.014425	0.392994	0.098712
Amp	12	69555208	69880918	0	0.007574	0.382003	0.094421
Amp	12	69882436	70167164	0	0.013835	0.390616	0.098712
Amp	12	70175611	71923270	0	0.00626	0.376468	0.094421
Amp	12	71924148	72001619	0	0.007511	0.381914	0.094421
Amp	12	72002424	85577001	0	0	0.36696	0.090129
Amp	12	85578064	110456750	0	0.006895	0.380644	0.094421
Amp	12	110461521	111527375	0	0.01478	0.391806	0.098712
Amp	12	111536568	119833027	0	0.006895	0.376102	0.094421
Amp	12	119837250	121004875	0	0.014256	0.388346	0.098712
Amp	12	121009198	125178819	0	0.006895	0.37469	0.094421
Amp	12	125181917	125631111	0	0.013144	0.388288	0.098712
Amp	12	125636978	133161346	0	0.006895	0.379498	0.094421
Amp	13	19450806	27396967	0	0	0.391451	0.030043
Amp	13	27398788	39404613	0	0.005556	0.408739	0.034335
Amp	13	39405170	47851564	0	0	0.388346	0.030043
Amp	13	47852613	48230181	0	0.005722	0.409211	0.034335
Amp	13	48230861	48833766	0	0	0.388346	0.030043
Amp	13	48838812	49238044	0	0.004684	0.397187	0.034335
Amp	13	49240119	49359009	0	0.006438	0.417509	0.034335
Amp	13	49359610	63160671	0	0	0.388346	0.030043
Amp	13	63164377	63662458	0	0.004855	0.411604	0.042918
Amp	13	63664074	66188213	0	0	0.407356	0.038627
Amp	13	66218209	67220115	0	0.007857	0.442588	0.04721
Amp	13	67230691	70061401	0	0	0.413279	0.042918
Amp	13	70067529	70940622	0	0.006792	0.432921	0.04721
Amp	13	70947452	71106529	0	0	0.413279	0.042918
Amp	13	71106635	76521954	0	0.006788	0.432892	0.04721
Amp	13	76523209	77512092	0	0	0.413279	0.042918
Amp	13	77512107	95327560	0	0.006688	0.432046	0.04721
Amp	13	95331933	96904828	0	0.01459	0.433219	0.055794
Amp	13	96908441	111049838	0	0.006688	0.408084	0.051502
Amp	13	111050299	113179283	0	0.008843	0.395228	0.055794
Amp	13	113182052	113394375	0.033971	0.015495	0.411026	0.060086
Amp	13	113396814	113896163	0	0.008843	0.395228	0.055794
Amp	13	113897320	114313784	0.224689	0.019578	0.439563	0.060086
Amp	13	114317587	114987458	0	0.008843	0.399437	0.055794
Amp	14	20501368	34435313	0	0	0.210146	0.004292
Amp	14	34435419	34469881	1.33433	0.039464	1.97014	0.008584
Amp	14	34470154	34711149	1.5524	0.041644	1.38075	0.012876
Amp	14	34712218	35491276	1.33433	0.039464	1.97014	0.008584
Amp	14	35580097	35724239	1.91039	0.047861	1.57279	0.012876
Amp	14	35735898	37402053	1.33433	0.039464	1.97014	0.008584
Amp	14	37403647	70938643	0	0	0.283426	0.004292
Amp	14	70939214	71013247	0	0.009236	0.569633	0.008584
Amp	14	71022428	71685559	0	0	0.283426	0.004292
Amp	14	71686784	72103552	0	0.008624	0.542376	0.008584
Amp	14	72105921	93150453	0	0	0.283426	0.004292
Amp	14	93152220	93568261	0	0.008932	0.559853	0.008584
Amp	14	93575433	105988038	0	0	0.283426	0.004292
Amp	15	23687685	23835294	0	0.003668	0.34091	0.042918
Amp	15	23836002	24243078	0	0.001829	0.349986	0.038627
Amp	15	24243536	28099124	0	0	0.372209	0.034335
Amp	15	28462896	28560816	0	0.011101	0.445652	0.038627
Amp	15	31134902	31802569	0	0	0.371614	0.034335
Amp	15	31807244	31956620	0	0.009766	0.430871	0.038627
Amp	15	32929864	39195053	0	0	0.371614	0.034335
Amp	15	39196664	39387500	0	0.011534	0.449265	0.038627
Amp	15	39389818	42026764	0	0	0.371614	0.034335
Amp	15	42028398	42199467	0	0.002315	0.35416	0.038627
Amp	15	42204951	62844578	0	0	0.371614	0.034335
Amp	15	62850639	63559860	0	0.007543	0.409693	0.038627
Amp	15	63560137	64799698	0	0	0.373535	0.034335
Amp	15	64804243	65490901	0	0.005254	0.383814	0.038627
Amp	15	65492301	66666340	0	0.012721	0.414629	0.042918
Amp	15	66675209	66682951	0.224689	0.019713	0.436733	0.04721
Amp	15	66683091	67442527	0	0.012245	0.41121	0.042918
Amp	15	67446298	68774339	0	0.006992	0.402809	0.038627
Amp	15	68778409	70441249	0.071725	0.015674	0.455847	0.042918
Amp	15	70444201	70520077	0.145547	0.017522	0.425522	0.04721
Amp	15	70524507	70899256	0.071725	0.015674	0.450954	0.042918
Amp	15	70902163	101884307	0	0.006992	0.402809	0.038627
Amp	16	653459	48951091	0	0	0.482053	0.141631
Amp	16	48955060	49287365	0	0.001213	0.459845	0.124464
Amp	16	49288083	66335108	0	0	0.470881	0.120172
Amp	16	66343041	66977713	0	0.007705	0.48136	0.124464
Amp	16	66982994	67245402	0	0.012581	0.497362	0.124464
Amp	16	67254100	67379998	0	0.007705	0.481372	0.124464
Amp	16	67381816	69150208	0	0	0.472953	0.120172
Amp	16	69161496	69603544	0	0.007629	0.481145	0.124464
Amp	16	69605349	70386957	0	0.014231	0.502239	0.124464
Amp	16	70388578	81722522	0	0	0.472953	0.120172
Amp	16	81728192	82054639	0	0.00449	0.471883	0.124464
Amp	16	82054737	83668839	0	0	0.473877	0.120172
Amp	16	83669279	83811223	0	0.004665	0.492829	0.120172
Amp	16	83811401	83823451	0	0.013904	0.505714	0.124464
Amp	16	83823620	85925347	0	0.004665	0.492829	0.120172
Amp	16	85925458	86632510	0	0	0.47739	0.120172
Amp	16	86634004	89379936	0	0.001131	0.464543	0.124464
Amp	17	987221	9933487	0	0	0.379496	0.012876
Amp	17	10044114	10109995	0	0.005325	0.420892	0.017167
Amp	17	10110617	10414796	0	0.008552	0.495639	0.017167
Amp	17	10417439	25274376	0	0	0.396536	0.012876
Amp	17	25276327	25716088	0	0.007218	0.464606	0.017167
Amp	17	25718864	35361837	0	0	0.396536	0.012876
Amp	17	35364047	35895932	0	0.007241	0.465142	0.017167
Amp	17	35896123	36109822	0	0.011133	0.444249	0.021459
Amp	17	36112268	36590163	0	0.007241	0.465142	0.017167
Amp	17	36592353	45228560	0	0	0.396536	0.012876
Amp	17	45241068	46925859	0	0.007641	0.449385	0.021459
Amp	17	46926791	55607271	0	0	0.384717	0.017167
Amp	17	55607591	55621597	0	0.001549	0.365235	0.025751
Amp	17	55633468	55820940	0	0.00513	0.360471	0.030043
Amp	17	55824949	58400806	0	0.003582	0.381077	0.025751
Amp	17	58402292	62947855	0	0.007524	0.378829	0.030043
Amp	17	62948573	63039053	0	0.014658	0.414108	0.034335
Amp	17	63039373	74021304	0	0.007524	0.378829	0.030043
Amp	17	74028380	74122196	0	0.013411	0.400424	0.034335
Amp	17	74122447	74909099	0	0.007524	0.378829	0.030043
Amp	17	74958384	75040076	0.176189	0.018054	0.453575	0.034335
Amp	17	75041555	80917016	0	0.007524	0.378829	0.030043
Amp	18	329586	1621356	0	0	0.500906	0.055794
Amp	18	1623045	6838290	0	0.007726	0.519937	0.060086
Amp	18	6846738	7299950	0.107337	0.01676	0.542354	0.064378
Amp	18	7301170	7538885	0	0.007726	0.519323	0.060086
Amp	18	7544341	7763587	0.107337	0.017214	0.54569	0.064378
Amp	18	7767348	7923227	0	0.007726	0.519323	0.060086
Amp	18	7924728	8097847	0.107337	0.016955	0.543547	0.064378
Amp	18	8103846	8684662	0	0.007726	0.519323	0.060086
Amp	18	8687013	28130228	0	0	0.500244	0.055794
Amp	18	28131774	28215059	0	0.009053	0.509225	0.055794
Amp	18	28219310	45931376	0	0	0.480524	0.051502
Amp	18	45932358	46169560	0	0.006864	0.494573	0.055794
Amp	18	46170512	55091293	0	0	0.481107	0.051502
Amp	18	55091471	55444738	0	0.00366	0.470439	0.055794
Amp	18	55445103	56267893	0	0.005442	0.483144	0.055794
Amp	18	56268093	56384051	0	0.012507	0.500377	0.060086
Amp	18	56433314	57346783	0	0.005442	0.484252	0.055794
Amp	18	57347496	68586103	0	0	0.482307	0.051502
Amp	18	68589575	68671324	0	0.009179	0.511175	0.055794
Amp	18	68672955	68718887	0	0	0.482307	0.051502
Amp	18	68719027	77107934	0	0.001156	0.45558	0.055794
Amp	19	284018	827975	0	0.006979	0.334665	0.060086
Amp	19	939673	1346083	0	0	0.305922	0.055794
Amp	19	1346631	1434135	0	0.005185	0.318388	0.060086
Amp	19	1439042	1728267	0	0	0.305922	0.055794
Amp	19	1728501	2213179	0	0.005032	0.347762	0.055794
Amp	19	2218359	17902177	0	0	0.311891	0.055794
Amp	19	17902208	21248307	0	0.007058	0.345869	0.060086
Amp	19	21249333	23782818	0	0	0.318494	0.055794
Amp	19	23786058	24031842	0	0.005661	0.333211	0.060086
Amp	19	24032191	58271480	0	0	0.318494	0.055794
Amp	19	58275804	58430624	0	0.007227	0.33504	0.064378
Amp	19	58433317	58878226	0	0	0.310562	0.060086
Amp	20	455764	6188575	0	0	0.385815	0.081545
Amp	20	6194285	6223516	0	0.010551	0.437711	0.081545
Amp	20	6224405	6341202	0.195191	0.018701	0.453585	0.085837
Amp	20	6341432	7470115	0	0.00815	0.404701	0.085837
Amp	20	7471137	24708653	0	0	0.386254	0.081545
Amp	20	24708784	25096494	0	0.001598	0.377055	0.085837
Amp	20	25097073	34422742	0	0	0.386254	0.081545
Amp	20	34428078	34726105	0	0.007749	0.422338	0.081545
Amp	20	34729245	48844348	0	0	0.384238	0.081545
Amp	20	48844365	49899079	0	0.007343	0.400955	0.085837
Amp	20	49905727	59685144	0	0	0.385805	0.081545
Amp	20	59685668	59725675	0	0.010139	0.402853	0.090129
Amp	20	59730026	62219837	0	0	0.375477	0.085837
Amp	21	15347621	47678774	0	0	0.436771	0.060086
Amp	22	17423930	25641025	0	0	0.471857	0.038627
Amp	22	26008103	26120223	0	0.006832	0.488051	0.042918
Amp	22	26120357	36897082	0	0	0.471857	0.038627
Amp	22	36909944	39201562	0	0.005299	0.474532	0.042918
Amp	22	39204836	40502608	0	0	0.471342	0.038627
Amp	22	40504374	41674521	0	0.00514	0.473062	0.042918
Amp	22	41676176	41915465	0	0.009711	0.468557	0.04721
Amp	22	41916051	43124828	0	0.00514	0.473062	0.042918
Amp	22	43125128	48834874	0	0	0.471342	0.038627
Amp	22	48835845	49331012	0	0.001312	0.439127	0.042918
Del	1	3218610	3218610	1.06527	0.02695	0.416558	0.120172
Del	1	3221051	3358060	1.04008	0.026485	0.416558	0.120172
Del	1	3367805	3400790	1.06527	0.02695	0.416558	0.120172
Del	1	3410505	4844115	0.079214	0.014869	0.407444	0.120172
Del	1	4854061	5911030	0.135833	0.016263	0.407444	0.120172
Del	1	5920934	6950777	0.085525	0.014869	0.405417	0.120172
Del	1	6960664	7816009	0.030695	0.013475	0.405417	0.120172
Del	1	7825931	8487371	0.085525	0.014869	0.405417	0.120172
Del	1	8497367	8887214	0.048252	0.01394	0.405417	0.120172
Del	1	8897210	9436998	0.085525	0.014869	0.405417	0.120172
Del	1	9446994	9696666	0.56331	0.021374	0.405417	0.120172
Del	1	9706660	12277690	0.085525	0.014869	0.405417	0.120172
Del	1	12287677	12547334	0.060855	0.014404	0.405005	0.120172
Del	1	12557321	14912330	0.085525	0.014869	0.405005	0.120172
Del	1	14922260	15240013	0.046227	0.01394	0.405005	0.120172
Del	1	15249943	15259873	0.070785	0.014404	0.405005	0.120172
Del	1	15269803	15402222	0.072817	0.014869	0.405005	0.120172
Del	1	15412056	15421890	0.042839	0.01394	0.405345	0.120172
Del	1	15431724	18419151	0.085525	0.014869	0.405345	0.120172
Del	1	18429064	18706614	0.061953	0.014404	0.406313	0.120172
Del	1	18716526	21121069	0.085525	0.014869	0.406313	0.120172
Del	1	21131039	21300530	0.058129	0.014404	0.406313	0.120172
Del	1	21310500	21320471	0.085525	0.014869	0.406313	0.120172
Del	1	21330441	21509902	0.066197	0.014404	0.406313	0.120172
Del	1	21519872	22762348	0.085219	0.014869	0.406313	0.120172
Del	1	22772334	32518530	0	0.012546	0.412313	0.11588
Del	1	32528522	33967318	0	0.008828	0.413005	0.111588
Del	1	33977309	34307033	0	0.007899	0.413005	0.111588
Del	1	34317025	34356991	0	0.008828	0.413005	0.111588
Del	1	34366983	34616774	0	0.007899	0.413005	0.111588
Del	1	34626766	35719247	0	0.008828	0.413005	0.111588
Del	1	35729229	35888949	0	0.008364	0.413005	0.111588
Del	1	35898932	36398057	0	0.008828	0.413005	0.111588
Del	1	36408039	36527829	0	0.008364	0.413005	0.111588
Del	1	36537812	37251132	0	0.008828	0.413005	0.111588
Del	1	37261050	37509004	0	0.008364	0.405286	0.11588
Del	1	37518922	39530203	0	0.008828	0.405286	0.11588
Del	1	39540191	39859818	0	0.007899	0.405177	0.11588
Del	1	39869806	39889783	0	0.008828	0.405177	0.11588
Del	1	39899771	39939724	0	0.007899	0.405177	0.11588
Del	1	39949713	41512589	0	0.008828	0.405177	0.11588
Del	1	41522524	41711292	0	0.008364	0.405177	0.11588
Del	1	41721228	41954391	0	0.008828	0.405177	0.11588
Del	1	41964171	42295582	0	0.007899	0.405177	0.11588
Del	1	42305568	42385451	0	0.008828	0.405941	0.11588
Del	1	42395437	42505277	0	0.008364	0.405941	0.11588
Del	1	42515262	42635087	0	0.008828	0.405941	0.11588
Del	1	42645073	42804839	0	0.008364	0.405941	0.11588
Del	1	42814825	44175935	0	0.008828	0.405941	0.11588
Del	1	44185925	44385726	0	0.008364	0.405941	0.11588
Del	1	44395716	44687163	0	0.008828	0.405941	0.11588
Del	1	44697109	45104890	0	0.008364	0.405941	0.11588
Del	1	45114835	45313753	0	0.008828	0.405941	0.11588
Del	1	45323699	45323699	0	0.008364	0.405941	0.11588
Del	1	45333644	45482832	0	0.008828	0.405941	0.11588
Del	1	45492778	45681750	0	0.008364	0.405941	0.11588
Del	1	45691695	45816032	0	0.008828	0.405941	0.11588
Del	1	45825990	45945492	0	0.008364	0.405941	0.11588
Del	1	45955451	46254205	0	0.008828	0.405941	0.11588
Del	1	46264164	46493209	0	0.008364	0.405941	0.11588
Del	1	46503167	48213128	0	0.008828	0.405941	0.11588
Del	1	48222815	48467308	0	0.008364	0.405941	0.11588
Del	1	48477269	48746211	0	0.008828	0.405941	0.11588
Del	1	48756171	48986209	0	0.008364	0.405941	0.11588
Del	1	48996208	49176193	0	0.007435	0.405941	0.11588
Del	1	49186193	49246188	0	0.008828	0.405941	0.11588
Del	1	49256187	50496086	0	0.007435	0.405941	0.11588
Del	1	50506085	50556081	0	0.008364	0.405941	0.11588
Del	1	50566080	50889649	0	0.008828	0.405941	0.11588
Del	1	50899629	51418579	0	0.007899	0.405941	0.11588
Del	1	51428559	51897611	0	0.008828	0.405941	0.11588
Del	1	51907590	52177045	0	0.008364	0.405941	0.11588
Del	1	52187025	52527860	0	0.008828	0.405941	0.11588
Del	1	52537762	52597174	0	0.003717	0.402738	0.111588
Del	1	52607076	52735803	0	0.002788	0.402738	0.111588
Del	1	52745705	52805117	0	0.002323	0.402738	0.111588
Del	1	52815019	52834823	0	0.004182	0.402738	0.111588
Del	1	52844725	52854627	0	0.003717	0.402738	0.111588
Del	1	52864529	52884333	0	0.004182	0.402738	0.111588
Del	1	52894235	53022962	0	0.002788	0.402738	0.111588
Del	1	53032864	53082374	0	0.004182	0.402738	0.111588
Del	1	53092276	53133866	0	0.003717	0.402738	0.111588
Del	1	53143817	61532359	0	0.000929	0.401132	0.107296
Del	1	61542215	61936416	0	0.000465	0.401673	0.107296
Del	1	61946271	62193945	0	0.000929	0.401673	0.107296
Del	1	62203898	62532349	0	0.000465	0.401673	0.107296
Del	1	62542302	62552255	0	0.000929	0.401673	0.107296
Del	1	62562208	62631880	0	0.000465	0.401673	0.107296
Del	1	62641833	66982820	0	0.000929	0.401673	0.107296
Del	1	66992814	67082753	0	0.000465	0.401673	0.107296
Del	1	67092747	67102740	0	0.000929	0.401673	0.107296
Del	1	67112733	67202673	0	0.000465	0.401673	0.107296
Del	1	67212666	71707923	0	0.000929	0.401673	0.107296
Del	1	71717822	72244453	0	0.012081	0.401673	0.107296
Del	1	72252576	72308512	0.014767	0.01301	0.419544	0.111588
Del	1	72317834	74473344	0	0.012081	0.419544	0.111588
Del	1	74483277	79475228	0	0.000929	0.413587	0.103004
Del	1	79485228	84320140	0	0.006505	0.402705	0.098712
Del	1	84330041	85930970	0	0.000929	0.388341	0.094421
Del	1	85940846	86035994	0	0.000465	0.388341	0.094421
Del	1	86045989	87638339	0	0.000929	0.388341	0.094421
Del	1	87648334	89894504	0	0.005576	0.388341	0.094421
Del	1	89904473	92401650	0	0.011616	0.395977	0.098712
Del	1	92411561	92954800	0	0.005576	0.395977	0.098712
Del	1	92964761	93526729	0	0.011616	0.395977	0.098712
Del	1	93536717	95949565	0	0.005576	0.395977	0.098712
Del	1	95959545	97532186	0	0.009758	0.395977	0.098712
Del	1	97542160	98437192	0	0.007899	0.39953	0.103004
Del	1	98447169	107581992	0	0.005576	0.395977	0.098712
Del	1	107591989	108231778	0	0.000929	0.388341	0.094421
Del	1	108241774	108511685	0	0.000465	0.388341	0.094421
Del	1	108521682	109275939	0	0.000929	0.388341	0.094421
Del	1	109285825	109340048	0	0.003253	0.388341	0.094421
Del	1	109350016	109379918	0	0.003717	0.389609	0.098712
Del	1	109389885	109409820	0	0.004182	0.389609	0.098712
Del	1	109419788	109509495	0	0.003717	0.389609	0.098712
Del	1	109519462	109589234	0	0.003253	0.389609	0.098712
Del	1	109599202	109659006	0	0.004182	0.389609	0.098712
Del	1	109668974	109738746	0	0.002788	0.389609	0.098712
Del	1	109748713	109768648	0	0.004182	0.389609	0.098712
Del	1	109778616	109778616	0	0.003717	0.389609	0.098712
Del	1	109788583	109858355	0	0.004182	0.389609	0.098712
Del	1	109868323	109928128	0	0.002788	0.389609	0.098712
Del	1	109938095	109977965	0	0.003717	0.389609	0.098712
Del	1	109987932	110097574	0	0.004182	0.389609	0.098712
Del	1	110107542	110127476	0	0.003717	0.389609	0.098712
Del	1	110137444	110516207	0	0.004182	0.389609	0.098712
Del	1	110526174	110536142	0	0.003717	0.389609	0.098712
Del	1	110546109	110675686	0	0.004182	0.389609	0.098712
Del	1	110685653	110865067	0	0.003717	0.389609	0.098712
Del	1	110875035	111124221	0	0.004182	0.389609	0.098712
Del	1	111134188	111134188	0	0.003717	0.389609	0.098712
Del	1	111144156	111154123	0	0.004182	0.389609	0.098712
Del	1	111164091	111184026	0	0.003717	0.389609	0.098712
Del	1	111193993	111400842	0	0.004182	0.389609	0.098712
Del	1	111410834	111450799	0	0.003717	0.389609	0.098712
Del	1	111460790	111640633	0	0.004182	0.389609	0.098712
Del	1	111650625	111710572	0	0.003717	0.389609	0.098712
Del	1	111720563	111830468	0	0.004182	0.389609	0.098712
Del	1	111840459	111870433	0	0.003717	0.389609	0.098712
Del	1	111880424	112050276	0	0.004182	0.389609	0.098712
Del	1	112060267	112110223	0	0.002788	0.389609	0.098712
Del	1	112120215	112160180	0	0.004182	0.389609	0.098712
Del	1	112170171	112250101	0	0.002788	0.389609	0.098712
Del	1	112260093	112320040	0	0.004182	0.389609	0.098712
Del	1	112330032	112540142	0	0.000929	0.389609	0.098712
Del	1	112549889	112993542	0	0.003253	0.389609	0.098712
Del	1	113003470	113013397	0	0.004182	0.389609	0.098712
Del	1	113023324	113033252	0	0.003717	0.389609	0.098712
Del	1	113043179	113072961	0	0.004182	0.389609	0.098712
Del	1	113082889	113142453	0	0.003253	0.389609	0.098712
Del	1	113152381	113231800	0	0.003717	0.389609	0.098712
Del	1	113241727	113449046	0	0.004182	0.389609	0.098712
Del	1	113450106	113450106	0	0.003717	0.389609	0.098712
Del	1	113460021	113469936	0	0.004182	0.389609	0.098712
Del	1	113479851	113668236	0	0.003717	0.389609	0.098712
Del	1	113678151	113918923	0	0.004182	0.389609	0.098712
Del	1	113928877	114224593	0	0.000929	0.378692	0.094421
Del	1	114234453	114402075	0	0.003717	0.378692	0.094421
Del	1	114411935	114461236	0	0.004182	0.378692	0.094421
Del	1	114471096	114510537	0	0.003717	0.378692	0.094421
Del	1	114520397	114618998	0	0.004182	0.378692	0.094421
Del	1	114628858	115059236	0	0.002788	0.378692	0.094421
Del	1	115069214	115129081	0	0.004182	0.37847	0.094421
Del	1	115139059	115198926	0	0.002788	0.37847	0.094421
Del	1	115208904	115268772	0	0.004182	0.37847	0.094421
Del	1	115278750	115298705	0	0.003717	0.37847	0.094421
Del	1	115308683	115378529	0	0.004182	0.37847	0.094421
Del	1	115388506	115538175	0	0.002788	0.37847	0.094421
Del	1	115548153	115578086	0	0.004182	0.37847	0.094421
Del	1	115588064	116248920	0	0.003717	0.37847	0.094421
Del	1	116258780	116317943	0	0.003253	0.37847	0.094421
Del	1	116327804	116502188	0	0.004182	0.37847	0.094421
Del	1	116512163	116621891	0	0.002788	0.37847	0.094421
Del	1	116631867	116901199	0	0.004182	0.37847	0.094421
Del	1	116911175	116911175	0	0.003717	0.37847	0.094421
Del	1	116921150	117040854	0	0.004182	0.37847	0.094421
Del	1	117050829	117113941	0	0.003717	0.37847	0.094421
Del	1	117123801	155267555	0	0.000929	0.376611	0.090129
Del	1	155277539	156191003	0	0.006505	0.284854	0.064378
Del	1	156200856	167172613	0	0.000929	0.284854	0.064378
Del	1	167182611	167282591	0	0.000465	0.287108	0.060086
Del	1	167292590	186166047	0	0.000929	0.287108	0.060086
Del	1	186175982	186255467	0	0.000465	0.287562	0.060086
Del	1	186265403	186434308	0	0.000929	0.287562	0.060086
Del	1	186444244	186454179	0	0.000465	0.287562	0.060086
Del	1	186464115	196176050	0	0.000929	0.287562	0.060086
Del	1	196186049	196536042	0	0.000465	0.287147	0.060086
Del	1	196546042	196556042	0	0.000929	0.287147	0.060086
Del	1	196566042	196586041	0	0.000465	0.287147	0.060086
Del	1	196596041	197222516	0	0.000929	0.287147	0.060086
Del	1	197232486	197501682	0	0.000465	0.287147	0.060086
Del	1	197511653	200848157	0	0.000929	0.287147	0.060086
Del	1	200857986	200993825	0	0.004647	0.287147	0.060086
Del	1	201003824	201852420	0	0.000929	0.287147	0.060086
Del	1	201862342	202816039	0	0.007435	0.287147	0.060086
Del	1	202826016	205559500	0	0.000929	0.287147	0.060086
Del	1	205569479	206497526	0	0.00697	0.287147	0.060086
Del	1	206507385	207323586	0	0.000929	0.287147	0.060086
Del	1	207333477	208421477	0	0.007435	0.287147	0.060086
Del	1	208431114	210839691	0	0.012081	0.320664	0.064378
Del	1	210849570	211315829	0.203196	0.017657	0.334996	0.06867
Del	1	211325358	211499101	1.56278	0.032061	0.353198	0.072961
Del	1	211509033	211608352	1.06527	0.027415	0.386824	0.077253
Del	1	211618284	213072740	1.59479	0.032526	0.386824	0.077253
Del	1	213082651	213210152	2.44825	0.040425	0.39519	0.081545
Del	1	213220127	213449566	2.34687	0.039496	0.417733	0.085837
Del	1	213459542	214078580	3.27934	0.04693	0.417733	0.085837
Del	1	214088561	214108522	3.38863	0.047395	0.43536	0.085837
Del	1	214118503	214148444	3.27934	0.04693	0.43536	0.085837
Del	1	214158425	214517239	3.35688	0.047395	0.43536	0.085837
Del	1	214527166	214725711	3.24641	0.046466	0.434336	0.085837
Del	1	214735638	215160254	3.34947	0.047395	0.434336	0.085837
Del	1	215170231	215240072	2.33644	0.039496	0.421425	0.085837
Del	1	215250049	215419662	2.37948	0.03996	0.421425	0.085837
Del	1	215429640	215778843	2.44231	0.040425	0.421425	0.085837
Del	1	215788820	216331824	3.67737	0.049718	0.421425	0.085837
Del	1	216341704	216904604	4.07338	0.052506	0.450007	0.090129
Del	1	216914509	216983850	4.0307	0.052042	0.450007	0.090129
Del	1	216993756	217122532	3.93281	0.051577	0.450007	0.090129
Del	1	217132437	217320648	3.84731	0.050648	0.450007	0.090129
Del	1	217330554	217809031	4.10432	0.052971	0.450007	0.090129
Del	1	217819017	218046413	4.0614	0.052506	0.450995	0.090129
Del	1	218055985	218501073	4.15328	0.053436	0.450995	0.090129
Del	1	218510994	218520915	4.15328	0.0539	0.450995	0.090129
Del	1	218530837	219337050	4.15325	0.053436	0.450995	0.090129
Del	1	219347001	220029564	4.15328	0.0539	0.450995	0.090129
Del	1	220039254	220068323	3.25945	0.046466	0.437407	0.090129
Del	1	220078013	220104816	3.43833	0.04786	0.437407	0.090129
Del	1	220113200	220127836	3.25945	0.046466	0.437407	0.090129
Del	1	220137823	220217713	3.39727	0.047395	0.437407	0.090129
Del	1	220227700	220327563	3.43833	0.04786	0.437407	0.090129
Del	1	220337549	220357522	3.36605	0.047395	0.437407	0.090129
Del	1	220367508	220377495	3.46324	0.04786	0.437407	0.090129
Del	1	220387481	220427426	3.36605	0.047395	0.437407	0.090129
Del	1	220437413	220447399	3.46324	0.04786	0.437407	0.090129
Del	1	220457385	220845194	4.11583	0.052971	0.437407	0.090129
Del	1	220855148	222906741	4.15328	0.0539	0.451215	0.090129
Del	1	222916699	222976452	3.45486	0.04786	0.437659	0.090129
Del	1	222986410	223185585	3.31544	0.04693	0.437659	0.090129
Del	1	223195543	223374800	3.43017	0.04786	0.437659	0.090129
Del	1	223384759	223544098	3.3452	0.047395	0.437659	0.090129
Del	1	223554057	223573975	3.46324	0.04786	0.437659	0.090129
Del	1	223583933	223858581	4.08725	0.052506	0.437659	0.090129
Del	1	223868567	224038329	4.13997	0.052971	0.450551	0.090129
Del	1	224048315	224397824	4.15186	0.053436	0.450551	0.090129
Del	1	224407810	224427782	4.11583	0.052971	0.450551	0.090129
Del	1	224437768	224447754	4.15328	0.053436	0.450551	0.090129
Del	1	224457740	224527642	4.11583	0.052971	0.450551	0.090129
Del	1	224537628	224787278	4.15328	0.053436	0.450551	0.090129
Del	1	224797264	224937068	4.10364	0.052506	0.450551	0.090129
Del	1	224947054	225156759	4.15328	0.053436	0.450551	0.090129
Del	1	225166745	225216675	4.12776	0.052971	0.450551	0.090129
Del	1	225226661	225576171	3.85759	0.051112	0.450551	0.090129
Del	1	225586157	225656059	4.15328	0.053436	0.450551	0.090129
Del	1	225666045	225845792	4.07622	0.052506	0.450551	0.090129
Del	1	225855778	226414994	4.15328	0.053436	0.450551	0.090129
Del	1	226424980	226504867	4.13323	0.052971	0.450551	0.090129
Del	1	226514853	226724559	4.15186	0.053436	0.450551	0.090129
Del	1	226734545	226804447	4.14679	0.052971	0.450551	0.090129
Del	1	226814433	226934680	4.09568	0.052506	0.450551	0.090129
Del	1	226944455	227179037	4.15328	0.053436	0.450551	0.090129
Del	1	227180074	227507639	3.93325	0.051577	0.450551	0.090129
Del	1	227517538	227855027	4.10998	0.052971	0.450551	0.090129
Del	1	227865022	228174868	4.15328	0.053436	0.450551	0.090129
Del	1	228184863	228254828	4.14679	0.052971	0.450551	0.090129
Del	1	228264823	228384764	4.15328	0.053436	0.450551	0.090129
Del	1	228394759	228564674	4.08725	0.052506	0.450551	0.090129
Del	1	228574669	228794560	4.15328	0.053436	0.450551	0.090129
Del	1	228804555	228854530	4.12002	0.052971	0.450551	0.090129
Del	1	228864525	229578260	4.15328	0.053436	0.450551	0.090129
Del	1	229588228	229633852	4.12002	0.052971	0.450551	0.090129
Del	1	229643801	230185689	4.15186	0.053436	0.450551	0.090129
Del	1	230195645	230424622	4.03942	0.052042	0.450551	0.090129
Del	1	230434578	230863672	4.15186	0.053436	0.450551	0.090129
Del	1	230873654	230943532	4.14679	0.052971	0.450551	0.090129
Del	1	230953514	231023391	4.15328	0.053436	0.450551	0.090129
Del	1	231033374	231103251	4.13323	0.052971	0.450551	0.090129
Del	1	231113234	231282936	4.15328	0.053436	0.450551	0.090129
Del	1	231292918	231342830	4.14679	0.052971	0.450551	0.090129
Del	1	231352813	231492567	4.15328	0.053436	0.450551	0.090129
Del	1	231502550	231562445	4.14679	0.052971	0.450551	0.090129
Del	1	231572427	231752112	4.15328	0.053436	0.450551	0.090129
Del	1	231762094	231891866	4.13997	0.052971	0.450551	0.090129
Del	1	231901849	231931796	4.09568	0.052506	0.450551	0.090129
Del	1	231941779	231961744	4.15328	0.053436	0.450551	0.090129
Del	1	231971726	232003651	4.03942	0.052042	0.450551	0.090129
Del	1	232013565	232102786	3.93325	0.051577	0.450551	0.090129
Del	1	232112699	232182093	3.89812	0.051112	0.450551	0.090129
Del	1	232192007	232657923	4.09568	0.052506	0.450551	0.090129
Del	1	232667260	233123988	4.15328	0.053436	0.450551	0.090129
Del	1	233133885	233438533	3.93856	0.051577	0.449943	0.090129
Del	1	233448247	233525962	4.14679	0.052971	0.450658	0.090129
Del	1	233526191	234027521	4.15186	0.053436	0.450658	0.090129
Del	1	234037461	234423830	3.85086	0.050648	0.450658	0.090129
Del	1	234433569	234443307	4.15328	0.053436	0.450658	0.090129
Del	1	234453046	234467354	3.85086	0.050648	0.450658	0.090129
Del	1	234477235	234526644	4.15328	0.053436	0.450658	0.090129
Del	1	234536526	234615579	4.13323	0.052971	0.450658	0.090129
Del	1	234625461	235332774	4.15328	0.053436	0.450658	0.090129
Del	1	235342720	235342720	4.08337	0.052506	0.450658	0.090129
Del	1	235352665	235362611	4.15328	0.053436	0.450658	0.090129
Del	1	235372557	235472012	4.08337	0.052506	0.450658	0.090129
Del	1	235481958	235511795	4.15328	0.053436	0.450658	0.090129
Del	1	235521740	235822713	4.12776	0.052971	0.450658	0.090129
Del	1	235832523	235999290	4.04673	0.052042	0.451494	0.090129
Del	1	236009099	236018909	4.15328	0.053436	0.451494	0.090129
Del	1	236028719	236038529	4.04673	0.052042	0.451494	0.090129
Del	1	236048339	236231719	4.11583	0.052971	0.451494	0.090129
Del	1	236241587	236545714	4.95962	0.064587	0.451494	0.090129
Del	1	236555538	236669860	4.93217	0.064123	0.48831	0.094421
Del	1	236679242	236836103	4.15325	0.053436	0.451494	0.090129
Del	1	236845761	237190897	4.12002	0.052971	0.451494	0.090129
Del	1	237200865	237998325	3.66199	0.049254	0.451494	0.090129
Del	1	238008293	238028229	4.13997	0.052971	0.451494	0.090129
Del	1	238038198	238058134	4.15328	0.053436	0.451494	0.090129
Del	1	238068102	238098007	4.13997	0.052971	0.451494	0.090129
Del	1	238107975	239775605	4.15328	0.053436	0.451494	0.090129
Del	1	239785461	240081132	3.98437	0.051577	0.451494	0.090129
Del	1	240090988	240239749	4.15328	0.053436	0.451494	0.090129
Del	1	240249008	240642385	3.88457	0.051112	0.451494	0.090129
Del	1	240652177	240933895	4.10998	0.052971	0.451494	0.090129
Del	1	240935283	241283242	3.76943	0.050183	0.451494	0.090129
Del	1	241293194	241303147	4.15328	0.053436	0.451494	0.090129
Del	1	241313099	241522097	3.76943	0.050183	0.451494	0.090129
Del	1	241532049	241691286	4.15328	0.053436	0.451494	0.090129
Del	1	241701238	241744086	4.13997	0.052971	0.451494	0.090129
Del	1	241750062	241806803	4.15186	0.053436	0.451494	0.090129
Del	1	241816260	241971913	4.06322	0.052506	0.451494	0.090129
Del	1	241981153	242238106	4.15325	0.053436	0.451494	0.090129
Del	1	242248021	242614254	3.89158	0.051112	0.451494	0.090129
Del	1	242623935	242690935	3.83805	0.050648	0.451139	0.090129
Del	1	242692060	243269067	4.15325	0.053436	0.451139	0.090129
Del	1	243279045	243418730	4.10364	0.052506	0.451139	0.090129
Del	1	243428707	243498550	4.02287	0.052042	0.451139	0.090129
Del	1	243508527	243518505	4.15328	0.053436	0.451139	0.090129
Del	1	243528482	243668167	4.02287	0.052042	0.451139	0.090129
Del	1	243678145	244007402	3.94551	0.051577	0.451139	0.090129
Del	1	244017380	244196975	4.10364	0.052506	0.451139	0.090129
Del	1	244206952	244621398	4.15328	0.053436	0.451139	0.090129
Del	1	244631382	244801111	4.06914	0.052506	0.451139	0.090129
Del	1	244811095	244880984	4.14679	0.052971	0.451139	0.090129
Del	1	244890968	245114932	4.15328	0.053436	0.451139	0.090129
Del	1	245124821	245253372	4.10998	0.052971	0.451139	0.090129
Del	1	245263261	245302815	4.08337	0.052506	0.451139	0.090129
Del	1	245312703	246588426	3.78887	0.050183	0.451139	0.090129
Del	1	246598397	246668194	3.67909	0.049718	0.451139	0.090129
Del	1	246678165	246737991	4.15328	0.053436	0.451139	0.090129
Del	1	246747962	246837701	4.13323	0.052971	0.451139	0.090129
Del	1	246847672	246987265	4.15186	0.053436	0.451139	0.090129
Del	1	246997236	247096946	4.12776	0.052971	0.451139	0.090129
Del	1	247106917	247136830	4.91915	0.062264	0.451139	0.090129
Del	1	247146801	247175738	4.91915	0.062729	0.451139	0.090129
Del	1	247184400	247184400	4.91915	0.061335	0.478165	0.094421
Del	1	247193061	247243033	4.91915	0.062264	0.478165	0.094421
Del	1	247252667	247281571	4.91915	0.062729	0.481449	0.094421
Del	1	247291206	247300840	4.91915	0.062264	0.481449	0.094421
Del	1	247310475	247356105	4.91915	0.062729	0.481449	0.094421
Del	1	247364273	247812431	4.15328	0.053436	0.45458	0.090129
Del	2	484222	933699	0	0.000929	0.32971	0.008584
Del	2	943687	1373187	0	0.000465	0.32971	0.008584
Del	2	1383176	10835660	0	0.000929	0.32971	0.008584
Del	2	10845479	11041389	0	0.002788	0.32971	0.008584
Del	2	11051348	31031827	0	0.000929	0.32971	0.008584
Del	2	31041673	31394183	0	0.008828	0.32971	0.008584
Del	2	31394220	54669974	0	0.000929	0.32971	0.008584
Del	2	54679963	54739899	0	0.000465	0.32971	0.008584
Del	2	54749888	54759877	0	0.000929	0.32971	0.008584
Del	2	54769866	54769866	0	0.000465	0.32971	0.008584
Del	2	54779856	54889737	0	0.000929	0.32971	0.008584
Del	2	54899726	54899726	0	0.000465	0.32971	0.008584
Del	2	54909716	56387668	0	0.000929	0.32971	0.008584
Del	2	56404074	56623270	0	0.000465	0.32971	0.008584
Del	2	56633233	89120782	0	0.000929	0.32971	0.008584
Del	2	89130753	95525593	0	0.00697	0.32971	0.008584
Del	2	95526164	101417222	0	0.000929	0.32971	0.008584
Del	2	101427209	101602546	0	0.000465	0.32971	0.008584
Del	2	101612467	143870850	0	0.000929	0.32971	0.008584
Del	2	143880836	144529910	0	0.000465	0.32971	0.008584
Del	2	144539896	145059155	0	0.000929	0.32971	0.008584
Del	2	145069141	145099098	0	0.000465	0.32971	0.008584
Del	2	145109084	167036086	0	0.000929	0.32971	0.008584
Del	2	167046007	167234294	0	0.000465	0.32971	0.008584
Del	2	167244222	178240515	0	0.000929	0.32971	0.008584
Del	2	178250495	183389638	0	0.006041	0.32971	0.008584
Del	2	183399560	196607138	0	0.010687	0.435399	0.012876
Del	2	196617133	196937978	0	0.010222	0.441023	0.017167
Del	2	196947663	197046761	0	0.010687	0.441023	0.017167
Del	2	197056624	197461017	0	0.010222	0.441023	0.017167
Del	2	197470880	197792667	0	0.010687	0.441023	0.017167
Del	2	197801996	197953196	0.135833	0.016263	0.441023	0.017167
Del	2	197963195	198545152	0.135833	0.016728	0.486307	0.021459
Del	2	198554550	198653815	0.189284	0.017192	0.441023	0.017167
Del	2	198663698	200339434	0.148875	0.016728	0.492026	0.021459
Del	2	200349167	200831808	0.55559	0.021374	0.491499	0.021459
Del	2	200841724	201337637	1.11969	0.027879	0.49178	0.025751
Del	2	201347198	201830977	1.17036	0.028344	0.526117	0.030043
Del	2	201840737	202223341	0.553291	0.021374	0.49178	0.025751
Del	2	202233317	202648110	0.149263	0.016728	0.491499	0.021459
Del	2	202658027	202762158	0.583903	0.021839	0.491499	0.021459
Del	2	202771277	203222861	1.17433	0.028344	0.496112	0.025751
Del	2	203232838	203442363	1.11317	0.027879	0.528342	0.030043
Del	2	203452341	203873307	1.13252	0.028344	0.528342	0.030043
Del	2	203876217	204607472	0.711795	0.023697	0.52987	0.025751
Del	2	204617354	205396717	1.17433	0.028344	0.52987	0.025751
Del	2	205406215	206491180	0.970951	0.026021	0.495049	0.025751
Del	2	206491715	206840831	1.20659	0.028809	0.530755	0.030043
Del	2	206850794	207179568	0.583903	0.021839	0.495049	0.025751
Del	2	207189531	207490941	2.41214	0.03996	0.495049	0.025751
Del	2	207500827	207668889	2.52845	0.04089	0.561937	0.038627
Del	2	207678775	207930087	3.36435	0.047395	0.561937	0.038627
Del	2	207939947	208382783	2.4793	0.04089	0.561937	0.038627
Del	2	208392576	208558420	1.92294	0.036243	0.565848	0.034335
Del	2	208568226	208636867	1.2598	0.029273	0.53942	0.030043
Del	2	208639173	208972040	1.90803	0.036243	0.569448	0.034335
Del	2	208981840	209114725	1.88067	0.035779	0.53942	0.030043
Del	2	209124699	209225277	2.41214	0.03996	0.558363	0.034335
Del	2	209235106	209362886	2.41777	0.040425	0.554737	0.038627
Del	2	209372716	210428098	3.70909	0.049718	0.554737	0.038627
Del	2	210437692	210607846	3.83323	0.050648	0.548295	0.042918
Del	2	210617708	210848060	4.15328	0.054365	0.564382	0.04721
Del	2	210857963	210887672	4.33098	0.055759	0.553298	0.051502
Del	2	210897575	211036217	4.21437	0.054829	0.553298	0.051502
[truncated: 1,686 more rows]

## Sheet: Supplementary Table 6F
Table S6F. Differences of amplication and deletion regision in the gistic score of Cluster B&C
[truncated: 8,987 more rows]
