# Supplementary material for: Prognostic Immunophenotyping Clusters of Clear Cell Renal Cell Carcinoma Defined by the Unique Tumor Immune Microenvironment
Source: Front Cell Dev Biol. 2021 Dec 6;9:785410. doi: 10.3389/fcell.2021.785410 (PMC8685518; doi:10.3389/fcell.2021.785410)
Supplement: Supplementary file 6 [file Table4.xlsx]

## Sheet: Supplementary Table 4A
Table S4A. 42 selected hub immune genes
keyGene
BATF
BCL2
CARD11
CASP3
CCL19
CCL2
CCL21
CD200
CD22
CD28
CD36
CD40
CHIT1
CTAG1B
CXCL16
FCGR1A
GATA3
HLA-DOB
HSD11B1
IL10
IL1R2
IL1RN
IL32
MAF
MAPK8
MASP1
MME
MR1
NFKBIA
PAX5
PDCD1
PMCH
PRKCE
SAA1
SOCS1
TAL1
TLR3
TNFRSF11A
TNFRSF9
VCAM1
VEGFA
XCR1

## Sheet: Supplementary Table 4B
Table S4B. Matched samples of immunophenotyping clusters and original 758 genes-based immune subgroups
testdata.group	original immune cluster	immunephenotyping cluster
TCGA.A3.3322.01	ClusterA	ClusterA
TCGA.A3.3343.01	ClusterA	ClusterA
TCGA.A3.3365.01	ClusterA	ClusterA
TCGA.A3.3370.01	ClusterB & C	ClusterA
TCGA.A3.3376.01	ClusterA	ClusterA
TCGA.A3.3382.01	ClusterB & C	ClusterA
TCGA.A3.A8OW.01	ClusterA	ClusterA
TCGA.B0.4843.01	ClusterB & C	ClusterB & C
TCGA.B0.5081.01	ClusterB & C	ClusterB & C
TCGA.B0.5097.01	ClusterB & C	ClusterB & C
TCGA.B0.5099.01	ClusterA	ClusterA
TCGA.B0.5699.01	ClusterA	ClusterA
TCGA.B0.5711.01	ClusterA	ClusterA
TCGA.B8.4619.01	ClusterB & C	ClusterB & C
TCGA.B8.5552.01	ClusterB & C	ClusterB & C
TCGA.B8.5553.01	ClusterA	ClusterA
TCGA.B8.A54G.01	ClusterB & C	ClusterB & C
TCGA.B8.A54I.01	ClusterB & C	ClusterB & C
TCGA.BP.4164.01	ClusterA	ClusterA
TCGA.BP.4335.01	ClusterA	ClusterB & C
TCGA.BP.4349.01	ClusterA	ClusterA
TCGA.BP.4354.01	ClusterB & C	ClusterB & C
TCGA.BP.4763.01	ClusterA	ClusterB & C
TCGA.BP.4770.01	ClusterB & C	ClusterB & C
TCGA.BP.4777.01	ClusterB & C	ClusterB & C
TCGA.BP.4784.01	ClusterB & C	ClusterB & C
TCGA.BP.4804.01	ClusterB & C	ClusterB & C
TCGA.BP.4962.01	ClusterB & C	ClusterB & C
TCGA.BP.4963.01	ClusterB & C	ClusterA
TCGA.BP.4965.01	ClusterA	ClusterA
TCGA.BP.4993.01	ClusterA	ClusterA
TCGA.BP.5189.01	ClusterB & C	ClusterB & C
TCGA.BP.5199.01	ClusterB & C	ClusterB & C
TCGA.CJ.4636.01	ClusterB & C	ClusterB & C
TCGA.CJ.4639.01	ClusterA	ClusterA
TCGA.CJ.4868.01	ClusterB & C	ClusterB & C
TCGA.CJ.4869.01	ClusterB & C	ClusterB & C
TCGA.CJ.4892.01	ClusterB & C	ClusterB & C
TCGA.CJ.6030.01	ClusterB & C	ClusterB & C
TCGA.CW.5584.01	ClusterA	ClusterA
TCGA.CW.5588.01	ClusterB & C	ClusterB & C
TCGA.CW.6088.01	ClusterA	ClusterA
TCGA.CW.6097.01	ClusterB & C	ClusterB & C
TCGA.CZ.4857.01	ClusterB & C	ClusterB & C
TCGA.CZ.5451.01	ClusterA	ClusterA
TCGA.CZ.5452.01	ClusterB & C	ClusterB & C
TCGA.CZ.5453.01	ClusterA	ClusterA
TCGA.CZ.5462.01	ClusterB & C	ClusterB & C
TCGA.DV.5567.01	ClusterB & C	ClusterB & C
TCGA.EU.5904.01	ClusterA	ClusterA
TCGA.G6.A8L7.01	ClusterB & C	ClusterB & C
TCGA.GK.A6C7.01	ClusterA	ClusterA
TCGA.MW.A4EC.01	ClusterA	ClusterA
TCGA.3Z.A93Z.01	ClusterA	ClusterA
TCGA.A3.3331.01	ClusterA	ClusterA
TCGA.A3.A6NL.01	ClusterA	ClusterA
TCGA.A3.A8CQ.01	ClusterA	ClusterA
TCGA.AK.3427.01	ClusterB & C	ClusterB & C
TCGA.AK.3434.01	ClusterA	ClusterA
TCGA.AS.3777.01	ClusterB & C	ClusterB & C
TCGA.B0.4688.01	ClusterB & C	ClusterB & C
TCGA.B0.4701.01	ClusterA	ClusterA
TCGA.B0.4814.01	ClusterA	ClusterA
TCGA.B0.4848.01	ClusterB & C	ClusterB & C
TCGA.B0.5098.01	ClusterB & C	ClusterB & C
TCGA.B0.5108.01	ClusterB & C	ClusterB & C
TCGA.B0.5113.01	ClusterB & C	ClusterA
TCGA.B0.5690.01	ClusterA	ClusterA
TCGA.B0.5691.01	ClusterB & C	ClusterA
TCGA.B2.5639.01	ClusterB & C	ClusterB & C
TCGA.B8.4621.01	ClusterB & C	ClusterB & C
TCGA.B8.5165.01	ClusterA	ClusterA
TCGA.B8.A8YJ.01	ClusterB & C	ClusterB & C
TCGA.BP.4160.01	ClusterB & C	ClusterB & C
TCGA.BP.4165.01	ClusterA	ClusterA
TCGA.BP.4334.01	ClusterB & C	ClusterB & C
TCGA.BP.4338.01	ClusterB & C	ClusterB & C
TCGA.BP.4342.01	ClusterB & C	ClusterB & C
TCGA.BP.4347.01	ClusterA	ClusterA
TCGA.BP.4758.01	ClusterB & C	ClusterB & C
TCGA.BP.4765.01	ClusterA	ClusterA
TCGA.BP.4803.01	ClusterA	ClusterA
TCGA.BP.4986.01	ClusterB & C	ClusterB & C
TCGA.BP.4991.01	ClusterA	ClusterA
TCGA.BP.5009.01	ClusterB & C	ClusterB & C
TCGA.BP.5181.01	ClusterA	ClusterA
TCGA.BP.5185.01	ClusterB & C	ClusterA
TCGA.BP.5200.01	ClusterB & C	ClusterB & C
TCGA.BP.5201.01	ClusterB & C	ClusterB & C
TCGA.CJ.4643.01	ClusterA	ClusterA
TCGA.CJ.4870.01	ClusterA	ClusterA
TCGA.CJ.4886.01	ClusterB & C	ClusterA
TCGA.CJ.4907.01	ClusterA	ClusterA
TCGA.CJ.5679.01	ClusterB & C	ClusterB & C
TCGA.CJ.5684.01	ClusterA	ClusterA
TCGA.CZ.4853.01	ClusterA	ClusterA
TCGA.CZ.4863.01	ClusterB & C	ClusterB & C
TCGA.CZ.5456.01	ClusterB & C	ClusterB & C
TCGA.CZ.5464.01	ClusterB & C	ClusterB & C
TCGA.CZ.5467.01	ClusterA	ClusterA
TCGA.CZ.5470.01	ClusterB & C	ClusterB & C
TCGA.DV.5566.01	ClusterA	ClusterA
TCGA.DV.A4VZ.01	ClusterB & C	ClusterB & C
TCGA.EU.5905.01	ClusterA	ClusterB & C
TCGA.MM.A84U.01	ClusterB & C	ClusterB & C
TCGA.T7.A92I.01	ClusterB & C	ClusterB & C
TCGA.6D.AA2E.01	ClusterB & C	ClusterB & C
TCGA.A3.3357.01	ClusterB & C	ClusterB & C
TCGA.A3.3358.01	ClusterA	ClusterB & C
TCGA.A3.3373.01	ClusterA	ClusterA
TCGA.AK.3443.01	ClusterB & C	ClusterB & C
TCGA.AK.3451.01	ClusterB & C	ClusterB & C
TCGA.AK.3460.01	ClusterA	ClusterA
TCGA.B0.4700.01	ClusterB & C	ClusterB & C
TCGA.B0.4703.01	ClusterB & C	ClusterB & C
TCGA.B0.4822.01	ClusterB & C	ClusterB & C
TCGA.B0.4837.01	ClusterB & C	ClusterB & C
TCGA.B0.4838.01	ClusterB & C	ClusterB & C
TCGA.B0.4844.01	ClusterB & C	ClusterB & C
TCGA.B0.4945.01	ClusterA	ClusterA
TCGA.B0.5102.01	ClusterA	ClusterA
TCGA.B0.5106.01	ClusterA	ClusterB & C
TCGA.B0.5695.01	ClusterA	ClusterA
TCGA.B0.5703.01	ClusterA	ClusterA
TCGA.B0.5712.01	ClusterA	ClusterA
TCGA.B8.5163.01	ClusterB & C	ClusterB & C
TCGA.B8.5545.01	ClusterA	ClusterB & C
TCGA.B8.A54J.01	ClusterA	ClusterA
TCGA.BP.4162.01	ClusterB & C	ClusterA
TCGA.BP.4166.01	ClusterA	ClusterA
TCGA.BP.4176.01	ClusterB & C	ClusterB & C
TCGA.BP.4327.01	ClusterA	ClusterA
TCGA.BP.4346.01	ClusterB & C	ClusterB & C
TCGA.BP.4762.01	ClusterB & C	ClusterB & C
TCGA.BP.4766.01	ClusterA	ClusterA
TCGA.BP.4768.01	ClusterA	ClusterA
TCGA.BP.4970.01	ClusterB & C	ClusterB & C
TCGA.BP.4985.01	ClusterB & C	ClusterB & C
TCGA.BP.4987.01	ClusterA	ClusterA
TCGA.BP.5001.01	ClusterA	ClusterA
TCGA.BP.5168.01	ClusterA	ClusterA
TCGA.BP.5169.01	ClusterB & C	ClusterB & C
TCGA.BP.5180.01	ClusterB & C	ClusterB & C
TCGA.BP.5192.01	ClusterA	ClusterA
TCGA.BP.5196.01	ClusterB & C	ClusterB & C
TCGA.CJ.4903.01	ClusterB & C	ClusterA
TCGA.CJ.4908.01	ClusterA	ClusterA
TCGA.CJ.4916.01	ClusterB & C	ClusterB & C
TCGA.CJ.6027.01	ClusterB & C	ClusterB & C
TCGA.CW.5585.01	ClusterA	ClusterA
TCGA.CW.5591.01	ClusterB & C	ClusterB & C
TCGA.CZ.4859.01	ClusterA	ClusterA
TCGA.CZ.5454.01	ClusterB & C	ClusterB & C
TCGA.CZ.5457.01	ClusterA	ClusterA
TCGA.CZ.5465.01	ClusterA	ClusterA
TCGA.CZ.5468.01	ClusterB & C	ClusterB & C
TCGA.CZ.5984.01	ClusterB & C	ClusterB & C
TCGA.DV.5573.01	ClusterB & C	ClusterB & C
TCGA.MM.A563.01	ClusterB & C	ClusterB & C
TCGA.A3.3313.01	ClusterB & C	ClusterB & C
TCGA.A3.3323.01	ClusterB & C	ClusterA
TCGA.A3.3326.01	ClusterA	ClusterA
TCGA.A3.3329.01	ClusterA	ClusterA
TCGA.A3.3362.01	ClusterA	ClusterA
TCGA.A3.3363.01	ClusterB & C	ClusterB & C
TCGA.A3.3387.01	ClusterB & C	ClusterB & C
TCGA.A3.A8OU.01	ClusterA	ClusterA
TCGA.AK.3425.01	ClusterB & C	ClusterB & C
TCGA.AK.3426.01	ClusterB & C	ClusterB & C
TCGA.AK.3433.01	ClusterB & C	ClusterB & C
TCGA.B0.4690.01	ClusterB & C	ClusterB & C
TCGA.B0.4693.01	ClusterA	ClusterA
TCGA.B0.4698.01	ClusterB & C	ClusterB & C
TCGA.B0.4816.01	ClusterA	ClusterA
TCGA.B0.4824.01	ClusterB & C	ClusterB & C
TCGA.B0.4827.01	ClusterB & C	ClusterB & C
TCGA.B0.4842.01	ClusterB & C	ClusterB & C
TCGA.B0.4847.01	ClusterB & C	ClusterB & C
TCGA.B0.4852.01	ClusterA	ClusterA
TCGA.B0.5107.01	ClusterB & C	ClusterB & C
TCGA.B0.5119.01	ClusterA	ClusterA
TCGA.B0.5693.01	ClusterA	ClusterA
TCGA.B0.5700.01	ClusterA	ClusterA
TCGA.B2.A4SR.01	ClusterA	ClusterA
TCGA.B4.5836.01	ClusterA	ClusterA
TCGA.B8.A54H.01	ClusterA	ClusterA
TCGA.BP.4158.01	ClusterA	ClusterA
TCGA.BP.4159.01	ClusterA	ClusterA
TCGA.BP.4170.01	ClusterA	ClusterA
TCGA.BP.4331.01	ClusterA	ClusterA
TCGA.BP.4345.01	ClusterB & C	ClusterB & C
TCGA.BP.4351.01	ClusterA	ClusterA
TCGA.BP.4761.01	ClusterB & C	ClusterB & C
TCGA.BP.4787.01	ClusterB & C	ClusterB & C
TCGA.BP.4989.01	ClusterB & C	ClusterB & C
TCGA.BP.4992.01	ClusterB & C	ClusterB & C
TCGA.BP.4994.01	ClusterA	ClusterA
TCGA.BP.5000.01	ClusterB & C	ClusterB & C
TCGA.BP.5004.01	ClusterA	ClusterA
TCGA.BP.5175.01	ClusterB & C	ClusterB & C
TCGA.CJ.4884.01	ClusterB & C	ClusterB & C
TCGA.CJ.4889.01	ClusterB & C	ClusterB & C
TCGA.CJ.4893.01	ClusterA	ClusterA
TCGA.CZ.4854.01	ClusterB & C	ClusterB & C
TCGA.CZ.4860.01	ClusterB & C	ClusterB & C
TCGA.CZ.4865.01	ClusterB & C	ClusterB & C
TCGA.CZ.5461.01	ClusterB & C	ClusterA
TCGA.CZ.5466.01	ClusterB & C	ClusterB & C
TCGA.CZ.5982.01	ClusterA	ClusterA
TCGA.CZ.5987.01	ClusterB & C	ClusterB & C
TCGA.CZ.5988.01	ClusterA	ClusterA
TCGA.EU.5906.01	ClusterA	ClusterA
TCGA.A3.3328.01	ClusterB & C	ClusterB & C
TCGA.A3.3347.01	ClusterB & C	ClusterB & C
TCGA.A3.3359.01	ClusterA	ClusterA
TCGA.A3.A6NJ.01	ClusterB & C	ClusterB & C
TCGA.A3.A8OX.01	ClusterB & C	ClusterB & C
TCGA.B0.4691.01	ClusterB & C	ClusterB & C
TCGA.B0.4706.01	ClusterA	ClusterA
TCGA.B0.4718.01	ClusterA	ClusterA
TCGA.B0.4828.01	ClusterA	ClusterA
TCGA.B0.4839.01	ClusterA	ClusterA
TCGA.B0.4846.01	ClusterA	ClusterA
TCGA.B0.4849.01	ClusterA	ClusterA
TCGA.B0.5083.01	ClusterB & C	ClusterB & C
TCGA.B0.5095.01	ClusterB & C	ClusterB & C
TCGA.B0.5104.01	ClusterA	ClusterA
TCGA.B0.5110.01	ClusterA	ClusterA
TCGA.B2.4101.01	ClusterB & C	ClusterB & C
TCGA.B8.4143.01	ClusterB & C	ClusterB & C
TCGA.B8.5162.01	ClusterB & C	ClusterB & C
TCGA.B8.5546.01	ClusterB & C	ClusterA
TCGA.B8.5550.01	ClusterB & C	ClusterB & C
TCGA.B8.A54K.01	ClusterB & C	ClusterB & C
TCGA.BP.4167.01	ClusterB & C	ClusterB & C
TCGA.BP.4174.01	ClusterA	ClusterB & C
TCGA.BP.4325.01	ClusterA	ClusterA
TCGA.BP.4332.01	ClusterA	ClusterA
TCGA.BP.4771.01	ClusterB & C	ClusterB & C
TCGA.BP.4801.01	ClusterB & C	ClusterB & C
TCGA.BP.4982.01	ClusterA	ClusterA
TCGA.BP.5170.01	ClusterB & C	ClusterA
TCGA.CJ.4635.01	ClusterB & C	ClusterB & C
TCGA.CJ.4871.01	ClusterA	ClusterB & C
TCGA.CJ.4872.01	ClusterB & C	ClusterB & C
TCGA.CJ.4895.01	ClusterB & C	ClusterB & C
TCGA.CJ.4900.01	ClusterB & C	ClusterB & C
TCGA.CJ.4904.01	ClusterA	ClusterA
TCGA.CJ.4905.01	ClusterA	ClusterA
TCGA.CJ.4912.01	ClusterB & C	ClusterB & C
TCGA.CJ.4920.01	ClusterA	ClusterA
TCGA.CJ.5671.01	ClusterB & C	ClusterB & C
TCGA.CJ.5672.01	ClusterB & C	ClusterB & C
TCGA.CJ.5675.01	ClusterB & C	ClusterB & C
TCGA.CJ.5682.01	ClusterA	ClusterA
TCGA.CJ.5689.01	ClusterB & C	ClusterB & C
TCGA.CJ.6028.01	ClusterB & C	ClusterB & C
TCGA.CJ.6032.01	ClusterA	ClusterA
TCGA.CW.5589.01	ClusterA	ClusterA
TCGA.CW.6090.01	ClusterB & C	ClusterB & C
TCGA.CZ.4866.01	ClusterA	ClusterA
TCGA.CZ.5986.01	ClusterA	ClusterA
TCGA.DV.5569.01	ClusterA	ClusterA
TCGA.EU.5907.01	ClusterA	ClusterA
TCGA.G6.A5PC.01	ClusterB & C	ClusterB & C
TCGA.A3.3316.01	ClusterB & C	ClusterB & C
TCGA.A3.3346.01	ClusterB & C	ClusterB & C
TCGA.A3.3372.01	ClusterA	ClusterA
TCGA.AK.3431.01	ClusterA	ClusterB & C
TCGA.AK.3461.01	ClusterA	ClusterA
TCGA.B0.4710.01	ClusterA	ClusterA
TCGA.B0.4810.01	ClusterB & C	ClusterB & C
TCGA.B0.4813.01	ClusterB & C	ClusterB & C
TCGA.B0.4818.01	ClusterA	ClusterA
TCGA.B0.4821.01	ClusterB & C	ClusterB & C
TCGA.B0.5080.01	ClusterB & C	ClusterB & C
TCGA.B0.5094.01	ClusterB & C	ClusterB & C
TCGA.B0.5109.01	ClusterB & C	ClusterB & C
TCGA.B0.5692.01	ClusterB & C	ClusterB & C
TCGA.B0.5694.01	ClusterA	ClusterA
TCGA.B0.5697.01	ClusterB & C	ClusterB & C
TCGA.B0.5698.01	ClusterA	ClusterA
TCGA.B0.5706.01	ClusterB & C	ClusterB & C
TCGA.B2.3923.01	ClusterB & C	ClusterB & C
TCGA.B8.4146.01	ClusterA	ClusterA
TCGA.B8.4622.01	ClusterB & C	ClusterA
TCGA.B8.A54E.01	ClusterB & C	ClusterB & C
TCGA.BP.4161.01	ClusterB & C	ClusterB & C
TCGA.BP.4344.01	ClusterA	ClusterA
TCGA.BP.4769.01	ClusterB & C	ClusterB & C
TCGA.BP.4775.01	ClusterA	ClusterA
TCGA.BP.4776.01	ClusterA	ClusterA
TCGA.BP.4960.01	ClusterB & C	ClusterB & C
TCGA.BP.4964.01	ClusterA	ClusterA
TCGA.BP.4969.01	ClusterA	ClusterA
TCGA.BP.4975.01	ClusterA	ClusterA
TCGA.BP.4983.01	ClusterB & C	ClusterB & C
TCGA.BP.4995.01	ClusterA	ClusterA
TCGA.BP.4999.01	ClusterA	ClusterA
TCGA.BP.5173.01	ClusterB & C	ClusterB & C
TCGA.BP.5177.01	ClusterA	ClusterA
TCGA.BP.5182.01	ClusterB & C	ClusterB & C
TCGA.BP.5187.01	ClusterA	ClusterA
TCGA.BP.5190.01	ClusterA	ClusterA
TCGA.BP.5195.01	ClusterA	ClusterA
TCGA.CJ.4873.01	ClusterB & C	ClusterB & C
TCGA.CJ.4876.01	ClusterA	ClusterA
TCGA.CJ.5677.01	ClusterB & C	ClusterB & C
TCGA.CJ.5681.01	ClusterB & C	ClusterB & C
TCGA.CJ.5686.01	ClusterB & C	ClusterB & C
TCGA.CW.5583.01	ClusterA	ClusterA
TCGA.CZ.4861.01	ClusterB & C	ClusterB & C
TCGA.CZ.5455.01	ClusterB & C	ClusterB & C
TCGA.CZ.5458.01	ClusterA	ClusterA
TCGA.DV.5575.01	ClusterB & C	ClusterA
TCGA.DV.5576.01	ClusterB & C	ClusterB & C
TCGA.DV.A4W0.05	ClusterB & C	ClusterB & C
TCGA.G6.A8L6.01	ClusterA	ClusterA
TCGA.MM.A564.01	ClusterB & C	ClusterA
TCGA.A3.3307.01	ClusterA	ClusterA
TCGA.A3.3335.01	ClusterB & C	ClusterB & C
TCGA.A3.3383.01	ClusterA	ClusterA
TCGA.A3.A6NI.01	ClusterA	ClusterA
TCGA.AK.3440.01	ClusterB & C	ClusterB & C
TCGA.AK.3445.01	ClusterB & C	ClusterB & C
TCGA.AK.3450.01	ClusterA	ClusterA
TCGA.AK.3453.01	ClusterB & C	ClusterB & C
TCGA.AK.3454.01	ClusterB & C	ClusterB & C
TCGA.AK.3455.01	ClusterB & C	ClusterB & C
TCGA.AK.3458.01	ClusterB & C	ClusterA
TCGA.B0.4815.01	ClusterB & C	ClusterB & C
TCGA.B0.4845.01	ClusterA	ClusterA
TCGA.B0.5075.01	ClusterB & C	ClusterB & C
TCGA.B0.5085.01	ClusterA	ClusterA
TCGA.B0.5092.01	ClusterB & C	ClusterB & C
TCGA.B0.5115.01	ClusterA	ClusterA
TCGA.B0.5399.01	ClusterA	ClusterB & C
TCGA.B0.5400.01	ClusterB & C	ClusterB & C
TCGA.B0.5402.01	ClusterA	ClusterA
TCGA.B0.5812.01	ClusterA	ClusterA
TCGA.B2.3924.01	ClusterA	ClusterA
TCGA.B2.5633.01	ClusterA	ClusterA
TCGA.B2.5641.01	ClusterB & C	ClusterB & C
TCGA.B4.5377.01	ClusterA	ClusterA
TCGA.B4.5834.01	ClusterA	ClusterA
TCGA.B4.5844.01	ClusterA	ClusterA
TCGA.B8.5158.01	ClusterB & C	ClusterB & C
TCGA.BP.4163.01	ClusterB & C	ClusterB & C
TCGA.BP.4173.01	ClusterB & C	ClusterB & C
TCGA.BP.4177.01	ClusterB & C	ClusterB & C
TCGA.BP.4340.01	ClusterA	ClusterA
TCGA.BP.4343.01	ClusterB & C	ClusterB & C
TCGA.BP.4782.01	ClusterB & C	ClusterB & C
TCGA.BP.4790.01	ClusterB & C	ClusterB & C
TCGA.BP.4799.01	ClusterB & C	ClusterB & C
TCGA.BP.4967.01	ClusterA	ClusterB & C
TCGA.BP.4972.01	ClusterB & C	ClusterB & C
TCGA.BP.4976.01	ClusterA	ClusterA
TCGA.BP.4981.01	ClusterA	ClusterA
TCGA.BP.5006.01	ClusterA	ClusterA
TCGA.BP.5184.01	ClusterA	ClusterA
TCGA.CJ.4640.01	ClusterB & C	ClusterB & C
TCGA.CJ.4641.01	ClusterB & C	ClusterB & C
TCGA.CJ.4881.01	ClusterB & C	ClusterB & C
TCGA.CJ.6033.01	ClusterB & C	ClusterB & C
TCGA.CW.5590.01	ClusterA	ClusterA
TCGA.CW.6093.01	ClusterA	ClusterA
TCGA.CZ.4858.01	ClusterB & C	ClusterB & C
TCGA.CZ.4862.01	ClusterB & C	ClusterB & C
TCGA.CZ.5459.01	ClusterA	ClusterB & C
TCGA.CZ.5469.01	ClusterB & C	ClusterB & C
TCGA.CZ.5985.01	ClusterB & C	ClusterB & C
TCGA.DV.5574.01	ClusterB & C	ClusterB & C
TCGA.A3.3311.01	ClusterB & C	ClusterB & C
TCGA.A3.A8OV.01	ClusterA	ClusterA
TCGA.AK.3447.01	ClusterB & C	ClusterB & C
TCGA.AK.3456.01	ClusterB & C	ClusterB & C
TCGA.AK.3465.01	ClusterB & C	ClusterB & C
TCGA.B0.4696.01	ClusterB & C	ClusterB & C
TCGA.B0.4707.01	ClusterB & C	ClusterB & C
TCGA.B0.4713.01	ClusterB & C	ClusterB & C
TCGA.B0.4714.01	ClusterB & C	ClusterB & C
TCGA.B0.4834.01	ClusterB & C	ClusterB & C
TCGA.B0.4836.01	ClusterB & C	ClusterB & C
TCGA.B0.4841.01	ClusterB & C	ClusterA
TCGA.B0.5116.01	ClusterB & C	ClusterA
TCGA.B0.5117.01	ClusterB & C	ClusterB & C
TCGA.B0.5705.01	ClusterA	ClusterA
TCGA.B0.5709.01	ClusterB & C	ClusterB & C
TCGA.B0.5710.01	ClusterA	ClusterA
TCGA.B0.5713.01	ClusterA	ClusterA
TCGA.B2.4099.01	ClusterA	ClusterA
TCGA.B2.5635.01	ClusterA	ClusterA
TCGA.B8.4148.01	ClusterB & C	ClusterA
TCGA.B8.4151.01	ClusterA	ClusterA
TCGA.B8.4153.01	ClusterA	ClusterA
TCGA.B8.4154.01	ClusterA	ClusterA
TCGA.B8.5549.01	ClusterA	ClusterA
TCGA.B8.A54F.01	ClusterA	ClusterB & C
TCGA.BP.4169.01	ClusterB & C	ClusterB & C
TCGA.BP.4337.01	ClusterB & C	ClusterB & C
TCGA.BP.4352.01	ClusterB & C	ClusterB & C
TCGA.BP.4759.01	ClusterA	ClusterA
TCGA.BP.4789.01	ClusterA	ClusterA
TCGA.BP.4797.01	ClusterB & C	ClusterB & C
TCGA.BP.4959.01	ClusterB & C	ClusterB & C
TCGA.BP.4973.01	ClusterA	ClusterA
TCGA.BP.4998.01	ClusterB & C	ClusterB & C
TCGA.BP.5007.01	ClusterA	ClusterA
TCGA.BP.5176.01	ClusterA	ClusterA
TCGA.BP.5178.01	ClusterB & C	ClusterB & C
TCGA.CJ.4885.01	ClusterA	ClusterA
TCGA.CJ.4890.01	ClusterB & C	ClusterB & C
TCGA.CJ.4894.01	ClusterB & C	ClusterB & C
TCGA.CJ.4897.01	ClusterA	ClusterA
TCGA.CJ.4901.01	ClusterB & C	ClusterB & C
TCGA.CJ.5680.01	ClusterA	ClusterA
TCGA.CJ.6031.01	ClusterB & C	ClusterB & C
TCGA.CW.5580.01	ClusterA	ClusterA
TCGA.CW.5581.01	ClusterA	ClusterA
TCGA.CW.5587.01	ClusterB & C	ClusterB & C
TCGA.CW.6087.01	ClusterB & C	ClusterB & C
TCGA.CZ.5463.01	ClusterA	ClusterA
TCGA.DV.5568.01	ClusterB & C	ClusterB & C
TCGA.DV.A4W0.01	ClusterA	ClusterA
TCGA.A3.3306.01	ClusterA	ClusterA
TCGA.A3.3308.01	ClusterA	ClusterB & C
TCGA.A3.3325.01	ClusterA	ClusterA
TCGA.A3.3349.01	ClusterA	ClusterA
TCGA.A3.3352.01	ClusterA	ClusterA
TCGA.A3.3367.01	ClusterA	ClusterA
TCGA.A3.3374.01	ClusterB & C	ClusterB & C
TCGA.A3.3380.01	ClusterA	ClusterA
TCGA.A3.3385.01	ClusterA	ClusterA
TCGA.B0.4699.01	ClusterB & C	ClusterB & C
TCGA.B0.4712.01	ClusterB & C	ClusterB & C
TCGA.B0.4817.01	ClusterB & C	ClusterB & C
TCGA.B0.4819.01	ClusterB & C	ClusterB & C
TCGA.B0.5077.01	ClusterA	ClusterA
TCGA.B0.5100.01	ClusterB & C	ClusterB & C
TCGA.B0.5120.01	ClusterA	ClusterA
TCGA.B0.5121.01	ClusterA	ClusterA
TCGA.B0.5701.01	ClusterB & C	ClusterB & C
TCGA.B0.5702.01	ClusterB & C	ClusterB & C
TCGA.B0.5707.01	ClusterB & C	ClusterB & C
TCGA.B2.4098.01	ClusterB & C	ClusterB & C
TCGA.B2.4102.01	ClusterA	ClusterA
TCGA.B2.5636.01	ClusterB & C	ClusterB & C
TCGA.B4.5835.01	ClusterB & C	ClusterB & C
TCGA.B8.4620.01	ClusterB & C	ClusterA
TCGA.B8.5159.01	ClusterA	ClusterA
TCGA.B8.5164.01	ClusterB & C	ClusterB & C
TCGA.B8.5551.01	ClusterB & C	ClusterB & C
TCGA.BP.4326.01	ClusterB & C	ClusterA
TCGA.BP.4329.01	ClusterA	ClusterA
TCGA.BP.4330.01	ClusterB & C	ClusterB & C
TCGA.BP.4756.01	ClusterB & C	ClusterB & C
TCGA.BP.4760.01	ClusterB & C	ClusterB & C
TCGA.BP.4774.01	ClusterA	ClusterA
TCGA.BP.4971.01	ClusterB & C	ClusterB & C
TCGA.BP.5174.01	ClusterA	ClusterA
TCGA.BP.5186.01	ClusterA	ClusterA
TCGA.BP.5191.01	ClusterB & C	ClusterB & C
TCGA.BP.5198.01	ClusterB & C	ClusterB & C
TCGA.CJ.4634.01	ClusterA	ClusterA
TCGA.CJ.4638.01	ClusterB & C	ClusterB & C
TCGA.CJ.4642.01	ClusterB & C	ClusterB & C
TCGA.CJ.4874.01	ClusterA	ClusterA
TCGA.CJ.4891.01	ClusterB & C	ClusterB & C
TCGA.CJ.4899.01	ClusterA	ClusterA
TCGA.CJ.4902.01	ClusterB & C	ClusterB & C
TCGA.CJ.5676.01	ClusterB & C	ClusterB & C
TCGA.CJ.5678.01	ClusterB & C	ClusterB & C
TCGA.CZ.4856.01	ClusterA	ClusterA
TCGA.CZ.4864.01	ClusterB & C	ClusterB & C
TCGA.DV.5565.01	ClusterA	ClusterA
TCGA.G6.A8L8.01	ClusterA	ClusterA
TCGA.A3.3317.01	ClusterB & C	ClusterB & C
TCGA.A3.3319.01	ClusterB & C	ClusterB & C
TCGA.A3.3320.01	ClusterA	ClusterA
TCGA.A3.3324.01	ClusterA	ClusterB & C
TCGA.A3.3351.01	ClusterA	ClusterB & C
TCGA.A3.3378.01	ClusterB & C	ClusterB & C
TCGA.A3.A6NN.01	ClusterA	ClusterA
TCGA.AK.3428.01	ClusterA	ClusterA
TCGA.AK.3429.01	ClusterB & C	ClusterB & C
TCGA.AK.3436.01	ClusterB & C	ClusterB & C
TCGA.AS.3778.01	ClusterA	ClusterA
TCGA.B0.4694.01	ClusterB & C	ClusterB & C
TCGA.B0.4697.01	ClusterB & C	ClusterB & C
TCGA.B0.4811.01	ClusterA	ClusterB & C
TCGA.B0.4823.01	ClusterB & C	ClusterB & C
TCGA.B0.4833.01	ClusterB & C	ClusterA
TCGA.B0.5084.01	ClusterB & C	ClusterB & C
TCGA.B0.5088.01	ClusterB & C	ClusterA
TCGA.B0.5096.01	ClusterB & C	ClusterB & C
TCGA.B0.5696.01	ClusterA	ClusterA
TCGA.B4.5378.01	ClusterB & C	ClusterA
TCGA.B4.5832.01	ClusterA	ClusterB & C
TCGA.B4.5838.01	ClusterA	ClusterA
TCGA.B4.5843.01	ClusterA	ClusterA
TCGA.B8.A54D.01	ClusterB & C	ClusterB & C
TCGA.B8.A7U6.01	ClusterA	ClusterA
TCGA.BP.4341.01	ClusterA	ClusterA
TCGA.BP.4353.01	ClusterB & C	ClusterA
TCGA.BP.4355.01	ClusterA	ClusterA
TCGA.BP.4781.01	ClusterB & C	ClusterB & C
TCGA.BP.4795.01	ClusterB & C	ClusterB & C
TCGA.BP.4798.01	ClusterB & C	ClusterB & C
TCGA.BP.4807.01	ClusterB & C	ClusterA
TCGA.BP.4961.01	ClusterA	ClusterA
TCGA.BP.4968.01	ClusterB & C	ClusterB & C
TCGA.BP.4974.01	ClusterA	ClusterA
TCGA.BP.4977.01	ClusterA	ClusterB & C
TCGA.BP.5008.01	ClusterB & C	ClusterB & C
TCGA.BP.5010.01	ClusterB & C	ClusterB & C
TCGA.BP.5183.01	ClusterB & C	ClusterB & C
TCGA.BP.5194.01	ClusterA	ClusterA
TCGA.BP.5202.01	ClusterA	ClusterA
TCGA.CJ.4637.01	ClusterB & C	ClusterB & C
TCGA.CJ.4644.01	ClusterA	ClusterA
TCGA.CJ.4875.01	ClusterB & C	ClusterB & C
TCGA.CJ.4878.01	ClusterA	ClusterA
TCGA.CJ.4882.01	ClusterB & C	ClusterB & C
TCGA.CJ.4887.01	ClusterB & C	ClusterB & C
TCGA.CJ.4888.01	ClusterB & C	ClusterB & C
TCGA.CJ.4918.01	ClusterB & C	ClusterB & C
TCGA.CJ.5683.01	ClusterA	ClusterA
TCGA.CZ.5460.01	ClusterA	ClusterA
TCGA.CZ.5989.01	ClusterA	ClusterA
TCGA.DV.A4VX.01	ClusterB & C	ClusterB & C

## Sheet: Supplementary Table 4C
Table S4C. Risk score of each ccRCC samples from TCGA
sampleID	riskscore
TCGA.3Z.A93Z.01	-11.0398
TCGA.6D.AA2E.01	-7.76403
TCGA.A3.3306.01	-11.1157
TCGA.A3.3307.01	-12.064
TCGA.A3.3308.01	-10.0142
TCGA.A3.3313.01	-7.28346
TCGA.A3.3320.01	-12.8537
TCGA.A3.3322.01	-10.7186
TCGA.A3.3324.01	-9.70683
TCGA.A3.3325.01	-10.4087
TCGA.A3.3326.01	-10.0384
TCGA.A3.3328.01	-5.94764
TCGA.A3.3329.01	-11.3942
TCGA.A3.3331.01	-11.8752
TCGA.A3.3343.01	-11.4499
TCGA.A3.3349.01	-11.4369
TCGA.A3.3351.01	-9.00338
TCGA.A3.3352.01	-12.1616
TCGA.A3.3358.01	-8.49792
TCGA.A3.3359.01	-10.8475
TCGA.A3.3362.01	-11.4561
TCGA.A3.3363.01	-7.10861
TCGA.A3.3365.01	-11.4753
TCGA.A3.3367.01	-12.3952
TCGA.A3.3372.01	-11.2342
TCGA.A3.3373.01	-11.8336
TCGA.A3.3374.01	-4.81857
TCGA.A3.3376.01	-10.0589
TCGA.A3.3380.01	-11.5431
TCGA.A3.3383.01	-9.93757
TCGA.A3.3385.01	-12.9553
TCGA.A3.A6NI.01	-10.0589
TCGA.A3.A6NL.01	-10.3172
TCGA.A3.A6NN.01	-11.2944
TCGA.A3.A8CQ.01	-11.9913
TCGA.A3.A8OU.01	-10.3719
TCGA.A3.A8OV.01	-11.2162
TCGA.A3.A8OW.01	-12.0192
TCGA.AK.3427.01	-6.43018
TCGA.AK.3428.01	-11.2239
TCGA.AK.3431.01	-9.38062
TCGA.AK.3433.01	-5.57735
TCGA.AK.3434.01	-11.2039
TCGA.AK.3436.01	-8.01219
TCGA.AK.3440.01	-8.79963
TCGA.AK.3443.01	-7.93476
TCGA.AK.3447.01	-5.85368
TCGA.AK.3450.01	-12.0023
TCGA.AK.3451.01	-7.21565
TCGA.AK.3456.01	-8.64228
TCGA.AK.3458.01	-10.0988
TCGA.AK.3460.01	-11.127
TCGA.AK.3461.01	-12.0217
TCGA.AK.3465.01	-7.46579
TCGA.AS.3777.01	-6.34246
TCGA.AS.3778.01	-11.4221
TCGA.B0.4688.01	-2.61952
TCGA.B0.4693.01	-10.2414
TCGA.B0.4696.01	-4.18111
TCGA.B0.4701.01	-9.75603
TCGA.B0.4706.01	-10.8385
TCGA.B0.4707.01	-5.04713
TCGA.B0.4710.01	-10.8578
TCGA.B0.4713.01	-6.27046
TCGA.B0.4718.01	-8.85753
TCGA.B0.4811.01	-8.97417
TCGA.B0.4813.01	-6.39409
TCGA.B0.4814.01	-10.5271
TCGA.B0.4816.01	-10.4484
TCGA.B0.4818.01	-11.2231
TCGA.B0.4821.01	-6.34325
TCGA.B0.4828.01	-10.2333
TCGA.B0.4834.01	-8.89635
TCGA.B0.4837.01	-7.81326
TCGA.B0.4839.01	-9.08393
TCGA.B0.4841.01	-8.36439
TCGA.B0.4843.01	-7.03112
TCGA.B0.4845.01	-11.844
TCGA.B0.4846.01	-10.9077
TCGA.B0.4849.01	-12.3462
TCGA.B0.4852.01	-11.8046
TCGA.B0.4945.01	-10.9391
TCGA.B0.5077.01	-9.89273
TCGA.B0.5083.01	-5.8869
TCGA.B0.5084.01	-6.42928
TCGA.B0.5085.01	-10.9802
TCGA.B0.5094.01	-7.20383
TCGA.B0.5098.01	-6.79698
TCGA.B0.5099.01	-12.2279
TCGA.B0.5100.01	-7.35952
TCGA.B0.5102.01	-10.8906
TCGA.B0.5104.01	-12.5262
TCGA.B0.5106.01	-9.54555
TCGA.B0.5110.01	-10.8636
TCGA.B0.5115.01	-11.8147
TCGA.B0.5116.01	-10.7926
TCGA.B0.5117.01	-5.67776
TCGA.B0.5119.01	-12.4351
TCGA.B0.5120.01	-10.6552
TCGA.B0.5121.01	-10.5892
TCGA.B0.5399.01	-10.4257
TCGA.B0.5402.01	-12.1745
TCGA.B0.5690.01	-11.2933
TCGA.B0.5693.01	-12.8015
TCGA.B0.5694.01	-9.95292
TCGA.B0.5695.01	-13.7223
TCGA.B0.5696.01	-11.8126
TCGA.B0.5698.01	-10.0755
TCGA.B0.5699.01	-12.0868
TCGA.B0.5700.01	-10.8754
TCGA.B0.5702.01	-3.15455
TCGA.B0.5703.01	-10.2315
TCGA.B0.5705.01	-11.9073
TCGA.B0.5707.01	-5.76755
TCGA.B0.5710.01	-11.7677
TCGA.B0.5711.01	-11.1913
TCGA.B0.5712.01	-11.4221
TCGA.B0.5713.01	-12.571
TCGA.B0.5812.01	-10.3888
TCGA.B2.3924.01	-10.3255
TCGA.B2.4099.01	-10.4133
TCGA.B2.4102.01	-9.83719
TCGA.B2.5633.01	-10.892
TCGA.B2.5635.01	-9.68065
TCGA.B2.5636.01	-9.85344
TCGA.B2.A4SR.01	-10.9445
TCGA.B4.5377.01	-12.0679
TCGA.B4.5378.01	-9.99417
TCGA.B4.5832.01	-8.98615
TCGA.B4.5834.01	-13.3826
TCGA.B4.5835.01	-7.41936
TCGA.B4.5836.01	-11.4792
TCGA.B4.5838.01	-9.64408
TCGA.B4.5843.01	-12.4174
TCGA.B4.5844.01	-13.506
TCGA.B8.4146.01	-12.1501
TCGA.B8.4151.01	-12.966
TCGA.B8.4153.01	-12.2553
TCGA.B8.4154.01	-11.365
TCGA.B8.4619.01	-8.51953
TCGA.B8.4621.01	-6.64403
TCGA.B8.5159.01	-11.8106
TCGA.B8.5165.01	-10.9121
TCGA.B8.5545.01	-9.0135
TCGA.B8.5546.01	-10.2113
TCGA.B8.5549.01	-11.0704
TCGA.B8.5553.01	-10.3022
TCGA.B8.A54E.01	-7.0201
TCGA.B8.A54F.01	-10.0979
TCGA.B8.A54H.01	-11.1509
TCGA.B8.A54J.01	-12.0937
TCGA.B8.A54K.01	-9.33426
TCGA.B8.A7U6.01	-11.8285
TCGA.BP.4158.01	-11.4207
TCGA.BP.4159.01	-9.92463
TCGA.BP.4164.01	-13.006
TCGA.BP.4165.01	-10.5306
TCGA.BP.4166.01	-9.20493
TCGA.BP.4170.01	-10.6041
TCGA.BP.4174.01	-8.59405
TCGA.BP.4177.01	-8.86881
TCGA.BP.4325.01	-10.5284
TCGA.BP.4326.01	-8.85176
TCGA.BP.4327.01	-11.3333
TCGA.BP.4329.01	-10.9376
TCGA.BP.4331.01	-9.80147
TCGA.BP.4332.01	-10.6205
TCGA.BP.4334.01	-5.37399
TCGA.BP.4335.01	-9.7308
TCGA.BP.4338.01	-4.57962
TCGA.BP.4340.01	-13.0433
TCGA.BP.4341.01	-12.1349
TCGA.BP.4344.01	-11.4094
TCGA.BP.4347.01	-11.2902
TCGA.BP.4349.01	-12.2374
TCGA.BP.4351.01	-10.8798
TCGA.BP.4352.01	-3.58374
TCGA.BP.4355.01	-11.5951
TCGA.BP.4756.01	-7.6046
TCGA.BP.4759.01	-10.7051
TCGA.BP.4760.01	-7.96753
TCGA.BP.4761.01	-3.5263
TCGA.BP.4763.01	-9.59247
TCGA.BP.4765.01	-12.921
TCGA.BP.4766.01	-11.5728
TCGA.BP.4768.01	-10.6406
TCGA.BP.4769.01	-7.81009
TCGA.BP.4770.01	-4.69311
TCGA.BP.4774.01	-11.9161
TCGA.BP.4775.01	-11.0986
TCGA.BP.4776.01	-10.6801
TCGA.BP.4784.01	-7.44887
TCGA.BP.4789.01	-12.1322
TCGA.BP.4799.01	-6.23119
TCGA.BP.4803.01	-10.0093
TCGA.BP.4961.01	-12.0437
TCGA.BP.4964.01	-10.9748
TCGA.BP.4965.01	-11.3849
TCGA.BP.4967.01	-10.2006
TCGA.BP.4969.01	-11.3651
TCGA.BP.4973.01	-11.0623
TCGA.BP.4974.01	-9.8779
TCGA.BP.4975.01	-11.1087
TCGA.BP.4976.01	-11.6783
TCGA.BP.4977.01	-8.47328
TCGA.BP.4981.01	-10.2993
TCGA.BP.4982.01	-10.8069
TCGA.BP.4985.01	-7.19279
TCGA.BP.4987.01	-11.6925
TCGA.BP.4991.01	-11.6682
TCGA.BP.4993.01	-11.7336
TCGA.BP.4994.01	-8.64587
TCGA.BP.4995.01	-9.57722
TCGA.BP.4999.01	-12.0326
TCGA.BP.5001.01	-10.2445
TCGA.BP.5004.01	-10.7587
TCGA.BP.5006.01	-12.1507
TCGA.BP.5007.01	-11.9759
TCGA.BP.5168.01	-11.1234
TCGA.BP.5174.01	-9.77171
TCGA.BP.5175.01	-5.17132
TCGA.BP.5176.01	-10.5386
TCGA.BP.5177.01	-10.2884
TCGA.BP.5181.01	-11.9717
TCGA.BP.5184.01	-10.8797
TCGA.BP.5185.01	-8.86308
TCGA.BP.5186.01	-10.7444
TCGA.BP.5187.01	-10.935
TCGA.BP.5190.01	-10.1284
TCGA.BP.5192.01	-12.9237
TCGA.BP.5194.01	-11.6105
TCGA.BP.5195.01	-9.84337
TCGA.BP.5202.01	-12.1864
TCGA.CJ.4634.01	-12.3967
TCGA.CJ.4638.01	-8.91216
TCGA.CJ.4639.01	-10.121
TCGA.CJ.4643.01	-12.1996
TCGA.CJ.4644.01	-11.1031
TCGA.CJ.4870.01	-12.0837
TCGA.CJ.4871.01	-9.39271
TCGA.CJ.4874.01	-10.7347
TCGA.CJ.4876.01	-10.6704
TCGA.CJ.4878.01	-14.1099
TCGA.CJ.4885.01	-11.519
TCGA.CJ.4893.01	-10.1318
TCGA.CJ.4897.01	-11.2733
TCGA.CJ.4899.01	-10.6931
TCGA.CJ.4904.01	-12.3214
TCGA.CJ.4905.01	-12.3987
TCGA.CJ.4907.01	-10.8008
TCGA.CJ.4908.01	-10.6772
TCGA.CJ.4912.01	-7.81942
TCGA.CJ.4920.01	-10.1491
TCGA.CJ.5679.01	-6.28602
TCGA.CJ.5680.01	-11.1284
TCGA.CJ.5681.01	-5.69384
TCGA.CJ.5682.01	-9.83884
TCGA.CJ.5683.01	-10.3813
TCGA.CJ.5684.01	-10.2138
TCGA.CJ.6032.01	-12.5187
TCGA.CJ.6033.01	-8.22372
TCGA.CW.5580.01	-10.7048
TCGA.CW.5581.01	-13.1857
TCGA.CW.5583.01	-12.0344
TCGA.CW.5584.01	-10.9698
TCGA.CW.5585.01	-13.7197
TCGA.CW.5589.01	-10.5469
TCGA.CW.5590.01	-10.8425
TCGA.CW.5591.01	-8.10922
TCGA.CW.6088.01	-12.8501
TCGA.CW.6093.01	-12.7599
TCGA.CZ.4853.01	-11.5587
TCGA.CZ.4856.01	-9.92259
TCGA.CZ.4859.01	-12.8009
TCGA.CZ.4860.01	-4.60317
TCGA.CZ.4866.01	-9.2911
TCGA.CZ.5451.01	-12.1046
TCGA.CZ.5453.01	-13.0128
TCGA.CZ.5457.01	-10.9421
TCGA.CZ.5458.01	-11.4425
TCGA.CZ.5459.01	-9.54068
TCGA.CZ.5460.01	-10.6046
TCGA.CZ.5463.01	-11.215
TCGA.CZ.5465.01	-12.6019
TCGA.CZ.5467.01	-11.8044
TCGA.CZ.5468.01	-4.47275
TCGA.CZ.5469.01	-7.16462
TCGA.CZ.5982.01	-12.597
TCGA.CZ.5986.01	-12.2444
TCGA.CZ.5988.01	-9.23373
TCGA.CZ.5989.01	-11.3836
TCGA.DV.5565.01	-10.5087
TCGA.DV.5566.01	-10.7444
TCGA.DV.5567.01	-9.31063
TCGA.DV.5569.01	-9.6035
TCGA.DV.5576.01	-9.26289
TCGA.DV.A4VZ.01	-6.42635
TCGA.DV.A4W0.01	-12.5688
TCGA.DV.A4W0.05	-9.52068
TCGA.EU.5904.01	-12.3232
TCGA.EU.5905.01	-9.13128
TCGA.EU.5906.01	-12.2949
TCGA.EU.5907.01	-12.2999
TCGA.G6.A5PC.01	-7.64116
TCGA.G6.A8L6.01	-11.308
TCGA.G6.A8L7.01	-6.97581
TCGA.G6.A8L8.01	-12.5886
TCGA.GK.A6C7.01	-11.7893
TCGA.MM.A564.01	-10.2349
TCGA.MW.A4EC.01	-11.8273
TCGA.T7.A92I.01	-8.86391
TCGA.A3.3311.01	-8.58953
TCGA.A3.3316.01	-8.18878
TCGA.A3.3317.01	-8.44194
TCGA.A3.3319.01	-5.65401
TCGA.A3.3323.01	-10.2667
TCGA.A3.3335.01	-8.5888
TCGA.A3.3346.01	-5.60099
TCGA.A3.3347.01	-5.24892
TCGA.A3.3357.01	-8.06325
TCGA.A3.3370.01	-9.97417
TCGA.A3.3378.01	-4.91807
TCGA.A3.3382.01	-9.78918
TCGA.A3.3387.01	-8.61694
TCGA.A3.A6NJ.01	-8.82585
TCGA.A3.A8OX.01	-8.3391
TCGA.AK.3425.01	-7.12581
TCGA.AK.3426.01	-2.64801
TCGA.AK.3429.01	-8.18591
TCGA.AK.3445.01	-7.29143
TCGA.AK.3453.01	-6.26311
TCGA.AK.3454.01	-5.76618
TCGA.AK.3455.01	-8.67123
TCGA.B0.4690.01	-4.97732
TCGA.B0.4691.01	-5.88664
TCGA.B0.4694.01	-6.39127
TCGA.B0.4697.01	-0.551124
TCGA.B0.4698.01	-3.03292
TCGA.B0.4699.01	-3.49106
TCGA.B0.4700.01	-4.87744
TCGA.B0.4703.01	-6.76794
TCGA.B0.4712.01	-4.11653
TCGA.B0.4714.01	-8.35713
TCGA.B0.4810.01	-8.16426
TCGA.B0.4815.01	-2.34883
TCGA.B0.4817.01	-6.739
TCGA.B0.4819.01	-3.88894
TCGA.B0.4822.01	-6.77163
TCGA.B0.4823.01	-8.98364
TCGA.B0.4824.01	-8.84404
TCGA.B0.4827.01	-6.65535
TCGA.B0.4833.01	-9.7172
TCGA.B0.4836.01	-5.83314
TCGA.B0.4838.01	-8.06833
TCGA.B0.4842.01	-6.14191
TCGA.B0.4844.01	-7.91679
TCGA.B0.4847.01	-7.41373
TCGA.B0.4848.01	-7.31422
TCGA.B0.5075.01	-7.25092
TCGA.B0.5080.01	-7.89217
TCGA.B0.5081.01	-5.10923
TCGA.B0.5088.01	-8.74672
TCGA.B0.5092.01	-5.33996
TCGA.B0.5095.01	-8.78447
TCGA.B0.5096.01	-4.93416
TCGA.B0.5097.01	-6.59058
TCGA.B0.5107.01	-5.26992
TCGA.B0.5108.01	-7.30274
TCGA.B0.5109.01	-2.96187
TCGA.B0.5113.01	-10.0541
TCGA.B0.5400.01	-5.57887
TCGA.B0.5691.01	-10.0311
TCGA.B0.5692.01	-7.89327
TCGA.B0.5697.01	-6.5955
TCGA.B0.5701.01	-8.23105
TCGA.B0.5706.01	-4.85948
TCGA.B0.5709.01	-6.97734
TCGA.B2.3923.01	-9.10665
TCGA.B2.4098.01	-1.82478
TCGA.B2.4101.01	-9.31421
TCGA.B2.5639.01	-8.44734
TCGA.B2.5641.01	-6.53975
TCGA.B8.4143.01	-6.8177
TCGA.B8.4148.01	-9.64414
TCGA.B8.4620.01	-8.64738
TCGA.B8.4622.01	-9.84538
TCGA.B8.5158.01	-6.82563
TCGA.B8.5162.01	-4.86507
TCGA.B8.5163.01	-6.59168
TCGA.B8.5164.01	-7.34076
TCGA.B8.5550.01	-8.4495
TCGA.B8.5551.01	-2.20567
TCGA.B8.5552.01	-9.73796
TCGA.B8.A54D.01	-7.23534
TCGA.B8.A54G.01	-5.83635
TCGA.B8.A54I.01	-4.4861
TCGA.B8.A8YJ.01	-8.25532
TCGA.BP.4160.01	-8.03982
TCGA.BP.4161.01	-9.18648
TCGA.BP.4162.01	-9.88509
TCGA.BP.4163.01	-8.96283
TCGA.BP.4167.01	-4.09466
TCGA.BP.4169.01	-9.09534
TCGA.BP.4173.01	-5.25492
TCGA.BP.4176.01	-7.51942
TCGA.BP.4330.01	-8.48151
TCGA.BP.4337.01	-7.79778
TCGA.BP.4342.01	-8.55679
TCGA.BP.4343.01	-6.29838
TCGA.BP.4345.01	-6.76347
TCGA.BP.4346.01	-6.2931
TCGA.BP.4353.01	-9.58161
TCGA.BP.4354.01	-4.72242
TCGA.BP.4758.01	-7.7777
TCGA.BP.4762.01	-9.01602
TCGA.BP.4771.01	-4.67675
TCGA.BP.4777.01	-6.61097
TCGA.BP.4781.01	-8.67766
TCGA.BP.4782.01	-9.03011
TCGA.BP.4787.01	-7.12142
TCGA.BP.4790.01	-7.36426
TCGA.BP.4795.01	-6.777
TCGA.BP.4797.01	-7.8634
TCGA.BP.4798.01	-5.33921
TCGA.BP.4801.01	-9.12427
TCGA.BP.4804.01	-6.20461
TCGA.BP.4807.01	-9.51108
TCGA.BP.4959.01	-7.80554
TCGA.BP.4960.01	-8.74902
TCGA.BP.4962.01	-6.27631
TCGA.BP.4963.01	-9.88483
TCGA.BP.4968.01	-9.45959
TCGA.BP.4970.01	-9.5866
TCGA.BP.4971.01	-5.91892
TCGA.BP.4972.01	-8.89059
TCGA.BP.4983.01	-0.917022
TCGA.BP.4986.01	-8.03464
TCGA.BP.4989.01	-5.03324
TCGA.BP.4992.01	-6.78904
TCGA.BP.4998.01	-8.75586
TCGA.BP.5000.01	-8.38878
TCGA.BP.5008.01	-8.75383
TCGA.BP.5009.01	-7.74515
TCGA.BP.5010.01	-7.38164
TCGA.BP.5169.01	-1.9039
TCGA.BP.5170.01	-9.16228
TCGA.BP.5173.01	-8.3501
TCGA.BP.5178.01	-4.75149
TCGA.BP.5180.01	-8.56569
TCGA.BP.5182.01	-7.1952
TCGA.BP.5183.01	-10.3079
TCGA.BP.5189.01	-9.88823
TCGA.BP.5191.01	-4.88156
TCGA.BP.5196.01	-7.07301
TCGA.BP.5198.01	-7.54748
TCGA.BP.5199.01	-6.30834
TCGA.BP.5200.01	-10.2672
TCGA.BP.5201.01	-8.61687
TCGA.CJ.4635.01	-8.07851
TCGA.CJ.4636.01	-6.79544
TCGA.CJ.4637.01	-4.00747
TCGA.CJ.4640.01	-8.61809
TCGA.CJ.4641.01	-6.13683
TCGA.CJ.4642.01	-3.78975
TCGA.CJ.4868.01	-6.25092
TCGA.CJ.4869.01	-5.81944
TCGA.CJ.4872.01	-8.66201
TCGA.CJ.4873.01	-4.44171
TCGA.CJ.4875.01	-7.86456
TCGA.CJ.4881.01	-5.53052
TCGA.CJ.4882.01	-4.40065
TCGA.CJ.4884.01	-7.66482
TCGA.CJ.4886.01	-10.5401
TCGA.CJ.4887.01	-7.99386
TCGA.CJ.4888.01	-4.86496
TCGA.CJ.4889.01	-5.51223
TCGA.CJ.4890.01	-4.14836
TCGA.CJ.4891.01	-5.99152
TCGA.CJ.4892.01	-9.41343
TCGA.CJ.4894.01	-8.12131
TCGA.CJ.4895.01	-8.94178
TCGA.CJ.4900.01	-4.62701
TCGA.CJ.4901.01	-6.06498
TCGA.CJ.4902.01	-8.7484
TCGA.CJ.4903.01	-9.65359
TCGA.CJ.4916.01	-7.19655
TCGA.CJ.4918.01	-8.47947
TCGA.CJ.5671.01	-6.67961
TCGA.CJ.5672.01	-7.13089
TCGA.CJ.5675.01	-7.42039
TCGA.CJ.5676.01	-8.02444
TCGA.CJ.5677.01	-7.14227
TCGA.CJ.5678.01	-7.32678
TCGA.CJ.5686.01	-9.26107
TCGA.CJ.5689.01	-7.26617
TCGA.CJ.6027.01	-5.37092
TCGA.CJ.6028.01	-6.18498
TCGA.CJ.6030.01	-8.14005
TCGA.CJ.6031.01	-6.96278
TCGA.CW.5587.01	-8.44898
TCGA.CW.5588.01	-8.7333
TCGA.CW.6087.01	-0.734786
TCGA.CW.6090.01	-7.64836
TCGA.CW.6097.01	-6.95172
TCGA.CZ.4854.01	-6.57491
TCGA.CZ.4857.01	-7.17001
TCGA.CZ.4858.01	-3.85232
TCGA.CZ.4861.01	-6.48271
TCGA.CZ.4862.01	-7.12939
TCGA.CZ.4863.01	-8.28538
TCGA.CZ.4864.01	-9.50213
TCGA.CZ.4865.01	-9.0724
TCGA.CZ.5452.01	-6.4593
TCGA.CZ.5454.01	-9.5558
TCGA.CZ.5455.01	-9.30116
TCGA.CZ.5456.01	-5.76177
TCGA.CZ.5461.01	-10.3554
TCGA.CZ.5462.01	-9.38606
TCGA.CZ.5464.01	-6.75485
TCGA.CZ.5466.01	-6.93334
TCGA.CZ.5470.01	-6.84022
TCGA.CZ.5984.01	-7.99994
TCGA.CZ.5985.01	-8.33413
TCGA.CZ.5987.01	-7.68068
TCGA.DV.5568.01	-7.74186
TCGA.DV.5573.01	-6.31384
TCGA.DV.5574.01	-7.74608
TCGA.DV.5575.01	-11.375
TCGA.DV.A4VX.01	-7.21318
TCGA.MM.A563.01	-8.23507
TCGA.MM.A84U.01	-7.87593
