# Supplementary material for: Prognostic Immunophenotyping Clusters of Clear Cell Renal Cell Carcinoma Defined by the Unique Tumor Immune Microenvironment
Source: Front Cell Dev Biol. 2021 Dec 6;9:785410. doi: 10.3389/fcell.2021.785410 (PMC8685518; doi:10.3389/fcell.2021.785410)
Supplement: Supplementary file 7 [file Table1.xlsx]

## Sheet: Supplementary Table 1A
Table S1A. Expression levels of 758 immune genes in TCGA-ccRCC cohort.
id	TCGA.3Z.A93Z.01	TCGA.A3.3306.01	TCGA.A3.3307.01	TCGA.A3.3308.01	TCGA.A3.3320.01	TCGA.A3.3322.01	TCGA.A3.3324.01	TCGA.A3.3325.01	TCGA.A3.3326.01	TCGA.A3.3329.01	TCGA.A3.3331.01	TCGA.A3.3343.01	TCGA.A3.3349.01	TCGA.A3.3351.01	TCGA.A3.3352.01	TCGA.A3.3358.01	TCGA.A3.3359.01	TCGA.A3.3362.01	TCGA.A3.3365.01	TCGA.A3.3367.01	TCGA.A3.3372.01	TCGA.A3.3373.01	TCGA.A3.3376.01	TCGA.A3.3380.01	TCGA.A3.3383.01	TCGA.A3.3385.01	TCGA.A3.A6NI.01	TCGA.A3.A6NL.01	TCGA.A3.A6NN.01	TCGA.A3.A8CQ.01	TCGA.A3.A8OU.01	TCGA.A3.A8OV.01	TCGA.A3.A8OW.01	TCGA.AK.3428.01	TCGA.AK.3431.01	TCGA.AK.3434.01	TCGA.AK.3450.01	TCGA.AK.3460.01	TCGA.AK.3461.01	TCGA.AS.3778.01	TCGA.B0.4693.01	TCGA.B0.4701.01	TCGA.B0.4706.01	TCGA.B0.4710.01	TCGA.B0.4718.01	TCGA.B0.4811.01	TCGA.B0.4814.01	TCGA.B0.4816.01	TCGA.B0.4818.01
A2M	8.10683	6.82833	8.14156	8.23998	8.04884	7.41396	7.67867	7.92336	7.85058	7.73857	8.14214	7.91912	8.73879	8.23472	8.32032	7.62833	8.08551	8.1898	8.33755	7.58936	8.46859	7.7012	9.10324	8.29636	8.11212	6.45973	7.25708	8.9173	8.35823	8.05075	7.92538	7.25605	8.81193	7.7737	8.87907	8.66702	8.11895	8.4189	8.22778	8.03655	7.56357	7.50747	7.60277	7.55103	8.0088	6.5792	7.69314	8.31682	8.62721
ABCB1	2.99279	3.81545	3.14617	2.03884	2.7387	2.62763	3.01727	3.18379	2.57569	3.44506	3.14611	3.79109	2.13235	2.78585	2.87133	2.27408	3.06294	3.17164	3.02996	4.39516	3.62339	4.32165	2.35437	2.14646	3.29145	4.90719	3.20628	2.13137	3.39992	2.77723	1.52203	2.74024	3.28406	2.10229	1.76068	3.29292	2.78736	2.83057	2.41703	3.55445	2.48742	2.7422	2.59617	1.16703	1.52706	2.29699	3.65742	2.78944	2.89883
ABCF1	4.12052	3.04948	4.19133	4.25903	4.25977	3.95997	3.95419	4.13203	3.93191	4.00307	4.2087	3.83469	3.76446	3.80576	3.9068	3.53674	4.24616	4.25718	4.05418	4.04489	3.95463	4.3273	4.0175	3.68521	4.32293	3.78368	4.25714	3.95237	4.26075	4.49715	4.19156	4.3175	4.17377	4.01898	3.8049	2.9784	4.02927	3.70812	4.35874	3.8724	4.12152	4.36508	3.44741	4.3128	3.91696	3.86818	3.74906	4.13949	4.00941
ABL1	4.00075	3.0332	3.68695	4.51267	4.20748	4.20841	4.06743	3.42364	4.03691	3.65957	4.19686	4.19553	4.58483	4.24232	3.38598	3.5929	4.08521	4.04758	4.01752	3.86671	4.03356	4.34311	4.53189	3.74929	2.93893	3.91651	4.28087	4.47413	4.62292	4.27769	4.19397	3.95524	4.07885	4.17208	4.07465	3.80823	3.75613	3.77075	4.10542	4.56941	4.08275	3.96007	4.39614	3.99123	4.18803	3.27448	4.09791	3.93862	4.11827
ADA	2.22972	1.13653	2.09936	2.16194	1.81946	1.49805	1.55257	1.66226	2.00925	2.49083	1.49034	2.14219	2.22761	2.07007	1.97225	2.37728	2.18298	1.551	2.58059	1.31881	2.07849	1.33267	2.67463	2.81089	2.39909	0.625568	1.971	3.14911	2.68366	2.08166	2.17184	1.46908	2.41497	1.9255	3.71351	2.80279	1.53715	1.89327	2.27602	1.66309	2.26515	2.08803	1.82556	2.01274	1.77264	1.91343	1.77702	2.32565	2.29296
ADORA2A	0.580107	0.391068	0.394676	0.22636	0.469454	0.634262	0.598621	0.455871	0.664602	0.388175	0.415848	0.745903	0.37512	0.565866	1.04993	0.381895	0.615736	0.540878	0.227797	0.487174	0.280653	0.48668	0.417254	0.41947	0.481292	0.521794	0.379064	0.589744	0.613158	0.663031	0.871417	0.298444	0.527937	0.232823	0.179841	0.483315	0.304796	0.432258	0.45942	0.693958	0.259255	0.448711	0.571113	1.2315	0.506419	0.587025	0.493847	0.341671	0.585863
AGK	2.27371	2.53073	2.34235	2.61859	2.4412	2.64814	2.75029	2.66807	2.70295	2.3302	2.26762	2.37427	2.87778	2.68761	2.56524	2.34078	2.71825	2.59258	2.55489	2.18218	2.53043	2.1698	2.57838	2.61006	2.24961	2.87824	2.52765	2.6895	2.25733	2.56822	2.54709	2.78134	2.53875	1.58937	1.96146	2.41587	1.94553	2.14664	2.46695	2.57111	2.59298	2.47104	2.87712	2.62527	2.49352	3.06856	2.49689	2.61976	2.45408
AICDA	0.093053	0.251577	0.0608381	0.185488	0.303713	0.158228	0.109846	0.22248	0.464912	0.319842	0.328397	0.138381	0.465687	0.178792	0.180082	0.532239	0.0298003	0.124922	0.128742	0.359334	0.126025	0.763197	0.0557679	1.11263	0.302943	0.786875	0.401019	0.101103	0.204048	0.164549	0.0849892	0.366928	0.102431	0.0721026	0.0975128	0.237021	0.204983	0.462442	0.265322	0.378475	0.534501	0.236356	0.320826	0.522007	0.16359	1.09433	0.363944	0.0604923	0.0565255
AIRE	0	0.0145673	0.0273245	0.114579	0.0361867	0.0514736	0.0141803	0.0897007	0.012987	0.0274616	0.0135783	0.0151897	0.0985529	0.115647	0.0441905	0.0362791	0.0330353	0.152107	0.0813531	0.015895	0.0241555	0.0115689	0.0900632	0.0909122	0.0139615	0.0171032	0.020046	0.0559588	0.0332936	0.0506831	0.0627382	0.0250729	0.0746144	0.0292408	0.00744484	0	0.016205	0.0160442	0.0206334	0.0398881	0.0322728	0.0521197	0.0538118	0.056466	0.0082157	0.172645	0.0574887	0.0204234	0.0747999
AKT3	3.44466	3.76648	3.74691	3.05399	4.19155	3.11134	3.88542	2.58508	3.41005	3.54475	4.01693	3.67567	3.95019	3.7743	3.22451	2.35724	3.5749	3.33846	4.0398	2.93799	4.04819	4.24654	4.46997	3.27576	1.93924	2.65076	3.12343	3.50643	4.03453	3.63349	3.01897	1.89697	3.50865	3.86355	3.99647	3.71462	4.17576	3.08758	3.97033	2.66705	2.67786	2.55673	2.85558	2.5435	3.43384	1.85225	2.84436	3.17452	3.65888
ALAS1	3.54953	3.71487	3.80705	3.64939	3.6368	3.49525	3.3412	3.87364	3.73444	3.67217	3.57102	3.49604	3.67098	3.26747	3.71414	3.44158	3.73762	3.97027	3.83866	3.63085	3.38794	3.76753	3.5423	3.20081	3.56164	4.39774	3.67825	3.72066	3.61181	3.84937	3.84138	3.77365	3.56904	3.29466	3.64386	3.39592	3.83591	3.17385	3.56898	3.5402	3.56676	3.84934	3.07896	3.33866	3.27508	2.96003	3.54671	3.58032	3.54537
ALCAM	2.40013	3.47823	3.88192	2.57006	3.68456	3.52134	3.23522	3.77893	3.41937	4.20427	2.83495	3.12737	2.50729	3.29683	3.95315	3.49439	2.7283	3.00993	3.33924	3.48641	3.54907	3.97769	2.8607	3.46697	3.55537	4.21582	2.39884	2.84445	3.24311	3.01383	2.16796	3.04859	3.53272	3.92434	3.66773	3.79717	2.44969	3.3443	2.88111	3.58928	2.94177	3.53182	3.17837	3.83631	3.08216	2.9132	3.67494	2.86435	2.70439
AMBP	0.415871	0.75376	1.04456	0.846159	0.591985	0.321648	0.33814	0.421482	1.04055	0.407017	1.07407	1.64092	0.972859	1.43376	2.80272	0.578099	0.983192	1.967	0.513359	0.873095	0.380566	0.236809	0.703858	1.32951	2.253	0.445908	0.83	1.45547	0.20365	0.965459	1.22255	0.41305	0.607929	1.96123	0.682366	1.7877	2.64716	0.400971	0.632515	0.863339	0.974092	1.23783	1.92421	1.47499	0.436607	1.92431	0.495672	0.393639	0.773108
AMICA1	1.61249	1.58828	1.76041	1.37047	1.96344	2.07063	1.44843	2.90304	2.83651	1.72752	2.21478	2.22256	1.55216	2.18626	1.96258	2.4516	2.05646	1.58688	1.2312	2.3749	1.91756	1.78063	2.15153	1.48271	2.96875	1.08343	2.25608	2.16068	1.43522	1.69167	1.94507	1.53989	1.42788	1.31455	1.43423	1.23029	1.14687	1.36449	1.65903	2.07155	2.05225	2.32812	1.21374	1.53493	1.56714	1.54431	1.28791	2.49489	1.81572
AMMECR1L	3.16926	3.16467	3.33326	3.36898	3.49462	3.23273	3.06571	3.15627	3.10971	3.05768	3.27795	2.85389	3.09892	3.11239	3.01033	2.69717	3.40965	3.14237	3.52764	2.95399	3.34449	3.29115	3.29212	3.02026	2.60482	2.8312	3.08913	3.14915	3.25816	3.71713	3.01342	2.50287	3.06519	2.92193	3.06804	2.83714	3.18855	3.11048	3.51312	3.07677	3.11874	3.27006	2.89721	3.73304	2.87264	3.01301	2.91511	3.08559	3.18088
ANP32B	6.3617	5.26119	6.0634	5.94133	6.01416	6.07849	5.82099	5.95733	6.48327	5.92783	6.0713	6.18708	6.04623	5.90323	6.0787	5.74999	5.89225	6.30098	6.37555	6.60888	5.54483	6.20732	6.3916	7.08238	6.72938	6.20311	5.93128	5.93635	6.09543	5.82052	5.66555	6.22001	5.84694	6.59125	6.34867	6.45545	5.65057	6.20254	6.18066	5.77061	6.03623	6.59218	6.425	5.52922	6.76747	5.54878	6.28967	6.19611	6.05706
ANXA1	4.93159	3.67613	4.58547	4.452	5.26648	4.49963	5.15628	5.51492	4.09518	4.16217	4.38779	4.32723	5.75221	5.52029	3.99103	6.06526	4.70105	5.15622	5.588	3.87584	3.64291	4.8428	5.56898	5.35651	5.27912	3.07617	5.94695	5.46129	4.23746	5.10027	5.45944	5.39311	4.70491	4.07691	5.10294	5.01858	5.02823	5.98724	5.41925	5.7185	6.03337	5.09198	4.72382	4.06259	5.83888	4.72748	3.91821	5.37898	4.37796
APOE	7.0904	5.32942	6.66734	7.62423	4.95373	6.34064	6.90123	5.37025	6.85642	7.09847	6.84429	7.57498	6.25188	7.11738	7.04666	7.54884	6.49909	7.26499	5.76083	6.58663	5.87567	6.81151	6.33094	6.93608	6.14489	5.58851	8.07342	8.20053	7.41916	6.96376	7.77731	8.00771	7.01281	5.34002	6.02243	6.55595	7.38309	7.58238	5.03071	7.36079	5.54211	7.42553	6.0438	6.94543	6.21826	6.77617	5.68306	8.47744	6.53092
APP	7.89429	7.72477	7.8955	8.38553	8.14265	7.96526	7.88041	8.05499	8.07461	7.99915	7.93791	7.79094	8.26364	8.27133	8.08489	7.40835	8.02083	7.99368	8.08271	8.29997	7.97639	8.1356	8.35378	7.83635	7.65719	7.50898	7.97356	8.25099	8.25878	8.42321	8.24416	7.83971	8.26723	7.8535	8.07876	7.96193	8.2248	7.91358	8.30241	8.23421	7.78357	7.76416	7.63722	7.68824	7.43151	6.25517	7.99366	8.20391	8.51864
ARG1	0.144851	0.100951	0.295836	0.182236	0.271809	0.203297	0.0877434	0.226927	0.119169	0.253564	0.201734	0.213608	0.0697063	0.210217	0.220561	0.0849145	0.313391	0.179325	0.0829567	0.228272	0.111554	0.0542711	0.191556	0.292225	0.0330181	0.155184	0.159092	0.129816	0.152062	0.0453317	0.145105	0.17019	0.358272	0.63453	0.0862189	0.10278	0.159021	0.230264	0.310399	0.137647	0.161541	0.146707	0.114033	0.871297	0.131156	0.381436	0.170969	0.148755	0.250998
ARG2	3.57145	1.87971	1.35777	4.15923	2.24966	1.30785	4.59915	0.924016	1.28364	3.27575	4.65136	1.54498	1.37017	1.16399	1.30838	0.811824	1.97148	1.99124	4.96744	1.14118	1.28527	4.06051	1.80616	4.36274	1.0964	1.09511	0.780175	1.44219	4.25353	1.90009	3.51943	2.41261	1.26194	1.64425	1.71903	2.13106	4.99947	4.79902	1.39267	2.0012	1.65685	1.5271	2.48507	4.11629	6.42177	1.44444	5.68696	1.37839	1.84265
ATF1	2.74784	3.72623	3.68233	3.2049	3.18456	2.83664	2.99102	3.39152	3.11885	3.28942	3.23478	3.16863	3.04838	3.10819	3.25172	3.33756	3.21412	2.91024	4.03463	3.20615	3.40944	3.36158	3.2751	3.27841	2.19757	2.97609	2.84904	2.81897	3.03031	3.02532	2.81761	2.85138	3.05512	3.628	3.37175	2.83526	3.09496	3.31247	3.0894	3.15804	3.66045	2.82773	2.93331	3.32697	2.69324	2.60976	2.87828	2.69044	3.23155
ATF2	3.59255	4.15939	3.88671	3.65901	4.05584	3.56105	3.48835	3.34165	3.66117	3.67052	3.73994	3.62075	3.653	3.69072	3.88684	3.66664	3.67744	3.49288	4.08829	3.8977	4.08164	3.87093	3.72173	3.69037	2.67328	3.7389	3.14757	3.46618	3.61861	3.94625	3.17463	3.20882	3.50491	4.12648	3.83653	3.8876	4.2083	3.72677	3.87672	3.52655	3.68456	3.51895	4.09	3.93525	3.52339	3.37678	3.84393	3.47413	3.73937
ATG10	1.70881	1.96233	1.3535	1.2362	1.26599	1.77754	1.99558	1.4357	1.33432	1.64384	2.12732	1.37473	1.15818	1.18325	1.17053	1.34901	1.38224	1.40633	1.33283	1.28319	1.77918	1.30583	1.22749	1.1213	1.40534	2.20444	1.71602	1.43776	1.76769	1.3132	1.29685	1.93148	1.1112	1.73385	1.25178	1.31425	1.57448	1.75128	1.54236	1.39537	0.970411	1.44146	1.24688	1.43843	1.19809	1.73305	1.70247	1.56241	1.40309
ATG12	2.74074	2.86582	2.98801	2.30605	3.04767	2.93467	2.99299	2.50758	2.49213	2.73379	2.73852	2.4578	2.54587	3.28279	2.99076	3.05781	2.68917	2.50512	2.9819	2.49791	2.99116	2.10942	2.70989	3.46947	2.05408	2.66483	2.5378	2.6375	2.80363	2.21969	2.1877	2.34829	2.75551	2.45403	2.72573	2.375	2.20004	2.93234	2.61832	2.39521	2.73972	2.38728	2.53122	2.73239	2.4323	2.82625	2.85414	2.25216	2.72169
ATG16L1	5.17099	3.75977	3.92459	3.88609	2.50288	3.0879	3.31514	2.39931	2.27097	2.37309	2.40771	2.58894	2.92145	2.94318	2.49627	3.48294	2.52227	2.50973	3.86164	2.50411	3.52835	2.41437	3.14382	2.39076	2.24339	2.18939	4.27686	3.32271	2.57108	2.89021	3.40633	2.36837	2.62987	2.49595	4.09066	3.25915	3.84029	4.15141	2.74135	2.74614	3.46718	4.25429	2.37671	4.15796	2.90838	2.72252	2.48001	3.78805	2.62205
ATG5	3.00632	2.80959	3.49041	3.07538	2.53944	2.97479	3.2827	2.73584	2.84717	3.60696	2.97995	3.16852	3.09419	2.97867	2.84364	3.27339	3.07992	3.14587	3.65947	3.07726	2.88399	3.20863	3.12885	3.01805	3.03732	2.82931	2.90272	2.88987	3.22893	2.60223	2.89082	3.15283	2.91132	3.54964	3.44304	2.85963	3.20283	3.11809	2.9276	2.98724	3.11467	2.95738	2.85663	2.77311	2.98314	2.35808	2.99388	3.22156	3.09644
ATG7	1.80345	1.83121	2.07122	1.86136	1.69887	1.66619	1.98708	1.72351	2.09129	1.8338	1.98784	1.8846	2.10707	2.30545	1.87075	2.1677	2.15204	1.83649	1.83314	1.79619	1.99905	1.83869	2.17961	1.83653	1.891	1.97125	1.73172	2.03643	1.96628	1.62875	1.52119	1.74772	1.76105	1.85765	2.02364	1.6078	1.463	1.74216	1.71191	1.74396	1.8508	1.79762	1.37093	1.63428	1.61482	1.25161	1.57776	1.82868	1.53108
ATM	1.74192	3.20407	2.75133	2.64595	3.32875	3.04744	2.46824	2.52999	2.69172	2.62089	3.06164	2.61629	2.26668	3.40323	2.92804	2.47873	2.82626	2.49572	2.43554	2.80281	3.38968	2.38646	2.56475	2.25476	1.32207	2.83367	2.22178	2.57517	2.73223	2.75678	2.40554	2.18144	2.71627	1.54733	1.99048	2.13904	2.08779	2.44883	2.61116	2.13154	2.55078	2.50715	2.7671	3.17508	2.68134	2.46408	2.71525	2.36954	2.59567
AXL	4.06065	4.66809	4.51682	4.4427	3.82314	5.03662	4.08924	4.52216	5.17076	4.39036	4.35555	4.37269	4.79212	5.14859	3.67768	4.30437	4.42809	3.79013	5.02041	5.18556	4.78489	4.48725	5.23568	3.937	4.89232	2.93625	4.51931	4.31512	4.39009	4.6337	4.43515	3.9216	3.49999	3.56719	4.93493	4.59874	3.57436	4.45749	4.35252	4.69246	4.20223	4.6118	4.97896	4.14553	4.57145	3.29053	3.59637	5.00652	4.08639
BATF	1.84871	1.37775	1.25814	1.09908	0.9908	0.778392	1.38891	1.33975	2.4902	1.87916	1.16918	2.01129	1.34961	2.21676	1.41549	2.45528	2.13202	1.04372	1.07562	1.30305	1.41158	1.07157	1.16437	1.06122	3.24711	0.227469	1.6106	1.69799	2.07491	1.28061	1.55029	1.38456	2.0421	2.02234	1.49955	2.27048	1.41766	1.17279	2.04966	1.17285	2.11301	2.59776	2.01828	1.4682	2.16652	1.7908	1.06123	1.55227	2.31297
BAX	4.95755	4.02317	4.05478	4.10019	3.70417	3.96554	4.50471	4.97621	4.2837	4.11193	3.9409	4.01477	4.20941	3.83843	4.17953	4.85786	4.19956	4.17314	4.21202	3.70761	3.98088	4.28894	3.90975	4.22823	5.20031	4.19252	4.81042	4.62573	4.38962	4.48079	4.98582	5.16252	4.32757	3.86426	3.65865	4.1051	4.00117	4.11766	4.1383	4.69434	4.0653	4.24382	4.22391	4.71094	4.76495	4.56653	3.96816	4.78851	4.31358
BCL10	3.0926	3.59972	3.55536	3.06167	3.58871	2.82689	3.35757	3.39329	3.56488	3.64968	3.92712	3.36419	3.16526	3.22329	4.04758	3.39281	3.30211	2.97695	4.13289	3.34743	3.58161	3.05067	3.32978	3.47356	3.02085	2.99745	2.93915	3.26268	3.12152	3.15242	3.69023	3.0254	3.01928	3.51059	3.25568	2.9624	3.11443	3.41906	2.82529	2.97594	3.60281	2.85605	2.64291	3.0465	3.02099	2.44248	2.98455	3.24407	2.94596
BCL2	3.8895	5.27844	4.72189	2.61519	4.57817	4.14913	4.1421	4.29641	4.43783	4.54228	4.18113	4.63612	4.01618	4.88004	4.45193	3.54328	4.32553	4.07719	4.26968	4.47599	4.43728	4.96709	3.92942	3.85786	3.82893	4.31205	4.15597	3.62047	4.35141	3.86388	3.42732	3.51735	4.1037	4.67599	3.83376	4.69886	3.59079	4.27446	5.0578	4.39941	3.96948	4.95907	3.96187	4.60864	4.01636	2.64544	4.50679	4.26299	4.1052
BCL2L1	5.98581	5.51917	5.29319	4.81347	5.15315	5.21569	5.07928	5.71826	5.32772	5.05356	5.24679	5.3481	5.01771	5.16231	5.1893	5.61885	5.41042	5.65821	5.1201	4.78642	5.0915	5.91097	5.2771	5.4997	5.89872	6.32416	5.89282	5.21944	5.35217	5.18134	5.59685	5.38696	5.25368	5.73407	5.14945	5.78458	5.29254	5.49246	5.64475	5.48946	5.32133	5.95066	5.42658	4.81965	5.64169	4.82545	5.09508	5.90889	5.7306
BCL6	3.45298	4.13666	3.75193	4.00568	4.30855	2.97266	2.86131	3.54752	4.10309	4.41394	3.32073	4.14831	3.43769	3.94805	3.94654	3.5569	3.90509	3.79422	2.85627	4.23768	3.6767	3.59919	2.99209	3.46611	3.05791	3.3726	3.5546	3.62138	3.66819	3.7507	4.39537	3.38499	4.34065	5.03413	4.04373	4.53095	3.32617	3.18041	4.54922	4.26146	3.64451	4.36644	4.11141	3.98779	4.5667	2.87933	4.0711	4.0436	3.59371
BID	2.6769	3.03697	2.97273	2.82446	2.10132	2.12381	2.36075	2.55276	2.84294	2.85678	2.20115	2.49576	2.85944	2.75777	2.71395	2.83871	2.60267	2.47326	2.75034	2.67014	2.01233	1.89503	2.70491	3.18743	3.11241	2.00752	2.92793	2.83879	2.82283	2.35468	2.69601	2.49548	2.86837	3.06362	3.04266	3.37308	2.61506	2.69278	2.73299	2.5955	2.46903	3.06252	2.86857	2.42125	2.36686	2.46057	2.61556	3.38345	2.90728
BIRC5	1.53418	1.62207	1.16518	1.65772	0.566117	1.24464	0.857184	1.39545	1.31371	0.926121	0.978297	0.98699	1.10942	1.18344	1.02134	1.4181	1.25117	1.25125	0.959804	1.14563	1.12166	1.13394	1.398	0.929974	2.32036	1.56001	1.49938	1.11364	1.05539	1.15905	1.35374	0.660303	0.757809	1.20511	1.84333	1.31593	0.570255	1.36183	1.3125	1.3242	0.615975	1.95305	1.82623	1.76669	0.890909	1.71335	1.56514	0.977107	0.879808
BLK	0.159996	0.0763728	0.0656508	0.0362199	0.0501063	0.050157	0.0853287	0.656942	0.328157	0.083921	0.060712	0.177061	0.128507	0.190534	0.220896	0.453424	0.124644	0.0698893	0.190615	0.0831736	0.0558449	0.0877795	0.115904	0.262499	0.10537	0.00835438	0.0340022	0.129825	0.0641603	0.0433047	0.119793	0.018358	0.203035	0	0.0778305	0.0708693	0.164812	0.053976	0.104103	0.0626326	0.363374	0.407569	0.129902	0.541926	0.187841	0.155459	0.25582	0.0434135	0.390646
BLNK	1.87528	2.36638	2.10558	2.31811	2.48842	2.66723	2.46069	2.87411	2.61791	2.40448	2.63419	2.78793	2.53898	3.02106	2.54862	2.85522	2.1807	2.10329	2.3108	3.05228	1.88126	1.58783	1.81023	1.13943	2.79814	2.12996	1.74627	2.06855	1.81144	2.28641	2.69754	2.7343	1.65675	1.80665	1.69222	1.64942	2.17413	2.10406	1.04486	1.9525	2.10651	1.63855	2.01989	2.48846	2.22095	2.37104	3.3511	2.54938	2.27617
BMI1	3.32577	4.52962	3.678	3.16794	3.71015	3.27846	3.41452	3.44136	3.30724	3.68	3.47128	3.77174	3.8777	3.82183	3.18192	3.19808	3.72733	3.48496	4.29483	2.81764	4.04585	3.2498	4.14808	3.76207	2.60081	3.39974	3.57429	3.51351	3.51623	3.66078	3.58681	3.4219	3.63316	3.85278	4.07908	4.0189	4.17002	3.68552	3.53658	3.12305	4.14912	3.0715	3.13315	2.98188	3.19614	2.94738	2.79606	3.88173	4.05363
BST1	2.53492	3.29189	1.92273	1.70812	2.71231	1.22208	0.901741	2.54536	1.91923	3.2816	1.64737	3.04144	2.3356	2.14412	2.11738	2.76385	1.82588	1.87829	1.76561	2.54143	1.11518	2.24008	2.0903	2.65284	2.61028	2.17617	2.26957	1.98528	1.6413	2.25751	1.3986	1.72457	2.34018	1.90822	2.18561	2.39739	2.91517	1.6596	2.57524	2.67975	2.08844	1.51641	2.36428	2.70732	1.30466	1.20827	1.96954	1.73448	1.76625
BST2	7.14254	7.20267	6.43177	5.60708	7.10274	5.8385	7.12409	6.50016	7.8298	5.99567	6.07834	7.09433	7.3613	7.82446	7.32102	6.157	6.64274	6.57534	6.87812	6.36674	6.95389	5.41738	6.90664	6.5318	8.0318	4.44887	6.55936	7.43943	6.66222	6.99513	6.92347	5.95791	6.39303	6.85565	6.43677	6.85466	6.38447	6.49357	6.58204	6.22985	6.28049	6.38369	7.42014	6.19213	6.72174	5.6732	6.35781	6.82403	7.1992
BTK	1.16623	1.80556	2.09914	1.75318	1.62013	1.69291	1.88885	1.77905	2.51255	1.72548	2.07387	2.243	1.71525	2.85754	1.9059	2.42536	2.08567	1.43585	1.6795	1.98735	1.8016	1.55183	2.18803	1.54535	1.89895	1.31833	1.66008	1.85046	1.6102	1.52521	1.79864	1.56481	1.27719	1.63578	1.45998	1.43969	1.09215	1.59097	1.642	1.31441	1.91676	1.85953	0.797702	1.67985	1.67611	1.24923	1.21528	2.56669	1.85544
BTLA	0.163876	0.50319	0.401161	0.247521	0.209276	0.119259	0.268006	0.213155	0.893864	0.557524	0.295538	0.53694	0.224526	0.519588	0.284494	0.748685	0.403154	0.233728	0.394606	0.316513	0.372763	0.32342	0.236479	0.265007	0.266669	0.104941	0.196686	0.194809	0.192546	0.124971	0.0859042	0.023805	0.188394	0.164663	0.177511	0.312693	0.112359	0.181967	0.219145	0.208135	0.526889	0.768418	0.216301	0.20354	0.265842	0.28377	0.147989	0.143567	0.601831
C1QA	7.3724	5.8	7.09001	7.21975	6.71362	6.4423	6.79231	7.45495	7.86659	6.85043	7.08121	6.86858	7.45152	7.65866	6.90385	7.97891	7.62585	6.78976	6.67762	6.87907	6.86844	6.77868	7.58316	6.94625	9.04132	5.471	8.23027	7.5843	7.71291	6.18841	7.16959	7.51386	6.82005	6.72783	7.23377	6.9989	5.86029	6.81084	5.56757	7.27065	7.50952	7.10196	4.62476	6.52565	6.90034	6.31343	6.18099	8.13954	7.22664
C1QB	6.92789	5.89243	7.28766	7.38691	6.79634	6.42714	6.7391	7.08861	7.93992	7.16164	7.16276	6.89999	7.47209	7.886	6.93341	8.15758	7.73332	6.75973	6.90399	7.06559	7.03599	6.74795	7.62047	6.83895	8.81217	5.28441	7.95334	7.46834	7.61849	5.79872	6.93759	7.15113	6.527	6.38887	6.95342	6.58737	5.758	6.75333	5.39071	7.03293	7.54713	7.22702	4.33993	6.38936	6.60585	5.96762	6.11357	7.96957	7.08007
C1QBP	4.56389	5.45045	4.8047	5.15459	4.29352	4.24459	4.62299	5.13551	4.34938	5.06783	4.34867	4.50819	4.63637	4.04418	4.66424	4.77964	4.48852	4.96532	4.86623	4.44566	4.0011	4.78454	4.08891	4.47891	4.85339	4.84102	5.00392	4.36747	4.53756	4.42359	4.76271	4.98347	4.49796	4.78059	4.91641	4.55426	5.32571	4.52854	4.65827	4.55334	4.46134	4.90438	4.16933	4.45481	3.89737	4.29572	4.4656	4.70509	4.71005
C1R	4.86247	5.25298	3.16725	5.50058	2.69656	4.12333	3.65013	4.8729	4.39705	4.88685	3.89325	4.40202	5.27447	5.47267	3.24541	5.51577	3.7929	4.59633	4.6427	4.48196	4.53812	4.04483	4.63886	3.68009	4.18835	1.72743	5.81769	4.90208	4.94243	3.61081	6.44362	2.79922	2.81722	3.67343	5.67655	4.76664	3.77197	4.05841	4.3553	5.0834	4.0451	5.30987	4.96669	4.15803	6.59664	4.18274	5.27099	6.29809	4.5764
C1S	4.12121	4.75626	3.08842	6.04145	2.70811	4.20272	3.39863	5.07866	4.27953	4.98454	3.71358	5.21024	5.13482	5.6365	2.95998	5.81357	3.5202	4.36858	4.91195	4.93261	3.88081	4.16037	4.94317	3.43373	4.04974	1.26995	5.45736	4.42069	4.53546	3.06475	5.73036	2.2662	2.75784	4.01288	5.77725	5.24181	4.19079	4.2446	4.30982	4.70958	4.38277	5.13095	5.15856	4.36543	6.39954	4.14095	5.3215	7.05969	5.27911
C2	1.53399	0.623176	1.49863	3.65854	2.26366	1.20683	1.67463	1.63977	2.02292	1.45118	1.95083	1.93143	3.09568	4.40169	1.63446	3.30592	2.85204	2.0024	1.31503	1.46342	1.99139	1.90197	1.90684	1.90828	1.97884	0.862972	2.99455	2.65256	1.53789	2.51147	1.22974	1.536	0.894609	0.835392	1.67764	1.16669	3.76177	1.60462	1.39566	3.6101	3.87646	2.04348	0.833829	2.87357	1.94563	1.61004	1.45324	0.978945	1.68844
C3	5.45306	7.85327	5.85594	8.89603	5.06625	4.30233	7.25417	7.20596	7.15467	7.47598	7.52285	8.15882	7.83089	8.43934	5.03126	8.14738	7.12221	6.89477	4.64836	6.87559	6.9092	6.10547	6.87903	4.31841	6.12161	5.18101	8.46134	7.73457	6.35996	5.41838	8.60658	6.50685	4.43467	6.62412	6.81376	6.035	7.8543	6.35096	6.41692	8.44854	7.72161	6.94327	6.71221	6.13172	7.3082	5.80669	6.74528	8.91462	7.46063
C3AR1	3.09305	3.61784	4.38981	3.47185	3.86822	3.44521	3.60816	3.78502	4.36059	3.98974	4.51347	4.36709	3.92975	4.25089	3.65832	4.35971	3.97638	3.16055	3.15641	3.73247	3.59849	4.10735	3.79146	3.80889	3.83015	3.0714	3.63903	3.70985	3.83079	2.88259	3.38129	3.05023	3.27265	3.05197	3.3403	3.39287	2.647	3.79212	2.9647	3.52556	3.36523	3.24043	1.6192	2.90176	2.96124	1.50375	2.63532	4.18937	3.44351
C4B	3.73237	3.25139	2.88589	4.46883	3.39736	3.38871	2.17614	3.31376	2.4183	4.1725	3.51725	4.22184	4.13148	5.09153	3.03852	2.4705	4.02679	3.47241	1.90839	3.75598	3.9719	3.7637	3.30319	1.86239	3.68715	3.49919	3.99167	4.70732	4.28511	4.2552	3.59127	4.09277	2.84808	3.42199	3.39271	3.11492	3.32728	3.32435	3.81143	4.91224	3.76418	3.26887	3.2199	2.99377	3.64033	1.80842	2.56039	3.99574	4.2604
C4BPA	0.0516333	0.0139616	0.102034	0.53627	0.0493092	0.0853008	0.147004	0.0403597	0.0247868	0.0105875	0.034445	0.075999	0.0228151	0.105362	1.81261	0.13436	0.0127515	0	0.0780439	0.0377882	0.0639178	0.0366312	0.0390448	0.193265	0	0.0163926	0.0936087	0.0940639	0.0107179	0.0486005	0.695527	0.0240339	0.0334752	0.226552	0.637139	0.083304	0	0.0305924	0.0263097	0.028777	0	0.033511	0.00952069	0.00999787	0.0466081	0.211667	0.0223062	0.106353	0.0452606
C5	0.553297	0.876322	0.716763	0.807982	0.735655	1.02423	0.662052	0.559227	0.486918	0.7902	0.825307	0.618783	0.851228	1.01597	0.830114	0.925683	0.850197	1.24899	0.967451	1.18851	0.894059	1.47781	0.91713	0.560776	0.535181	0.623041	0.593078	0.627019	0.76022	0.860834	0.55455	0.519127	0.604467	0.434956	0.945733	0.925618	0.473262	0.75588	0.7638	0.739821	0.668689	1.02374	0.886393	0.640288	1.13631	0.743382	0.923399	0.644807	0.580497
C6	2.22416	0.182998	1.7195	1.02805	1.99928	1.50466	2.77341	1.81489	0.550072	0.931123	1.59424	0.18374	1.64266	0.818163	2.72452	0.703495	2.21555	1.02401	1.50412	2.66622	0.0840657	4.9791	0.369642	3.85696	0.794383	1.82727	0.978397	0.303627	0.982276	0.763051	1.54128	3.90232	3.73783	0.0288682	2.29182	0.255696	3.20093	2.50323	1.49088	4.4412	0.4966	1.50993	0.0859517	0.493998	1.15272	0.187835	0.531506	0.276322	0.584034
C7	5.23469	0.461753	1.53863	5.27465	2.42959	4.34081	0.267209	5.72333	2.89818	0.849662	2.09206	0.4572	5.6834	1.4557	0.590477	2.31138	1.63008	5.79689	7.00881	4.86088	2.30301	5.04357	7.07261	2.96697	0.314835	1.00866	3.32388	1.00546	4.36623	2.12914	4.16746	2.22109	0.349676	2.12299	5.10087	1.14	3.32642	2.92802	5.95708	1.01663	1.21477	4.27798	2.60797	3.32885	0.292853	3.23044	4.01741	1.91004	2.22801
C8A	0	0	0	0.0369105	0.0308506	0.0129479	0	0	0	0	0	0	0	0	0.434622	0	0	0	0.0235459	0.00791202	0.00964096	0	0.00681818	0.00928612	0	0	0	0.0249591	0.0111031	0.0127464	0	0	0	0	0	0	0	0.0316841	0.0136893	0	0	0	0.00986301	0	0.0162673	0.0766625	0.0115985	0	0
C8B	0	0	0.0117732	0	0.0178364	0	0	0	0	0	0.00777419	0	0.0102483	0.0215646	0.440234	0.00698057	0.0114111	0	0.0503472	0	0.00832703	0	0.0292034	0.0858636	0	0.00735435	0.00862477	0.0428282	0	0.0327837	0	0	0	0	0	0	0	0.0408989	0	0	0	0	0	0.00894603	0.0279738	0.0664215	0.0100187	0	0
C8G	1.00961	0.875396	0.566005	0.692526	0.550057	0.542331	0.939243	0.383308	0.802045	0.559808	0.39703	1.03397	0.668083	0.547498	0.66925	0.796427	0.465643	0.465682	0.443242	0.3685	0.318261	0.451865	0.522025	0.546531	1.1225	0.362916	0.795	0.547678	0.582756	0.68933	0.984271	0.506362	0.834644	0.169561	0.249849	0.462425	1.10599	0.570791	0.524774	0.7961	0.194948	0.937326	0.634512	0.582374	1.20444	1.16348	0.656012	0.515882	0.815332
C9	0.151229	0.205182	0.613934	0.768452	0.186564	0.0510066	0.0876425	0.340234	0.156624	0.455919	0.367159	0.131034	0.0831564	0.25698	0.707889	0.323293	0.141184	0.216081	0.0466201	0.18966	0.132716	0.129079	0.0430033	0.245611	0.216436	0.238292	0.166061	0.273795	0.22984	0.117722	0.0982272	0.0199088	0.0992251	0.162224	0.46181	0.124517	0.0672949	0.191337	0.269648	0.19463	0.193385	0.680412	0.232977	0.390251	0.206522	0.516288	0.83169	0.171929	0.436426
CAMP	0.110487	0.089124	0.310481	0.0767437	0.155648	0.0405556	0.058453	0.188316	0.482805	0.132952	0.0282755	0.031612	0.364293	0	0.0636019	0.380773	0.30183	0.195922	0.241386	0.0248742	0.0889717	0.160871	0.063424	0.140262	0.126433	0.0530301	0.0920628	0.0392695	0.0348243	0.0399304	0.0361467	0.0772985	0.072142	0.557199	0.176255	0.216983	0.0988621	0.737336	0.164272	0	0.261671	0.140993	0.475595	2.97422	0	0.0609434	0	0.215544	0.273626
CARD11	1.61338	1.09742	1.78318	1.65285	1.31159	1.42391	1.89246	1.75848	2.24717	1.80501	1.83922	2.07324	1.71798	2.72747	1.59967	2.3936	1.93093	1.18905	1.35424	1.89298	1.83758	1.13591	2.15533	1.34581	1.93433	0.611097	1.71851	1.84216	2.08819	1.53882	2.11269	1.36069	1.83373	0.526962	1.00192	1.45775	0.848639	1.52242	1.79374	1.85974	3.02829	2.02397	2.00159	1.76324	1.56745	1.35256	1.11073	2.05551	1.91202
CARD9	0.816583	0.611613	0.607926	0.800141	0.485789	0.852263	0.768548	1.17928	1.47216	0.879761	0.911078	0.949561	0.86081	1.66529	0.552041	1.08965	0.826315	0.58637	0.472726	0.843902	0.670735	0.40105	0.765312	0.370681	1.43171	0.410285	1.42253	1.1888	1.04811	0.992312	1.85985	1.13532	0.704982	0.24014	0.497604	0.425397	0.348743	0.554398	0.669145	0.894466	0.728715	0.938277	0.744616	0.801113	0.959889	0.714221	0.653926	1.75679	0.91448
CASP1	3.61262	3.58521	3.67026	2.77148	3.09993	2.8737	3.5602	3.07471	3.60865	3.68791	3.34525	3.26376	3.34993	3.90237	3.36685	4.05829	3.53034	3.07477	3.36071	3.13561	3.49432	2.36799	3.35079	2.98021	3.47321	1.62557	3.39237	3.48409	3.22994	2.78477	3.27715	3.45967	2.88643	2.95126	2.98987	2.93804	2.93172	3.14821	2.9863	3.16446	3.67244	3.12942	3.00263	3.28118	3.07248	2.49838	2.78199	3.82176	3.29489
CASP10	2.09817	1.88235	2.41552	2.65922	2.14489	2.46034	2.76762	2.63187	2.55782	2.36209	2.80748	2.31285	3.08044	2.61791	3.20523	2.64562	2.49436	2.29258	3.15354	2.47281	2.5905	1.94991	3.09943	2.36704	1.99226	1.73287	1.82077	2.7332	2.42095	2.82515	2.24233	1.97669	2.44814	1.69773	2.23212	2.1215	2.22335	2.0143	2.00023	2.45676	2.4333	2.28706	1.91439	2.59246	2.40511	2.69289	2.70298	2.74575	2.83616
CASP3	2.97308	3.02358	3.08441	3.37168	2.8089	2.53578	2.87963	2.90566	2.74844	3.17399	2.95979	2.91266	3.13717	3.35658	2.51455	3.16543	3.15403	2.81723	3.39249	2.02674	2.8838	2.85176	3.35176	2.80593	2.48281	2.34884	2.94487	3.53355	3.15357	3.01347	2.9934	2.427	3.18963	2.78724	3.53119	2.97856	2.72951	2.90967	3.01468	2.94501	3.1608	2.88454	2.75919	3.15174	2.91161	2.34024	2.62816	3.23082	3.11771
CASP8	2.4099	2.86509	2.58827	2.51259	2.61203	2.39691	2.93619	2.59577	3.07533	2.69898	2.56424	2.64282	2.40314	2.81036	2.97476	2.80237	2.56092	2.25316	2.51486	2.63228	2.89116	2.46526	2.55356	2.85859	1.86558	2.70203	2.49175	2.43578	2.58095	2.77879	2.26215	2.55445	2.62312	2.03832	1.80437	2.1426	2.34984	2.35223	2.11562	2.64665	2.59889	2.8551	2.30665	3.03019	2.27931	2.60603	2.67709	2.48742	2.41778
CC2D1B	2.70448	3.09491	2.77435	2.68009	2.9666	2.7137	2.9374	2.62085	2.91264	2.41867	2.65762	3.01664	2.93891	3.10065	2.97106	2.57422	3.06575	2.79482	2.68156	2.91248	2.93619	1.94332	2.59895	2.72962	2.59108	2.8221	3.04869	2.99645	2.91085	3.00033	2.74243	3.02691	3.1284	2.17179	2.28253	2.82416	2.85166	2.77666	3.03748	3.07326	2.86176	3.1581	2.9249	3.02159	2.8837	2.9085	2.99137	2.89855	2.98
CCL1	0	0	0.105068	0	0	0.0508542	0.0370553	0	0	0	0.0354939	0.0396706	0	0.049228	0.0795936	0	0	0	0	0	0	0.0302752	0	0	0.0543914	0	0	0	0	0	0	0	0	0	0	0.113299	0	0	0	0	0	0	0	0	0	0.183642	0	0	0.0374267
CCL11	0	0.121675	0.0295929	0.226204	0.0880417	0.282774	0.0204483	0.366047	0.0554786	0	0.019582	0	0.536806	0.105916	0.0148884	0.0521404	0.0286882	0.311542	0.671588	0.0676809	0.0416365	0.203212	0.434758	0.0401203	0	0.0185286	0.203707	0.0801881	0.0241341	0.0548542	0.254227	0	0.0253152	0.306516	1.02276	0.031977	0	0.0683049	0.196256	0	0	0.340069	0.238474	0.171023	0	0.532938	0.145025	0.0865277	0
CCL13	0.231673	0.188359	0.144185	0.654395	0.564343	0.432341	0.943399	0.982964	0.320238	0.0597088	0.699351	0.232105	0.673001	0.195198	0.321811	1.41374	0.236653	0.641812	0.448308	0.314518	0.290134	1.09488	0.939637	1.07615	0.486368	0.444197	0.528327	0.339958	0.577192	0.0350165	0.462148	0.254278	0.182271	0.248033	0.227299	0	0.390082	0.244183	0.481216	0.622338	0.291412	0.925058	0.0537836	0.463614	0.12985	0.380935	0.533006	0.0877312	0.150166
CCL14	1.67982	0.335034	1.67616	0.757913	0.479885	0.52789	0.950769	0.767752	0.68543	0.677625	1.45239	1.05338	1.93166	0.448466	1.2837	1.00301	1.96725	1.29392	2.10327	0.87989	0.899168	0.339129	2.94906	2.20958	0.670312	0.495264	0.378888	1.81369	1.8188	1.47738	0.755377	0.556196	1.48221	1.23131	2.01275	2.04068	0.77504	2.01457	1.59132	0.491789	1.73307	0.653725	1.29777	0.779545	0.559739	1.73999	1.07802	1.89277	1.52606
CCL15	1.73059	3.22083	1.89666	1.65054	1.13548	1.91223	2.23342	2.80284	1.90254	2.0836	1.70027	2.03558	1.25355	1.06579	2.45719	1.90328	0.841426	2.16579	1.04864	2.40205	0.76444	2.27224	0.363086	0.908975	1.68536	2.88079	1.42132	0.871993	1.10777	1.7364	1.25174	2.18956	1.24569	0.894978	0.423652	1.71996	2.08807	1.40229	1.36146	1.24889	1.30175	2.14796	1.376	1.29114	1.7645	2.09984	2.91111	1.46094	1.91176
CCL16	0.403814	0.0195038	0.482825	0.113282	0.121144	0.0517707	0.156799	0.179335	0.341196	0.114334	0.335828	0.215219	0.65999	0.175824	0.329658	0.241417	0.520959	0.16899	0.756251	0.190491	0.305101	0.0510148	1.2716	0.741319	0.143179	0.067615	0.0661424	0.474027	0.692225	0.351328	0.190167	0.0500046	0.285748	0	0.25615	0.570774	0.0710742	0.459388	0.804888	0.0268698	0.473371	0.135765	0.33283	0.196606	0.2984	0.500511	0.245344	0.350887	0.362308
CCL17	1.16563	0.723217	1.15462	0.699264	0.185093	0.387715	0.674659	0.990338	1.15581	0.737243	0.629477	2.57321	0.358854	0.817459	0.405941	0.907131	0.794115	0.60819	1.06642	0.971789	0.642042	0.469609	0.404929	1.15504	1.9628	0.344762	0.798254	0.483239	1.38664	0.90826	0.959835	0.300394	0.664789	0.444105	0.515411	2.05636	0.954206	0.882665	1.18143	0.925214	0.77979	1.03462	0.55505	0.630011	0.828322	1.04465	0.515434	0.755708	0.870365
CCL18	0.327311	0.205298	0.769173	1.54023	1.28319	1.69375	3.42873	0.673431	1.96601	0.207196	1.51484	1.28067	0.115774	0.0418299	2.00163	5.87651	0.723796	0.710235	3.88267	0.256722	0.677451	3.05887	2.53642	3.74576	0.846225	0.399962	3.32975	1.1127	1.40856	0.256481	0.0760405	0.718746	1.15738	0.185391	1.00348	0.313069	0.727385	3.25086	1.74308	1.79253	1.73689	2.67025	0.0811288	1.91007	1.14064	1.32605	2.01282	0.0803706	0.236579
CCL19	2.11092	0.513691	0.193955	2.29357	0.360644	1.1213	0.260903	3.19224	1.64303	0.70024	0.31812	0.983383	1.29409	0.984423	0.299224	1.49712	0.29057	1.90054	4.65383	2.54077	1.83255	2.15631	2.1389	0.393174	0.691297	0.147566	0.97728	0.842946	0.554359	1.14462	0.749444	0.534636	0.167244	0.578297	1.79109	0.879964	0.470276	0.742683	2.21489	0.30109	0.113325	3.57608	0.52287	2.25024	0.695012	4.0707	2.60084	0.497753	0.678723
CCL2	5.39671	5.77666	6.7437	5.1881	5.46698	4.89314	4.33978	6.28613	3.83272	6.41499	7.42593	5.09873	4.22506	4.03802	5.36834	5.39605	5.46062	5.23774	6.09764	5.51847	4.62058	2.72541	4.62701	1.52062	5.85085	2.84397	4.21398	4.06645	4.19334	6.331	6.9747	3.61016	4.37535	8.02337	5.16258	5.59668	7.80909	3.46071	7.7911	2.97591	4.89909	7.51218	6.49909	5.87913	5.12456	5.9111	6.31864	7.96291	7.78498
CCL20	1.99286	7.39406	5.37943	2.96702	1.97072	1.56613	1.73471	6.04622	2.89248	5.381	2.50519	2.77085	0.935549	1.38216	6.40401	4.23642	2.49341	1.96524	3.75324	3.31787	0.885101	0.39817	1.48715	2.11074	4.46613	0.698749	2.21887	1.77335	1.7879	0.739351	2.30885	0.79309	3.20038	5.17918	4.5272	5.38863	2.19963	1.85971	7.9399	2.72037	3.68912	6.94871	3.24369	3.13727	2.77996	3.04899	2.44904	2.95861	3.75615
CCL21	3.89972	0.107111	0.63841	2.21916	0.24331	2.0608	0	4.26114	1.50142	0.0550804	0.110752	0.0753078	2.40468	1.18119	0.0514978	2.12171	0.383932	2.7083	4.87382	2.54537	2.26678	3.0406	3.64514	2.27392	0.135488	0.221612	1.73115	0.531028	1.26221	0.91263	2.24596	0.810998	0.4992	0.271808	3.02694	0.50462	0.580752	2.08932	3.88115	0.380288	0.0646232	3.70987	1.59884	1.18117	0.658338	3.20051	2.07407	0.382011	0.907351
CCL22	0.629102	0.869184	0.376005	0.928486	0.399161	0.521145	0.506587	0.832067	2.29684	0.791173	0.911496	1.84253	0.119485	1.39377	0.941821	1.19974	0.469608	0.398543	0.57504	1.10143	0.863764	0.578138	0.433559	1.04963	1.32568	0.0866506	0.355394	0.521196	0.570191	0.563901	0.424412	0.08814	0.542487	0.443303	0.456112	0.724432	0.418743	0.514662	0.676416	0.550439	0.444987	1.44197	0.0850129	0.386434	0.419519	0.56841	0.310611	0.39422	0.410712
CCL23	0.264078	0.254577	0.540521	0.254638	0.243674	0.264791	0.346321	0.392636	0.426436	0.619158	0.188858	0.237453	0.211845	0.290133	0.431706	0.909844	0.0823328	0.496861	0.705191	0.357152	0.354188	0.247474	0.655055	0.539554	0.317953	0.594793	0.288922	0.322731	0.45413	0.594499	0.521459	0.222419	0.390202	0.230262	0.444395	0.218893	0.363345	0.742801	0.601614	0.262931	0.486977	0.697619	0.205766	0.271438	0.591491	0.564745	0.174846	0.261613	0.898691
CCL24	0	0.299634	0.195307	0.481109	0.682794	0.664677	0.0355722	0.553522	1.36561	0	0.223162	0.247619	0.171366	0.222215	0.387795	0.557742	0.434273	0.233436	0.910459	0.912228	0.357981	1.43787	0.723513	1.00788	1.50752	0.239809	0.51029	0.0930673	0.0827042	0.0480776	0.0435334	0	0.851904	0.742178	0.108963	0	0	0.172721	0.285023	0.339921	0.349847	0.519911	0.0736681	0.185942	0.230446	0	0.0863008	0.148082	0.0709848
CCL25	0.0426133	0.0342175	0	0.0293863	0.11878	0.147151	0.0222948	0.0332865	0.227847	0.0259921	0.0423903	0.023877	0.0281038	0.22184	0	0.0934497	0	0.061884	0.108888	0.0187771	0.0893497	0.0361703	0.0321994	0.0437165	0.0648778	0	0.11467	0	0.10248	0	0.0804339	0	0.132991	0	0	0	0	0.0743631	0.0323995	0	0.0897711	0.107467	0.113312	0	0.216706	0.314719	0.0544425	0	0.191039
CCL26	1.37617	0.0477089	0.0449861	0.63013	0.282603	0.444685	0.335479	0.372139	0.0839504	0.139951	0.1433	0.0333382	0.412158	0.196016	0.0887052	0.153794	0	0.605845	0.90964	0.174357	0.317452	0.214178	0.664405	0.517005	0.367318	0.135896	0.2454	0.267624	0.444607	0.161511	0.181249	0.0412998	0.076024	0.294093	0.970763	0.185249	0.232221	0.415161	0.593641	0.380566	0.238631	0.314701	0.375847	0.518824	0.648571	0.448108	0.742799	0.203075	0.179163
CCL27	0	0	0	0	0	0	0	0	0	0	0	0	0	0	0	0	0	0	0	0	0	0	0	0	0	0	0	0	0	0	0	0	0	0	0	0	0	0	0	0	0	0	0	0	0	0	0	0	0
CCL28	2.6193	3.90527	3.64294	3.00966	3.46425	4.04503	2.43625	2.68862	3.9174	2.14983	4.05701	3.16356	2.57802	3.38324	3.9478	2.87698	2.36678	3.33112	3.65124	2.98483	4.34087	2.95039	2.80018	4.14211	1.93377	4.00926	3.19535	3.72898	4.47505	2.77434	3.58658	3.57501	2.08061	4.45404	3.00918	3.34133	3.21675	4.63115	2.98029	0.411147	2.59422	3.58417	2.93718	2.79331	3.79857	3.36521	4.23961	3.39677	2.31986
CCL3	1.39357	1.38113	1.60906	0.772606	2.8487	2.68818	2.25809	1.02519	1.60341	2.17828	5.28205	2.2531	0.973515	2.72803	1.69268	3.25008	2.08718	1.09188	1.14183	1.1008	1.1131	1.07096	1.40245	1.06323	1.8371	0.302621	1.66387	1.58263	1.56633	1.57203	1.70133	1.44844	2.02444	1.38005	1.07148	1.58061	1.85962	2.78665	1.57753	0.998916	2.33676	1.60169	2.19898	2.36377	1.7176	1.9167	0.99485	1.4964	2.27585
CCL4	2.13258	2.09847	2.83381	1.63378	3.42271	2.6624	2.84958	1.77388	2.92187	3.0638	4.72513	2.79608	1.81083	3.92294	2.30083	3.7261	3.42738	1.82747	1.91682	1.95443	2.4699	1.87784	1.53899	1.96807	2.93526	0.805821	2.27057	2.27931	2.48882	1.70193	2.1206	2.02765	2.66428	2.40312	1.8656	2.80696	2.21433	2.55866	2.54911	1.73266	3.51428	2.71812	3.16889	2.74357	2.60287	1.94392	1.53132	2.55033	3.27201
CCL5	4.71564	3.93268	5.12747	3.83235	4.35758	3.37625	5.23738	3.7955	5.05438	4.62292	4.85354	4.74617	4.47362	5.90518	4.39296	5.73624	5.83826	4.25903	4.86046	3.98641	4.72751	3.80337	4.19685	4.45078	5.85081	2.56699	3.96041	4.66702	4.85983	3.6587	4.76301	4.18	5.15332	3.68088	4.45951	5.94526	4.29736	4.29766	4.68064	3.87921	5.80334	5.82545	5.58336	4.89871	5.74609	4.57683	4.19431	4.92995	5.73536
CCL7	0	0	0	0.0336271	0.0827123	0.102772	0.23692	0.263772	0	0	0	0	0.124556	0	0.018591	0.0435901	0.0357802	0.104794	0.210669	0.0214983	0.0261693	0.0413762	0.191889	0.0499898	0	0.0458932	0	0.0339628	0.0885136	0.0345354	0.0618519	0.0338738	0.0315824	0.76801	0.324699	0.0398708	0	0.0849066	0	0.0271473	0.198054	0.092843	0.129136	0	0.0439839	0.0527609	0.0314465	0.0221284	0.0257782
CCL8	1.08988	1.43989	0.680704	1.20619	2.40071	1.69608	1.49567	1.13086	1.1425	0.715121	2.73796	0.394098	1.19909	0.695316	1.16521	1.69413	3.10654	0.53293	1.43629	0.701993	0.460291	0.837154	1.56366	0.283525	1.34095	0.207698	1.29477	2.33892	0.562023	1.34595	1.79629	1.06306	1.55524	0.990913	0.602377	0.364754	1.9961	0.602722	0.531387	1.57966	1.63136	1.01146	1.149	1.67546	1.73573	1.57318	0.859479	1.4954	1.22952
CCND3	3.62456	2.54897	3.8699	3.29186	3.63478	3.67957	3.11371	3.20037	3.87553	3.57161	3.69938	4.04641	3.85994	4.27053	3.52311	3.82456	3.8133	3.3788	4.05355	4.21748	3.15267	2.76763	3.74991	4.36406	5.29447	2.41199	4.74902	3.51352	4.72889	3.73792	4.37133	3.47103	4.11179	4.19384	4.55668	4.52766	3.70118	4.21376	4.1527	4.41587	4.11715	4.39984	4.37367	3.44129	3.74467	3.82103	3.64517	4.55716	4.62425
CCR1	1.88028	2.16803	2.9024	2.68706	2.38756	2.67046	3.08954	2.2177	3.13094	3.13126	3.16239	2.63164	2.24486	2.89838	2.62099	3.47697	2.56554	2.13116	2.20339	2.74979	2.19732	3.23106	2.99048	1.86415	2.17727	1.63415	2.36353	2.32757	2.35959	1.83995	2.05281	1.73109	1.74715	2.80439	2.00791	1.80615	2.49004	1.97834	1.88664	1.70352	3.02736	2.63439	1.29621	2.33347	1.84492	1.46142	1.49083	2.24975	2.32502
CCR2	1.00051	2.49618	1.99389	1.54818	1.1876	1.65829	2.24307	1.93115	2.53438	2.44635	1.8571	2.64033	1.09851	2.80169	1.46938	2.27926	2.02331	1.34729	1.51808	2.24744	1.44258	1.22559	2.16833	1.01936	2.08664	0.786438	0.970838	1.55774	1.49754	1.47854	1.94702	1.65167	1.59017	1.22822	1.62954	1.79147	1.35183	1.14549	1.63225	1.37277	2.06961	1.89922	1.26469	1.63265	0.910938	0.657128	1.48456	2.01465	2.34848
CCR3	0.0119385	0.0656684	0.0445143	0.0325461	0.0670521	0.107537	0.0489816	0.116506	0.0668436	0.0778316	0.152614	0.0842464	0.069115	0.0729058	0.0401672	0.0831878	0.101494	0.0431643	0.0233233	0.0615341	0.0686038	0.0351037	0.0618348	0.0483915	0.02733	0.0112349	0.0327086	0.0409731	0.0787678	0.0334255	0.0377166	0.0246583	0.0456102	0.0255908	0.0290637	0.0385918	0.00710453	0.0105379	0.0708878	0.0197493	0.0668886	0.0753144	0.025906	0.0538902	0.0530251	0.0759509	0.0379442	0.0787155	0.0494705
CCR4	0.364439	1.05223	1.63342	0.646626	0.857344	0.599029	0.852955	1.31496	2.09306	1.64708	1.07403	1.61779	0.249233	2.28415	1.39363	2.03584	1.51374	0.789326	1.15138	1.24421	1.16039	0.689311	0.727969	1.08791	0.379964	0.130446	0.251367	1.18182	0.68852	0.504704	0.494858	0.136672	1.29657	0.400307	0.870984	0.960092	0.162871	0.670477	1.20561	0.787124	1.30467	1.83845	0.328695	0.830916	0.610271	0.240933	0.491124	0.807281	1.52108
CCR5	1.76811	1.79468	2.34312	1.88286	2.05564	2.00073	3.00163	2.08856	3.04168	3.1606	2.68822	2.65002	1.23003	3.96867	1.91602	2.80476	3.37788	1.86326	1.61293	2.38793	2.37578	1.78576	2.17622	1.30499	2.60537	0.996482	1.85433	2.5031	2.29019	1.94157	2.34101	1.52409	2.81326	1.71283	1.48171	2.38081	1.39819	1.62628	1.86496	1.51683	2.87357	2.66034	1.75752	2.37525	2.17908	1.23151	1.64551	2.12918	2.72741
CCR6	0.0300492	0.546551	0.152013	0.294362	0.0952941	0.0844886	0.23706	0.332807	0.201816	0.46326	0.0878776	0.243128	0.0457575	0.268105	0.229165	0.673653	0.23815	0.0508838	0.185996	0.298586	0.0633047	0.0422349	0.0560491	0.065986	0.147494	0.0922151	0.0601761	0.0550782	0.169805	0.0628497	0.0192296	0	0.0322402	0.0323335	0.171201	0.00823213	0.0297566	0.0439714	0.0674135	0.102594	0.41202	0.148728	0.166563	0.116833	0.155479	0.379018	0.0697034	0.117991	0.0521608
CCR7	0.879173	1.29165	0.89906	1.03907	0.976612	0.904803	1.03574	1.47321	2.76954	1.32508	0.724742	1.60096	0.87795	1.45259	1.4091	1.63496	1.00789	0.830042	1.64404	1.23796	0.88285	0.922985	1.20406	1.59164	1.06857	0.152145	0.542719	1.20368	0.864018	1.36957	0.865117	0.135008	1.18869	0.412494	1.18512	0.981026	0.535533	0.816683	0.845663	0.803337	1.24827	1.94538	0.91785	1.03974	0.855645	0.662819	0.826545	0.669353	1.08601
CCR9	0.0596581	0	0.0340491	0.0412156	0.0259198	0.064011	0.0694944	0.113938	0.0843858	0.00920487	0.0665974	0.00845183	0.00995744	0.0919889	0.0783157	0.092167	0.054604	0.0438514	0.0585287	0.0458439	0.0241368	0.129424	0.0562122	0.0461365	0.0459867	0.0213309	0.00837985	0.0518474	0.0277762	0	0.0664034	0.0104918	0.00977674	0	0.024649	0	0.0090182	0.0656543	0.0676088	0.00839489	0.0428389	0.0577519	0.0246898	0.0259205	0	0.256456	0.0194035	0.08642	0.015894
CCRL2	1.85792	1.16399	1.59624	1.40175	1.56439	0.979249	1.5016	1.27817	1.79646	1.50811	1.57291	1.51066	1.41767	1.6576	1.58151	1.83885	1.60021	1.47729	2.12516	1.00835	1.3348	1.37599	1.87107	1.34243	1.51858	0.607844	1.37167	1.94895	1.43013	1.5724	1.51535	1.26699	1.49994	1.91628	1.44974	1.28561	1.27579	1.76606	1.22375	1.12667	1.61377	1.37457	1.04354	1.52604	1.03375	0.932347	1.18104	1.73423	1.49032
CD14	5.88512	4.40603	5.46459	5.82917	5.53344	5.65938	5.20398	5.92461	5.48987	6.08765	6.53476	5.55257	6.50716	6.17788	5.57358	6.73269	6.03989	5.71659	5.58773	5.44235	5.32578	5.51348	6.55962	4.95569	6.80066	3.84352	6.43745	6.38954	6.594	5.63195	6.3517	5.85003	5.57738	6.17362	5.9915	3.99091	4.69895	5.29364	4.38798	5.91129	5.56454	5.61994	3.71245	5.5066	5.89866	5.03581	5.03487	6.63211	5.81456
CD160	0.246899	0.429432	0.508262	0.275158	0.372893	0.475559	0.444369	0.409735	0.777127	0.356955	0.531659	0.657839	0.472005	0.483835	0.610781	0.736956	0.329402	0.218762	0.620062	0.452793	0.483166	0.54441	0.461128	0.467925	0.462614	0.325247	0.634295	0.418451	0.628036	0.294431	0.399353	0.348962	0.523772	0.184829	0.423644	0.524534	0.224724	0.585554	0.722898	0.280558	0.539076	0.759912	0.437325	0.601449	0.509793	0.323016	0.304118	0.381081	0.688155
CD163	2.58823	3.60118	4.61539	3.95887	4.2725	3.9723	4.0817	4.28461	3.36456	3.81656	4.33154	4.15539	4.59991	4.26926	3.73877	4.44299	4.51293	4.13249	3.31274	4.21126	3.73977	4.04273	4.98275	4.5211	4.14088	3.19723	3.79185	3.80003	4.91357	3.19267	3.74155	3.02167	3.36625	3.49029	3.64957	3.44144	2.46727	4.19354	3.941	4.38959	4.25022	4.2071	0.943409	3.16637	2.28248	1.5413	2.54804	3.94842	3.11039
CD164	5.46764	5.42998	6.26638	6.04515	5.48204	5.68323	5.66083	5.4151	5.84153	6.09986	6.3252	5.96022	5.72598	5.88513	5.71993	6.17418	6.13239	6.02972	6.23322	5.86134	5.58986	6.2506	5.60862	5.97226	5.03427	6.28632	5.61629	5.63471	5.46154	5.39117	5.52153	5.97696	5.89096	6.0541	5.87042	5.47518	6.52847	6.09164	5.68324	5.89594	6.00839	5.6031	5.60259	5.60991	5.17711	5.51804	5.75493	5.62979	6.04732
CD180	0.757419	1.27483	1.1804	0.96989	0.669	1.42159	1.22296	0.849852	1.43381	1.1555	1.25181	1.5016	0.951294	1.44663	1.03463	1.91711	0.970608	0.771794	0.845446	1.07475	1.06524	1.45352	1.14598	0.634993	0.967223	0.863461	1.15134	1.21874	0.959127	0.614644	1.00991	0.710734	0.547621	0.778527	0.491242	0.870038	0.638084	0.793909	0.465129	0.565698	1.27884	0.672416	0.299792	0.901888	0.547861	0.261225	0.684633	0.932365	0.913717
CD19	0.163883	0.0858206	0.114345	0.134341	0.0790903	0.119265	0.0483597	0.195037	0.339432	0.110477	0.0764096	0.126073	0.128677	0.231846	0.0922868	0.615597	0.163377	0.13216	0.386755	0.156655	0.136268	0.0716809	0.27986	0.189408	0.304416	0.043859	0.0845535	0.213179	0.0662594	0.0438329	0.170567	0.0429959	0.0886977	0.0335871	0.0630028	0.0128121	0.176251	0.231031	0.320269	0.0764515	0.199543	0.397685	0.185382	0.912932	0.351547	0.236167	0.308601	0.128934	0.909261
CD1A	0.0402475	0.0323125	0.074975	0.041424	0.236543	0.085154	0.605721	0.57006	1.43043	0.0957551	0.0596459	0.119843	0	0.12199	0.132408	0.608008	0.0727174	0.0440729	0.115341	0.237883	0.114905	0.323738	0.0821207	0.101091	1.08252	2.93749	1.12357	0.069068	0.0124744	0.0564455	0.0257886	0.0553722	0.0389115	0.165893	0.0491305	0.0965663	0.0359205	0.0702769	0.188166	0.108639	0.125493	0.629809	0.0438254	0.0795534	0.282953	0.655456	0.0514315	0.0362655	0.132905
CD1B	0.060056	0.162354	0.0896587	0.0617993	0.134016	0.185272	0.0315112	0.516255	1.06463	0.107463	0.144962	0.487752	0.0199808	0.141581	0.122022	0.33991	0.128568	0.10793	0.0780362	0.406066	0.0794564	0.238778	0.0565876	0.500213	0.424815	0.124302	0.0981237	0.160778	0.0371655	0.327447	0.13073	0	0.349186	0.064571	0.120017	0	0	0.026801	0.274198	0.129625	0.0431263	0.538367	0.0166185	0.0346901	0.0542263	0.244088	0.0195347	0.0408025	0.138
CD1C	1.02364	1.56165	1.05326	0.796994	0.681018	1.0258	1.07419	2.36915	2.43088	0.955836	0.798951	2.04557	0.723121	1.11097	1.44147	1.99253	1.38729	0.872372	1.73848	2.01853	0.663063	1.58663	1.60668	1.67563	2.77918	1.90709	0.926641	0.814961	1.00148	1.4738	1.60486	0.409921	0.909572	1.00087	1.09087	0.55764	0.796157	0.759295	1.52524	1.06022	0.557751	2.10139	0.479433	0.54729	0.268781	1.56563	0.721918	0.714913	0.875668
CD1D	2.93957	2.15567	2.77315	2.75383	2.1244	1.55681	2.1612	2.0372	2.18541	2.49277	2.47892	2.7503	2.99117	2.94213	2.95539	2.33904	2.75119	2.68811	2.49719	1.86376	2.73515	1.29863	3.23518	2.72937	2.53741	1.14621	1.83343	3.44019	3.38017	2.64657	3.04415	2.38724	2.84915	2.80911	3.14436	3.12035	2.72196	2.95981	3.27555	2.36383	2.68689	2.13579	1.88365	2.39007	2.40396	1.86657	2.39116	3.93974	3.24598
CD1E	0.621358	1.10629	0.349434	0.574944	0.404484	0.649696	0.660195	1.81989	2.60151	0.575008	0.745042	1.67247	0.318772	0.708659	0.621576	1.42349	0.678122	0.210896	0.910635	1.81682	0.32305	0.993924	0.685216	1.17432	2.00161	1.38647	0.807527	0.570689	0.732039	1.294	1.67261	0.152742	0.722698	0.158261	0.480786	0.246849	0.337824	0.321168	0.852387	0.687219	0.144935	1.45202	0.0922444	0.263442	0.354927	0.747176	0.312328	0.374833	0.458711
CD2	2.85466	3.27087	3.80309	2.72776	2.9167	1.92437	3.83533	3.02057	4.33253	3.54817	3.47585	3.7926	2.51791	4.6467	3.23873	4.34613	4.35136	2.84977	3.38614	3.10319	3.29511	2.33706	2.92992	2.81077	4.38077	1.61747	2.61733	3.47262	3.64661	2.63057	3.35493	1.95674	3.93651	2.04214	3.09407	3.98112	2.60597	3.17613	3.19334	2.51001	4.07104	4.37011	3.48092	3.31139	3.72467	3.19772	2.66845	3.16357	3.969
CD200	3.62757	2.98412	3.9307	4.43318	4.22809	3.65737	4.33464	4.57092	4.2874	5.15262	3.79461	4.2217	4.72423	4.40963	4.3909	4.28952	3.89129	3.96288	4.6872	3.51868	4.03384	2.14297	4.58164	3.17822	3.8241	3.00572	3.66328	4.73196	3.3889	3.54611	3.82154	3.19814	4.50337	4.25095	4.83146	4.1093	3.32847	3.03977	3.47842	3.79605	3.57857	3.67027	5.04934	4.10602	3.938	3.72871	4.7643	4.17388	4.41368
CD207	0.481895	0.983997	0.697902	0.359649	0.57573	0.282049	0.961778	1.18406	3.2934	0.469675	0.663406	1.61653	0.297486	0.481099	1.051	0.848219	0.418192	0.430692	0.641582	1.94193	0.28659	0.515917	0.784551	0.63554	2.33352	5.01098	1.08452	0.867835	1.0774	0.85235	0.978838	0.0770367	1.03027	0.248423	0.614408	0.390154	0.431566	0.371727	0.908676	0.167092	0.29453	1.91553	0.108125	0.316404	0.156206	1.16242	0.350191	1.01477	0.292505
CD209	1.22048	0.949016	1.54619	2.13712	2.47458	2.36154	1.42346	2.63033	2.91222	1.61043	2.67723	1.88762	3.23238	1.61046	1.5843	2.52383	2.20456	1.89179	1.85514	2.45424	1.98563	2.45136	2.63339	2.06538	2.48611	1.17293	1.93285	1.73717	1.82238	0.725798	0.548521	1.30884	1.43811	1.48991	1.05307	0.330622	0.382218	0.687518	0.867555	2.38812	1.5285	1.95496	0.136039	0.983332	0.644327	0.95309	0.673282	0.615402	0.802328
CD22	0.277159	0.25889	0.380004	1.25969	1.26638	0.39755	0.536193	0.394878	1.44203	0.275229	0.249912	0.855413	1.99573	1.12284	0.588224	1.04231	0.416044	0.361804	1.39347	0.391039	0.456179	0.503727	0.597248	1.30436	0.335944	0.538933	0.569048	0.636045	0.505542	0.338893	0.439357	0.250654	0.459692	0.384986	0.565027	0.129921	0.300591	0.890363	0.750167	0.872179	0.722018	0.732292	0.770525	1.26475	0.98573	0.384407	0.32561	0.888417	0.393137
CD24	8.4579	9.08839	8.51741	9.21438	8.2279	8.51532	8.90019	8.42306	8.62356	8.29245	8.34067	9.26476	9.03355	9.74808	8.28126	9.03963	8.97252	9.25342	8.49576	9.1636	8.51464	9.32093	8.00291	8.70441	8.71646	9.03517	9.68231	8.43547	8.58846	6.91539	9.52067	9.56801	7.90692	9.27199	8.44147	7.86189	9.75459	8.44446	7.98987	8.92529	9.57284	8.55068	8.6287	8.53947	8.91365	8.4003	9.25109	9.28232	8.77449
CD244	1.04884	0.832683	0.883855	0.891269	0.688814	0.868061	1.15999	0.932798	1.07755	0.930714	1.12558	1.41969	1.05846	1.65231	1.34907	1.1999	1.1265	0.541172	0.907054	0.783291	1.18378	0.606841	1.39237	0.434511	1.11789	0.315085	0.903486	1.35693	0.995572	0.863644	1.11837	0.950778	0.88679	0.730603	0.775339	0.731377	0.584365	0.730481	0.65437	0.695712	1.22705	0.988289	1.48487	0.959547	1.15984	0.62299	0.55837	1.45003	1.19576
CD247	1.79165	1.40469	1.79357	1.40584	1.51807	1.31006	1.83267	1.65608	2.4863	1.95743	1.56165	2.27675	1.87268	2.17141	2.38026	2.37394	1.9438	1.24489	2.04379	1.54311	1.60973	1.17063	1.76616	1.63432	2.45186	0.552617	1.62146	2.33519	2.4555	1.27816	1.70004	1.7801	1.90726	0.665099	1.60117	2.35569	1.15507	1.8687	2.41166	1.55102	2.19148	2.2649	2.70063	1.91573	2.02136	1.33	1.40342	1.86604	2.41865
CD27	1.9406	1.81772	2.68343	1.44234	1.91413	1.17011	2.83353	1.36729	3.18113	2.49935	2.04869	2.06483	0.985233	4.10606	1.48234	3.44304	3.26637	1.45255	1.8025	1.5462	2.26243	1.16198	1.44236	1.303	2.9225	0.541027	0.550124	2.00122	1.35727	1.05829	1.86429	0.634642	3.13128	1.18144	0.67877	2.54935	1.69425	1.87632	2.12476	1.5904	3.22665	3.09423	2.38037	2.39885	3.12607	1.80115	2.15471	1.28567	3.71325
CD274	1.6948	1.17242	1.74013	1.93689	1.60857	1.30356	1.91486	1.05971	2.13349	1.41077	1.50659	1.40886	0.700552	1.81807	1.60055	1.50416	1.74762	1.29638	1.29194	1.82843	1.51855	1.31163	1.03853	1.03165	0.932088	1.378	1.28568	0.90745	1.29473	1.11809	1.5108	1.22808	1.61123	1.73957	0.473885	1.38569	1.13506	1.27496	1.64729	1.30829	1.95224	1.86176	1.15542	1.14452	2.23079	0.735629	1.94028	0.810088	1.81346
CD276	3.88461	3.65079	3.57218	4.63758	3.58481	3.20128	3.75409	3.92337	3.70115	3.53633	3.46692	3.45869	4.78871	4.00951	3.25476	3.49289	3.61424	3.67172	4.12537	3.19961	3.89683	3.78982	4.45165	3.74208	3.99858	2.92476	4.37155	4.38085	3.90258	4.06745	3.99167	2.95587	3.3869	3.53894	4.3984	3.60637	3.42937	3.19617	3.74832	4.02954	3.76907	3.7992	4.19372	4.05547	3.23227	3.08446	3.58224	3.99628	3.3989
CD28	0.355224	0.478812	0.525512	0.636075	0.793424	0.609853	0.995079	0.850663	1.25952	1.05548	1.11043	1.01701	1.13406	1.69317	0.943642	1.42075	1.19314	0.868065	0.743779	1.28227	0.877779	0.520379	0.936503	0.667769	0.605481	0.273122	0.142533	1.01621	0.681336	0.438549	0.418604	0.127416	0.555033	0.407939	1.14008	0.603876	0.353481	0.593292	0.851736	0.626331	0.926905	1.27086	0.408757	0.847377	0.582723	0.513716	0.674126	0.435357	1.09777
CD33	0.765234	1.17338	1.32666	0.77558	0.842063	1.08873	1.11791	1.10132	1.35075	1.0526	1.28468	1.40096	1.3131	1.89411	1.21686	1.46528	1.47174	1.11635	1.00175	1.09361	1.33203	0.888285	1.5915	0.967044	1.33714	0.861541	1.08414	1.55941	1.18869	0.985342	1.31798	0.930464	0.715931	0.540222	0.702968	0.782765	0.507469	0.806198	0.857591	0.930081	1.17925	0.996576	0.580149	0.884881	0.728812	0.587867	0.789826	1.80934	1.05523
CD34	5.69576	4.05318	5.24598	5.2399	4.85384	4.45157	4.58962	5.2124	4.56004	4.74428	5.13538	5.07984	6.31675	4.61839	5.05355	4.45856	5.1139	5.27387	5.53647	4.18111	5.445	4.76184	6.6547	5.49594	4.86632	3.82208	4.73116	6.19277	5.42743	5.83241	5.2314	4.2468	6.10849	4.52931	5.89748	5.35165	4.79811	4.66938	5.00556	4.96481	4.37174	4.17452	3.78856	5.26021	5.03544	3.88216	4.7674	5.31627	5.106
CD36	4.18701	4.61223	5.13966	3.39601	5.67305	3.08364	3.11754	3.89796	3.78933	4.06154	5.4881	4.09852	4.37991	1.52361	4.58262	4.02054	5.4098	4.85756	5.17887	4.22877	4.46275	4.16088	4.09989	4.55934	4.37018	3.66356	2.23408	4.94496	3.48444	4.6976	4.46202	4.48219	4.97088	5.06426	4.48532	5.30583	4.56281	5.21134	5.43751	4.31764	4.77876	3.48207	4.07608	5.21	4.02894	1.87807	4.103	4.91568	5.33844
CD37	2.69266	2.58569	2.79122	2.3991	2.10168	2.01517	2.85985	2.83001	3.60314	2.91246	3.14383	3.56757	2.78278	3.85963	2.95251	3.42754	3.04979	2.59501	2.7345	2.77822	2.71992	2.60429	3.252	2.89362	3.26444	1.82948	3.14302	3.42127	3.17983	2.37311	3.35032	3.0663	2.64629	2.29667	2.46452	2.98265	2.34623	2.62464	2.66421	2.40871	3.01443	3.45755	2.43316	2.96282	2.65759	2.06315	2.32693	4.20845	2.94147
CD38	0.619464	0.603515	0.923766	0.740679	1.05116	0.556761	0.991771	0.621799	1.53636	0.692758	1.03087	1.10652	0.476794	1.96965	0.880403	1.49909	1.60062	0.720833	0.931817	0.740682	1.0459	0.579651	0.761464	0.66531	0.711111	0.308064	0.426254	0.821876	0.545337	0.488106	1.01452	0.537669	1.18836	0.140733	0.378629	0.616068	0.379212	0.690944	0.534967	0.549844	1.79623	1.3573	0.69606	0.911925	0.561171	0.437271	0.692319	0.535551	1.78712
CD3D	2.71216	2.68187	3.1569	2.21305	2.46764	1.63385	3.39232	2.93721	3.90486	3.73013	2.87753	3.24942	2.38686	4.29784	2.69911	4.29337	3.76518	2.29846	2.89267	2.51799	2.77599	2.15253	2.60451	2.58765	4.42742	0.782928	1.90604	3.06881	2.9884	2.46562	2.92452	1.3724	3.57998	1.44274	3.19856	3.83023	2.70429	2.72928	2.86999	2.38331	3.56337	3.91441	3.44382	3.04829	3.60382	2.83978	2.34884	2.75039	3.81042
CD3E	2.49811	2.39415	3.32798	2.29278	2.74157	1.58209	3.42386	2.79354	3.98857	3.60236	2.91615	3.34859	2.60143	4.31586	2.94308	3.84186	3.84298	2.51144	3.01461	2.69203	2.89807	2.03989	2.53494	2.7698	3.74204	0.968114	1.81798	2.81467	2.88004	2.13633	2.79667	1.34639	3.43995	1.5178	2.8195	3.68883	2.56952	2.62716	3.1211	2.42778	3.76467	4.0813	3.52237	2.98942	3.3353	2.54816	2.5578	3.07219	3.96915
CD3EAP	0.875097	1.32063	0.896252	0.922198	1.09488	1.17195	1.1615	1.2206	1.15366	0.958239	0.993355	1.09495	0.999307	0.894355	1.06451	0.806047	0.738889	0.930361	0.926064	0.97537	1.06763	0.693557	0.774263	0.815964	0.883578	0.925292	0.904261	0.854859	0.828311	0.892698	1.00489	1.22556	0.833976	0.884348	1.09117	0.804403	0.925771	1.0002	1.09427	0.891609	0.705007	1.48372	1.30456	1.12588	1.16855	1.09859	0.847969	1.1837	1.09977
CD3G	0.807111	1.19352	1.83386	0.927456	1.24326	0.593976	1.84229	1.3922	2.26105	1.69827	1.6137	1.51535	1.08117	2.42812	1.32179	1.99948	2.05196	0.803875	1.44257	1.2103	1.75713	0.972476	1.26621	1.19219	1.37244	0.360189	0.495197	1.13777	1.42209	0.768168	0.931043	0.317142	1.41848	0.321573	1.19352	1.77167	0.708107	1.2159	0.988216	0.751678	2.19735	1.77717	1.21596	1.08075	1.39107	0.662113	0.920192	1.09798	1.71524
CD4	3.57921	4.02542	4.59084	4.44538	4.30042	4.16316	4.76038	4.94701	5.45527	4.25974	4.73601	5.02141	4.79892	5.62545	4.62527	5.02498	4.89433	4.20813	4.06394	4.49472	4.69949	4.52011	5.00967	4.44453	4.56322	3.43893	4.29792	4.85075	4.50215	4.18361	4.46247	3.86168	4.00969	3.52686	4.16818	4.22602	3.41909	3.94591	4.1527	4.38926	4.31251	4.41686	4.27835	3.7302	4.17165	3.27967	3.65036	5.13087	4.52455
CD40	5.47891	5.43719	4.97333	3.94409	3.9241	3.97814	4.87101	4.21356	4.98795	4.27794	4.61012	4.58828	4.53721	4.90405	4.79756	5.24817	4.8846	3.95447	4.89293	4.37822	5.19159	4.14145	4.46499	3.83725	5.77582	3.60928	4.74928	4.89831	5.09707	4.73016	4.73315	4.8141	4.95278	4.96681	4.62727	4.64777	3.7702	4.59241	4.69671	4.86979	4.76146	4.99354	4.501	4.26335	4.87654	5.30002	4.60954	4.90666	5.11393
CD40LG	0.526631	0.927072	0.787513	0.826065	0.872976	0.705963	1.06592	1.60664	2.25443	1.47054	1.04481	2.07259	0.668017	1.31122	1.17812	1.34731	1.0685	0.818347	0.978766	1.38488	0.812601	0.59579	0.826963	1.09109	1.14681	0.106695	0.51831	0.757141	1.31766	0.697211	0.623812	0.253171	0.778059	0.25494	0.781809	1.52436	0.963479	0.616023	0.810719	0.682098	0.850988	1.80924	0.650096	0.598197	0.706852	0.980405	0.655946	0.848148	1.55766
CD44	2.77958	3.37274	3.2876	3.42597	3.0563	3.20967	3.50888	3.57322	3.88837	3.00884	3.44504	3.36756	3.59438	3.80579	3.17506	4.41707	3.68458	3.1192	4.41011	3.41425	3.2703	3.68501	4.29959	3.53734	2.84237	2.42225	2.9973	3.67188	3.61217	3.16922	3.06674	2.82898	2.96087	4.33153	4.7946	3.67826	2.95581	3.56026	3.68227	3.10882	3.77906	3.79821	2.55635	3.06829	3.50252	2.72419	2.88844	3.76555	3.68635
CD46	4.9666	5.16207	5.51483	4.75503	5.56761	4.84008	5.25238	4.97939	4.74255	5.64945	5.40044	5.7001	5.12092	5.43106	5.30702	5.40012	5.22865	5.00889	5.52816	4.88736	5.50823	5.10362	4.93583	5.04949	4.1447	5.03965	4.66796	5.17389	5.192	5.0666	4.90122	4.9506	5.12849	5.37055	5.14693	5.09428	6.20301	5.38265	5.34953	5.24746	5.42159	4.75633	5.0287	4.8611	4.71032	4.32551	4.98019	5.04758	5.24661
CD47	3.02149	3.42995	3.91506	3.48944	4.07541	3.3582	3.37897	3.69649	3.74455	3.91355	3.53408	3.6094	3.68317	4.45425	3.48329	3.84353	3.43652	3.49472	3.75769	3.08043	3.50036	3.48371	3.74514	3.65607	3.41412	3.52051	3.37526	3.54285	3.17731	3.1529	3.31355	2.93755	3.38407	4.02702	3.6245	3.95567	3.79002	3.37151	3.62632	3.44847	3.85617	3.9098	3.71538	3.11306	3.48486	3.16152	3.96567	3.6249	4.01071
CD48	2.32528	3.38302	3.21167	2.41485	2.24431	1.90465	2.86122	2.45714	3.56718	3.47879	2.53966	3.7235	2.59572	3.70467	3.01925	3.82206	3.14679	2.38498	3.22372	2.50426	2.8108	2.34265	3.067	2.57711	3.43885	1.23552	2.33153	2.93059	2.70131	2.35406	2.7537	2.74252	2.29193	2.86975	3.48657	3.4312	2.77	2.95587	2.76495	2.03363	3.11014	3.36834	2.59576	2.79745	2.63368	2.06727	2.24157	3.45971	3.18249
CD5	1.18868	1.28077	1.43713	1.48581	1.27986	0.972875	1.53763	1.8966	2.66265	1.80996	1.66653	2.0284	1.24554	2.37259	1.74376	2.39659	2.21408	1.65063	1.35197	1.56115	1.75434	1.24135	1.48814	1.49249	2.17073	0.39626	0.902052	2.16089	1.85681	1.58461	1.557	0.433057	1.70981	0.655269	1.5771	1.91472	1.03943	1.18069	2.02692	1.33732	2.19157	2.41028	1.43349	1.73525	1.6354	1.09942	1.4919	1.98887	2.44849
CD53	4.52049	4.86561	5.30135	4.85179	4.46941	4.31849	4.9527	4.86488	5.59649	5.44962	4.90355	5.38601	4.75549	5.62062	4.85441	5.79073	5.03278	4.12193	4.73332	4.77897	4.70011	4.73814	4.93787	4.67382	5.32253	3.94073	4.74733	4.85498	5.22072	4.50538	5.07102	4.34831	4.21323	4.88436	4.68125	4.82799	3.81506	4.88798	4.8462	4.76245	4.99286	5.38821	3.95267	4.58089	4.31237	3.27925	3.98374	5.65256	5.36974
CD55	3.15882	1.63817	3.22704	3.16962	2.98739	2.16426	2.84519	3.07991	2.7407	3.14288	2.61237	2.99834	3.3939	3.12283	2.71684	2.84744	2.90013	3.11211	4.01554	2.90329	3.01098	2.14717	3.49503	3.68191	2.62667	1.42672	2.81877	3.58231	3.11966	2.74331	2.40763	2.07204	3.29438	2.76916	3.91079	2.99886	2.14471	3.50388	3.6422	3.5011	2.84784	2.72671	3.25749	2.29786	2.53648	2.63756	2.96582	3.63631	2.80724
CD58	3.81963	4.42909	4.01682	3.09312	3.74365	3.28623	3.59904	3.07466	3.85791	4.28421	3.75533	3.39828	3.80461	3.48685	3.42865	4.06315	3.58051	3.78273	3.99924	3.19426	3.09268	3.11451	3.16284	3.27974	3.29872	3.49248	3.56319	3.43143	3.22978	3.5933	3.82226	3.48389	3.36136	3.43466	3.268	3.42832	4.55846	3.85911	3.85971	3.42938	3.62761	4.11365	3.06981	3.21898	3.23125	3.39988	3.02234	3.69293	3.79219
CD59	6.65127	6.96599	7.06668	6.54753	6.88818	6.17894	6.56251	6.56728	6.0459	6.75383	6.86527	7.06048	6.88634	6.76753	6.95618	6.73519	6.74211	6.88633	7.32837	6.50153	6.63893	6.96699	6.8581	6.94877	6.89439	6.1455	6.39708	6.56429	6.79637	6.584	6.38435	6.4128	6.5716	7.77423	7.2724	7.22162	7.11144	7.10253	6.72291	6.75575	7.04143	6.6788	5.96069	6.4834	6.5355	5.14854	6.32078	6.75099	6.7272
CD6	1.26799	1.10795	1.1746	1.16126	1.15754	0.927461	1.54379	1.62138	2.36354	1.59112	1.35986	2.15522	1.22575	2.06705	1.383	1.95577	1.67996	1.18701	1.19019	1.32721	1.41847	1.07613	1.16235	1.0117	2.11528	0.500126	0.971784	1.89218	1.65289	1.31493	1.66448	0.871313	1.37479	0.299157	0.987724	1.40927	0.865415	1.0897	1.3502	1.28139	1.76462	1.90085	1.41444	1.6054	1.14156	1.17274	1.07996	1.7891	1.89673
CD63	8.53715	7.9597	8.01406	7.83868	7.6838	7.35084	7.9379	8.12291	7.7182	8.01119	7.64767	7.90004	7.97866	7.6664	8.10025	8.53368	7.77186	7.87459	7.88908	7.71953	7.37056	7.86125	7.73328	8.22165	9.20136	7.59716	9.02014	8.1817	7.75872	7.87293	8.02227	8.3391	8.05751	8.49931	8.25122	8.33087	8.72245	8.03575	7.67977	8.16018	8.31806	8.29767	7.92109	7.97787	8.13241	8.28853	7.93198	7.89365	7.89902
CD68	1.14989	0.6846	0.795353	0.847642	1.84709	1.0746	1.2716	1.28967	1.78835	0.825445	1.62676	1.30905	1.06568	1.12619	1.86736	1.10359	1.86523	1.60387	0.47469	1.43226	1.17817	1.40382	0.962244	1.10682	1.40148	0.943998	1.33199	0.905636	1.03401	1.03608	1.18227	1.60049	0.983512	1.93167	0.550282	0.971682	1.21889	0.769782	0.567816	1.14612	0.850009	1.25105	1.03452	0.596272	0.871772	2.40071	0.95477	1.16549	1.06176
CD7	2.11007	1.14735	1.71418	1.16522	0.740096	1.09868	1.41214	1.08292	2.05491	1.40244	1.13899	2.09448	1.41001	2.71697	1.76996	2.14142	1.97806	1.25025	1.37553	0.999676	1.13081	1.0071	1.37605	1.69428	2.84044	0.243157	1.65713	1.77093	1.88571	1.49147	1.4107	1.72307	1.77541	0.994403	1.29353	1.54095	1.08884	1.76981	2.1878	1.39194	2.11098	2.3848	2.67031	1.39973	2.03439	1.38415	0.886204	2.15003	2.1858
CD70	4.22256	4.79728	4.57018	4.43233	4.44532	5.48933	5.85284	5.2658	4.26688	5.27193	4.37506	3.61818	1.75476	3.9479	4.5376	6.16496	4.61362	4.76102	1.22722	4.83729	3.31622	3.87389	1.48137	4.7128	5.30964	5.96968	3.21711	4.30051	3.03562	1.70729	2.24064	2.48294	4.12163	2.45435	1.69043	5.07699	4.88778	3.14075	5.30438	5.11978	5.74811	4.57534	5.05529	3.99923	6.55056	5.50691	5.4377	2.02628	4.13122
CD74	10.7598	9.62329	10.4536	9.48114	9.83112	9.72973	9.88917	10.1294	11.0738	9.94672	10.5892	10.5218	9.2872	11.1725	10.5159	10.6874	10.8167	9.45569	9.71173	10.0778	10.2798	10.122	9.59342	9.85355	10.9383	9.52475	10.2342	10.5034	10.2589	9.56782	10.3226	10.2557	10.2835	9.63738	9.15546	10.6725	9.79225	10.3236	9.80112	9.7786	9.95388	10.4274	8.54199	9.04401	10.4874	9.86028	9.81764	11.0355	10.4773
CD79A	1.35521	0.678201	0.440491	0.780438	0.333143	0.374916	0.420267	1.41904	2.20241	0.654619	0.711662	1.06908	0.829147	0.703907	0.784384	2.98908	0.61681	0.575576	1.86033	0.490727	0.45192	0.927608	1.13944	1.47587	1.18345	0.322557	0.488337	1.3557	0.368096	0.369746	1.77702	0.235524	0.796662	0.594374	1.20435	0.274012	1.5177	0.834426	0.979223	0.310281	2.55739	2.046	0.800719	3.11204	1.71158	1.10763	2.43719	0.428807	4.03137
CD79B	4.23399	1.86695	2.20209	1.56884	1.94721	1.08628	1.36998	1.86006	2.20152	1.76683	1.73037	2.2246	2.43938	1.69715	2.17437	2.35717	2.5133	2.12617	2.44991	1.39956	1.53161	2.20836	2.59674	2.11613	3.10799	1.03754	2.9731	3.09439	2.53928	2.14327	3.0652	2.34785	2.21302	2.10954	1.85057	2.61523	2.00833	2.15649	1.96928	2.40899	2.10328	1.70551	1.92496	2.30741	1.78257	1.62228	1.65889	1.89246	2.92978
CD80	0.127794	0.236307	0.232222	0.550038	0.57324	0.154196	0.459761	0.13403	0.831617	0.460828	0.209915	0.365958	0.226725	1.10803	0.303665	0.511888	0.740049	0.258639	0.24082	0.275571	0.474945	0.248849	0.125192	0.251096	0.261781	0.177232	0.180035	0.429527	0.206056	0.266015	0.138007	0.165682	0.147185	0.534896	0.021653	0.0534921	0.0847838	0.134955	0.258796	0.21894	0.709073	0.528109	0.151962	0.232659	0.442419	0.131459	0.146576	0.392354	0.44327
CD81	6.85962	6.05027	6.42255	7.20189	5.90273	5.9861	5.83604	6.77248	6.48341	6.58247	5.97551	7.10577	7.01264	6.73778	6.12905	6.33398	6.49643	6.40572	6.27766	6.33875	6.47654	6.2375	6.45749	6.75812	7.69191	6.05136	7.1715	6.78077	6.68751	6.64813	7.01679	6.52998	6.75403	6.66302	6.5914	7.21959	6.74548	6.54528	6.78975	6.59467	5.98847	6.62951	6.89014	6.77458	5.94832	5.46472	6.23723	7.43874	6.83562
CD83	2.40996	1.81945	3.17168	2.30475	3.83686	3.25115	2.89819	2.52813	3.70145	2.96587	4.67581	3.16141	2.39991	3.42593	3.01605	2.78325	2.72453	2.4903	2.7515	2.73921	3.36928	2.20136	2.56918	1.44253	2.80281	2.40236	2.2373	2.6527	2.59041	3.21671	3.60504	2.22042	3.14861	3.12407	1.63576	1.81132	2.46396	2.05358	2.43854	1.87416	3.22987	2.43958	3.17312	3.47475	2.7745	2.22682	2.6293	2.74563	2.85886
CD84	0.755952	1.8575	2.48302	2.12579	2.32514	2.38226	2.81989	1.903	3.14754	2.26126	2.99118	2.7251	1.90832	3.36966	1.95273	3.07526	2.46934	1.73148	1.5627	2.30146	2.3359	2.52878	2.45481	1.87367	1.09618	1.81234	1.57628	1.89911	2.24509	1.24015	1.53167	1.16956	1.78821	1.16694	1.0124	1.57434	0.895485	1.83784	1.48085	1.61518	2.30926	2.28933	0.810979	1.74474	1.18277	0.659956	1.35592	2.07569	1.6889
CD86	1.91211	2.49912	2.62874	2.39896	2.52025	2.2345	2.71245	2.93612	3.10477	2.69676	2.69039	3.17605	2.44588	3.86074	2.36104	3.23938	2.98293	2.25938	2.34546	2.66626	2.61279	2.32004	2.84664	1.97427	2.92076	1.55477	2.52053	2.71828	2.52505	2.14692	2.54861	2.52603	1.80199	3.13338	2.13919	2.20812	1.62438	2.00621	2.02454	2.30016	2.69892	2.52382	1.08117	1.88164	2.22439	1.49152	1.74602	4.08222	2.49939
CD8A	2.17515	1.85572	3.68454	1.91967	2.51071	1.10136	3.57508	1.67136	2.2892	3.09176	2.93401	1.95415	2.66512	5.02019	1.71471	3.80882	4.15516	2.54369	2.3282	1.91465	2.82227	1.78635	2.00132	1.92787	2.61054	0.731289	0.877772	2.35404	2.55546	1.52963	2.33978	1.26932	3.64691	2.09958	2.11659	2.90591	2.23063	2.65151	2.42159	2.28003	4.11431	3.49318	3.35577	3.0096	3.30891	1.42972	2.19189	2.63255	3.36507
CD8B	1.31912	0.899911	2.37816	0.94714	1.33387	0.575287	2.30494	0.673046	1.67865	1.48736	1.61573	1.17461	1.5149	3.47367	0.851706	3.20302	2.87731	1.40656	1.51672	0.896773	1.67197	0.849194	0.973793	1.2848	1.92848	0.352583	0.317076	1.30907	1.30714	0.752078	1.2748	0.740672	1.84087	1.17016	1.12536	1.80361	1.20416	1.52627	0.991411	1.22993	2.68171	1.91837	2.30853	1.86791	2.22315	1.09638	1.15995	1.2298	2.0779
CD9	5.99673	4.48071	6.55131	5.03785	6.21429	5.23445	5.23315	6.83415	5.86804	6.64432	5.92173	5.30641	5.67031	6.15492	6.17055	5.88002	5.85925	5.31087	6.89624	5.80468	6.04706	5.49501	5.55001	6.79022	6.304	4.14285	6.40348	5.67753	6.02253	5.96008	4.96561	5.9242	6.70853	6.13631	6.19212	6.66365	6.05101	5.99755	6.15954	5.6929	5.00405	5.58723	6.16908	5.96159	5.81574	5.39557	6.14938	6.09921	5.82487
CD96	0.858365	1.2535	1.39716	1.00477	1.40744	0.928363	1.56138	1.43544	1.97154	1.34212	1.438	1.65456	0.952525	2.20894	1.42656	2.30911	1.7969	1.00579	1.36044	1.36527	1.44742	1.10023	1.21956	1.0729	1.54325	0.304265	0.757103	1.31896	1.62965	0.831994	0.932572	0.6137	1.49733	0.562208	1.38336	1.73704	0.718094	1.06002	1.54109	1.01735	1.94226	2.207	1.38871	1.38323	1.39619	0.935183	1.09671	1.20372	1.91783
CD97	3.98103	4.49644	4.29867	4.0973	3.49552	3.16921	4.64909	4.24933	4.78563	4.11013	3.90347	4.62636	4.54982	4.24839	4.1558	3.9611	4.28257	4.16392	3.61061	4.45495	4.1791	4.76148	4.71046	3.5361	5.14313	3.59713	4.24486	4.30158	3.54392	4.06566	3.96018	3.82432	4.25547	3.81746	4.02827	4.33755	3.5535	3.69554	3.81897	3.76076	4.46919	4.49718	4.23785	4.21031	4.27586	3.25729	4.06233	4.08331	4.02
CD99	2.99559	2.51247	2.93144	2.88843	2.46692	2.379	2.70586	2.9534	2.99608	2.90938	2.68345	3.08156	2.97164	2.98025	3.12412	2.5037	2.63811	2.71699	3.07592	2.41601	2.70727	2.67505	3.12282	3.33727	3.19014	2.4255	2.99399	2.98429	2.89019	2.72237	2.65273	2.61532	3.12247	3.01646	3.12915	3.20662	2.77413	2.78165	2.83474	3.05429	2.45411	2.47867	3.03301	2.71707	2.88458	2.58463	2.73742	3.04652	2.74902
CDH1	3.6238	3.22682	3.81996	3.33346	4.16655	4.341	3.79638	4.53164	2.22361	4.16702	5.48578	4.18834	1.99486	4.7473	4.59602	4.05069	4.3715	3.22181	4.12641	4.19064	4.58395	4.65375	3.22877	4.1675	4.28264	4.7436	4.85974	3.4362	3.60048	4.39771	3.18876	4.18508	3.62913	3.72509	3.09333	4.08584	4.28798	4.12142	3.69437	4.56688	3.82907	3.63704	3.25006	3.88868	3.08519	3.02639	3.11537	3.52401	4.2746
CDH5	5.2728	3.99791	5.12149	5.20307	4.7822	4.42746	4.87475	4.83319	4.68484	4.95425	5.27685	5.17496	6.09023	4.77856	5.20623	4.36502	5.22776	4.93095	5.38584	4.46743	5.33363	4.8443	6.54636	5.32943	4.15256	3.69621	4.68991	6.48836	5.90566	6.01109	5.17875	4.24165	5.90134	4.87532	6.00781	5.55486	4.87499	5.12483	5.27644	5.14074	4.86123	4.31703	4.20345	5.00866	5.16366	3.76189	4.58273	5.56199	5.25966
CDK1	1.25109	2.05593	1.70915	1.94584	0.85053	1.68495	1.10301	1.90508	1.67105	1.18366	1.20029	1.02051	1.60125	1.40416	1.06779	1.66838	1.47255	1.57497	1.69099	1.51712	1.30966	1.35712	2.04373	1.00728	1.81907	1.87082	1.41867	1.29809	1.20524	1.69088	1.3025	0.982087	1.30866	1.24153	2.05819	1.59643	1.0091	1.46641	1.49419	1.3723	1.09495	1.81742	1.8912	1.94486	1.1215	1.96456	1.71095	1.195	0.966332
CDKN1A	6.87595	5.21077	6.9089	5.05899	6.22523	5.31757	5.47738	6.17907	5.5259	6.5088	6.24615	5.72415	4.82762	4.33446	4.82139	6.48811	5.81524	6.08885	7.1588	5.06997	5.55324	7.10874	5.18049	6.54349	6.34111	6.28872	6.18354	5.92001	4.87339	5.67574	7.24218	6.41997	6.40062	8.60822	6.32099	5.77037	6.16781	6.55892	7.01685	6.78866	6.90634	6.67902	6.12214	6.72746	6.78904	4.31142	5.70779	5.26293	5.78954
CEACAM1	2.91403	2.2665	2.84912	1.9482	2.66112	2.67597	1.72016	2.24427	2.30111	2.81176	3.43034	2.49722	0.878294	2.03648	2.25668	2.83233	4.33764	2.71531	2.64372	2.26855	3.00164	2.58823	0.522469	1.3033	2.53733	2.28108	1.35008	2.13917	2.14628	2.16296	3.07471	2.3953	1.56417	3.00403	0.428815	1.85864	3.60409	3.10433	2.59214	2.69954	3.84786	2.57118	1.72743	2.31865	2.09238	1.46025	1.9845	2.28487	3.77728
CEACAM6	0	0.0111773	0.0519064	0.0285759	0.062804	0.0590172	0	0.0482863	0.0394474	0.0168988	0.0276148	0.0155197	0.0273285	0.0192975	0	0.0672349	0.0102077	0.0102087	0.00913374	0.00611152	0.0295642	0.0059224	0.0157411	0.0143119	0.0107119	0.0390243	0.188275	0.24926	0	0	0	0	0.0268355	0.115951	0.0339202	0.0450156	0.00830224	0.107198	0.131822	0.0681078	0.0491764	0.00901046	0.0671705	0.347702	0.0976488	0.1918	0.0267198	0.0250036	0.007336
CEACAM8	0	0	0	0	0.04608	0.0574315	0	0.0500628	0.196086	0.0197036	0.0242009	0	0.0526917	0.0224974	0.0425906	0.0289184	0.0470477	0.0470521	0.0831108	0.0142256	0.0259114	0.0206307	0.0364794	0.0166898	0.0248812	0.00767411	0	0	0	0.011489	0	0.0112672	0.020923	0	0	0	0	0.0143592	0.0487362	0.0179755	0.112283	0	0.00888914	0.86228	0.153649	0.0350398	0.0208326	0.0717754	0.00855831
CEBPB	5.42224	5.07283	4.38409	4.17002	3.31428	2.88034	3.16746	3.58839	3.46678	4.34234	3.19838	4.47222	3.25456	3.64428	2.71541	4.46375	3.59973	3.60118	4.01276	3.41918	4.07912	3.88311	3.21933	5.01513	4.09932	2.57079	4.46969	4.44339	4.28606	3.27653	4.66403	3.53048	4.23129	4.91186	4.6967	5.08999	4.49327	5.2541	5.244	4.57923	4.35746	5.37437	4.64596	3.33556	5.52198	3.41901	3.21166	5.54822	4.0059
CFB	1.95516	2.43896	1.91798	1.62919	1.24011	1.06807	2.11092	2.05971	2.06743	1.9635	2.18863	2.34456	1.63518	3.06579	2.11237	2.56082	1.81721	1.60129	1.06351	2.63976	2.55684	2.44212	1.46817	0.57548	2.39019	1.56118	2.38795	2.05354	2.22732	1.88213	2.45481	1.53589	1.28297	1.97317	2.05586	1.9231	2.24056	1.68682	1.8364	2.30449	1.7608	2.05018	3.08534	1.62563	3.56654	2.70474	2.98113	2.8353	2.46573
CFD	3.88328	2.25938	2.35537	2.85041	2.53759	3.82527	3.13369	2.81464	3.33191	3.59268	2.96673	3.8094	2.98937	3.11009	3.21272	2.67187	2.5331	3.95657	2.50169	2.89653	2.8772	3.09439	2.68168	2.94215	3.69276	2.52304	5.81413	4.67586	4.47994	3.84767	3.68004	4.78623	3.01446	2.43011	4.1094	2.37172	2.41256	4.67776	2.9772	3.8774	2.90259	3.37691	4.1885	3.52725	3.26838	3.21304	2.76655	4.62184	3.46873
CFI	4.9838	5.20423	5.24337	5.84156	4.53525	4.39201	4.15746	5.58125	5.10725	5.62464	5.43703	5.51521	5.28765	5.68873	4.1117	4.72956	5.28998	5.47654	4.85012	5.35798	5.18673	4.88871	5.11368	4.64568	5.30011	5.44924	5.26357	5.13038	4.82897	5.10065	5.77708	5.49015	5.17138	4.75638	4.77715	4.87598	5.48428	5.36378	4.93425	6.09421	5.04064	4.57512	4.95074	4.09212	4.25845	4.70104	5.45625	6.24363	6.30807
CFP	1.6647	0.670256	1.53407	0.834105	0.982278	0.831701	0.83532	1.08227	1.7552	1.03497	1.0108	1.40112	0.96205	0.600668	1.30453	1.18443	1.35238	0.933085	1.10579	0.802934	1.39474	0.710617	1.71925	0.883201	1.59599	0.555198	1.20266	1.70074	0.958071	0.887399	1.22292	1.47676	0.914487	2.32534	1.02994	0.397345	0.955463	0.748652	1.35113	1.22196	1.69743	1.02594	1.02242	1.1842	0.620227	0.820234	0.547256	1.0352	1.2009
CHIT1	0.106629	0.0219828	0.283281	0.291353	0.566479	0.672204	1.34948	0.0796194	1.19282	0.229121	0.261091	0.576354	0.108384	0.492341	1.51999	1.68824	0.0555409	0.0901571	1.47137	0.268416	0.20317	1.76366	0.349736	2.39372	0.24892	0.0155341	3.07267	0.448199	0.166644	0.230332	0.206706	0.222925	0.329961	0.0177665	0	0.153966	0.543997	0.617908	0.68204	0.631577	0.19204	1.76843	0.0877676	0.278591	0.0198079	0.368593	0.546025	0.0320061	0.0708279
CHUK	1.95609	2.69416	2.8147	2.46645	2.61717	2.32923	2.31085	2.24594	2.01678	2.52272	1.97325	2.33011	2.17048	2.21669	2.06165	2.35861	2.63416	2.48103	2.84745	2.34607	2.45671	2.88053	2.3847	2.01251	1.71013	2.43207	2.0534	2.1012	2.06135	2.54688	2.21569	2.39548	2.26195	2.40716	2.32294	1.92976	2.41269	2.29172	2.31655	2.17055	2.50596	2.34069	1.80095	2.57155	1.67196	1.4951	2.064	2.33381	2.39266
CKLF	2.75398	2.96124	2.84837	2.4376	2.14444	2.37557	2.78734	2.61349	2.68455	3.03583	2.57059	2.76252	2.50466	2.9888	2.73532	3.15024	2.64271	2.64283	2.86345	2.33973	2.38349	2.37129	2.8189	2.67188	3.31798	2.40943	2.56876	2.76716	2.27998	2.27376	2.44483	2.46026	2.5247	2.88361	3.01574	3.1495	2.93452	2.74417	2.59683	2.37279	2.47916	2.6636	2.62401	2.29389	2.46209	2.37702	1.98128	2.94882	2.65692
CLEC4A	2.02794	2.46018	2.24886	2.04607	1.85745	1.92681	2.3437	2.7293	2.62864	2.54306	2.48357	2.89819	2.18707	3.12365	2.25539	2.92259	2.49882	1.80201	2.50479	2.46229	2.37993	1.81506	2.59564	2.03135	3.10425	1.43214	2.80286	2.42788	2.29499	1.99524	1.98763	2.04859	1.88124	1.79388	2.06147	2.29506	1.31325	1.88571	2.07942	1.87254	1.89128	2.09388	1.46138	1.85748	2.06725	2.0745	1.85313	2.71609	2.06006
CLEC4C	0.0273175	0.0219124	0.0610877	0.0188073	0.106495	0.0955482	0.0561983	0.07326	0.218645	0.097009	0.180272	0.045336	0.0532921	0.0925379	0.110205	0.258561	0	0.0592453	0.104316	0.0933275	0.0434215	0.0905223	0.109902	0.0958063	0.0621142	0.0129151	0.0301249	0.110396	0	0.0383807	0.034742	0.018946	0.0176582	0	0.0660045	0	0.0640908	0.0712053	0.0812423	0.131093	0.0388465	0.0694451	0.0874931	0.219298	0	0.114902	0	0.0607406	0.028658
CLEC5A	0.281448	2.19946	0.891944	0.714364	1.52543	1.60511	1.78381	1.07707	1.33713	0.806506	0.915061	1.96272	0.802774	2.26669	0.679688	2.10067	1.20921	1.00184	0.430171	2.03459	0.522203	1.55277	0.737815	0.58956	1.44292	1.43965	1.63062	0.620774	1.16835	0.725272	1.8843	1.10568	0.424727	2.03588	0.817222	0.681001	0.797428	0.991504	1.50524	1.55846	1.39228	2.29256	0.648529	1.1378	0.992733	0.568209	0.948879	3.96038	1.10133
CLEC6A	0	0.225707	0.0928465	0.117292	0.0848136	0.0181039	0.0518991	0.0676859	0.408102	0.075118	0.178234	0.497863	0.0652492	0.370954	0.056482	0.350985	0.239246	0.107435	0	0.117338	0.0662047	0.123757	0.0284366	0.0512745	0.0193784	0.0237292	0.0415034	0.0348406	0.0760224	0.0869899	0	0.101834	0.0483302	0.361461	0.0609709	0	0.0446263	0	0.0750766	0.0278507	0.121788	0.140534	0.0137964	0.0710217	0.212673	0.0273115	0.03226	0.0561007	0.090516
CLEC7A	1.53423	2.71441	2.85893	2.41746	2.80981	2.5056	2.72695	3.07823	3.54986	2.75214	3.59309	3.15853	2.1865	3.95803	2.51472	3.21705	3.12805	2.02591	2.42787	2.65465	2.93129	1.69788	3.01864	2.23375	2.0085	1.561	2.37042	2.50727	2.39192	2.40907	2.59538	2.44312	1.64774	1.51564	1.56188	1.5326	1.18774	2.09675	1.9852	2.06512	2.95111	2.59301	1.18454	2.32503	1.8228	1.47502	1.89128	3.07559	2.53175
CLU	8.48272	9.40168	7.96195	5.55639	8.04187	7.34815	7.44754	6.29375	8.97237	5.63184	7.87554	8.19778	8.07796	7.83792	7.61305	6.08807	7.95856	8.18252	6.83744	8.27313	6.23316	7.23589	7.67583	7.24671	8.46935	8.45998	8.98074	8.71458	7.84731	8.24641	9.61325	9.41275	8.66243	7.84541	6.55479	7.44619	8.32372	8.02411	8.32118	7.0363	7.40295	6.41544	7.88011	6.95767	7.47613	5.05157	8.73237	8.29454	8.27985
CMA1	0.0885257	0.354639	0	0.0910697	0.556805	0.321174	0.0235221	0.577943	0.183245	0	0	0.121772	0.195775	0.337045	0.0673378	1.13799	0.244915	0.429699	0.086866	0.221479	0.116758	0.280217	0.280246	0.857446	0.0346024	0.392405	0.120774	0.0919607	0.0549893	0.660065	0.111953	0.361156	0.140024	0	0	0.0367618	0.499333	0	0.364757	0.120983	0.154376	0.218166	0	0.0259022	0.0800081	0.095739	0.0574045	0.0991994	0.221627
CMKLR1	2.2563	1.12749	2.03449	2.86903	1.96004	2.67164	2.70234	2.87916	3.17219	1.98464	2.73321	2.25247	3.1651	2.74157	2.45497	3.05994	2.67648	2.43583	2.57449	2.58778	2.56616	2.7764	3.38792	2.19876	2.85677	1.0298	2.48354	2.13384	2.70021	2.67177	1.82562	1.82827	2.09296	1.72271	2.20915	1.40546	1.35799	2.08124	1.80687	2.77881	2.38969	2.16613	1.26323	1.96448	1.19905	1.2755	1.98716	2.30541	2.06825
CNOT10	2.22368	1.36584	2.32345	2.16938	2.21611	2.17337	2.32054	2.19977	2.20049	2.0621	2.15594	2.20481	2.45319	2.47688	2.23199	2.02797	2.4402	2.44862	2.75101	2.18349	2.39074	2.0958	2.43451	2.39253	2.30801	2.52325	2.03079	2.23108	2.15683	2.23586	1.97998	2.22154	2.25221	2.17364	2.50455	2.02821	2.07985	2.25977	2.24928	2.14845	2.27342	2.31423	2.08919	2.01202	2.15773	2.11434	2.14343	2.16945	2.00301
CNOT4	1.95467	2.50941	2.66637	2.31889	2.83852	2.80037	2.87406	2.27079	2.57433	2.21815	2.59088	2.36201	2.49194	2.615	2.67168	2.20485	2.4992	2.5236	2.55917	2.52636	2.71498	2.76041	2.59127	2.32807	1.7285	2.967	2.09688	2.15798	2.2448	2.60013	2.13221	2.45545	2.31741	2.50713	2.06159	2.08557	1.83673	2.32591	2.62306	2.20455	2.45936	2.31471	2.06342	2.50612	2.14533	2.37663	2.32026	2.28188	2.33064
COG7	2.95321	3.03339	2.86425	3.01697	3.31984	3.13276	3.04236	3.25301	3.23949	3.03841	3.0689	3.2573	3.05418	3.30121	3.22777	3.2604	3.21771	3.09514	2.92789	3.16147	3.73667	3.03374	2.73804	3.07192	2.8334	3.12807	3.25251	3.06439	3.00813	3.16624	3.42905	3.54112	3.11458	2.7148	2.80774	2.60893	3.26153	2.84508	2.90711	3.08169	2.88918	3.07056	3.17782	3.33168	3.15356	3.66781	3.63001	2.64078	3.00326
COL3A1	7.37598	4.79161	5.09546	8.90391	5.07244	6.74821	6.18715	6.78813	4.91452	4.62073	5.28296	4.40482	7.62279	5.87938	4.67088	5.29211	5.47483	6.70981	6.86608	5.08335	6.02061	7.19485	7.41584	6.26455	4.76225	4.64405	6.76197	6.90898	6.80348	7.8967	5.54394	4.39066	5.07678	5.6933	8.70097	6.17696	4.74813	5.96801	6.93435	7.21675	4.67063	5.49384	5.99944	6.92299	5.68104	5.63411	6.12847	5.62458	4.48571
COLEC12	0.154582	0.0947942	0.527813	1.10292	0.81247	0.741005	0.965454	0.415071	0.104229	0.330216	0.936629	0.535766	1.57399	0.230909	0.540446	0.831098	0.431235	1.27164	0.648719	0.411518	0.465645	0.813703	1.73001	1.06938	0.12415	0.442679	0.386977	0.465602	0.846795	0.839177	0.0795027	0.14554	0.186398	0.344471	1.26188	0.3856	0.147941	0.663971	0.42189	0.747554	0.0808901	0.510582	0.418883	0.340226	0.1915	0.638016	0.338309	0.91736	0.0657567
CR1	0.0727498	0.0813007	0.278096	0.356669	0.500344	0.293976	0.296759	0.3446	0.207845	0.275176	0.494657	0.201274	0.499821	0.240039	0.311661	0.583757	0.420446	0.406146	0.137175	0.210488	0.337046	0.435734	0.74131	0.431881	0.0643714	0.141957	0.116642	0.333411	0.319232	0.0718471	0.0259291	0.0900106	0.167721	0.126837	0.16392	0.0241412	0.0198113	0.161742	0.26754	0.362851	0.284318	0.382431	0.040112	0.29806	0.0657157	0.0438222	0.164899	0.0704281	0.176678
CR2	0.0346057	0.0414606	0.00658893	0.196373	0.0248501	0	0.00454164	0.0436462	0.012439	0.021085	0.0258948	0.0241678	0.0340681	0.0240731	0.0326829	0.116362	0.0190736	1.20992	0.172456	0.0302909	0.0277239	0.036609	0.0163873	0.0267096	0.0133726	0.0123043	0	0.0418842	0.0160373	0.00616158	0.00557151	0	0	0.0187361	0	0	0.00519258	0.00770442	0.039263	0.0569569	0.0671696	0.108739	0.00951486	0.196539	0.0156943	0.0694996	0.0222926	0.00393404	0.213192
CREB1	2.35477	2.59573	3.01535	3.00331	3.0176	2.88443	2.74296	2.52794	2.68074	2.53921	3.03525	2.53875	2.86441	2.9501	2.67028	2.66043	2.88895	2.73721	3.01532	2.8187	3.15956	2.85099	3.41596	2.46145	1.93256	2.63635	2.13835	2.71619	2.70034	2.99419	2.24995	2.21351	2.75512	3.12751	3.29596	2.45163	2.65151	2.70086	3.08264	2.543	3.00208	2.56962	2.41949	2.90776	2.22399	1.86344	2.56939	2.5866	2.60319
CREB5	1.45668	1.92287	2.594	2.55656	3.19878	2.71971	2.71308	2.86553	2.44713	2.6192	3.26062	2.0726	1.76896	3.25116	2.86944	2.1354	2.4068	2.49365	1.80142	2.96941	2.98478	2.61457	1.85886	1.85004	1.30965	3.13793	2.14501	2.18196	1.94726	1.68582	2.25917	2.44589	2.3059	1.70444	1.46691	2.26651	1.87424	1.89882	2.49494	2.23356	2.53942	2.8794	2.35617	2.85877	2.60743	2.34387	3.24277	2.77157	2.64626
CREBBP	2.65823	2.67493	3.19755	3.30379	3.51239	3.41413	2.90415	3.05615	3.45608	3.07456	3.42517	3.3131	3.35986	3.56415	3.23991	3.08107	3.34155	3.03061	2.97224	3.31061	4.08205	3.27677	3.75394	2.96387	2.37919	3.16084	2.94087	3.37793	3.72872	3.57902	3.01905	2.88632	3.39729	3.26598	2.94538	2.88697	2.76958	2.93127	3.32527	3.51914	3.00569	2.83938	3.09702	3.52137	3.03191	2.60039	3.23468	3.13677	2.88689
CRP	0.0210727	0.0501057	0.208347	0.878373	0.0478121	0.0151276	0.054111	0.0487497	0.029973	0	0.0105189	0.0915662	0.0411936	0.0576817	0.0238433	1.29767	0.0307027	0.0307056	0.106961	0.045652	0.0983617	0.0355142	0.0548791	0.76096	0.0792104	0.0198345	1.14934	0.126733	0.0258316	0.0148924	0.853377	0.0992615	0	0.045009	0.634608	0.0342196	0.0250044	0.0907261	0.031811	1.09691	0.059376	0.0927835	0.0229596	0.116687	0	0.281388	0.0269782	0.0744486	0.0330379
CSF1	3.21743	3.38304	4.21839	3.61516	3.41822	3.51695	3.55338	3.88191	3.45551	3.89671	3.51737	3.46312	4.22016	4.55309	3.75207	4.28459	3.82286	3.33691	3.541	3.83487	3.86053	2.74671	4.24007	2.86311	3.62908	3.06299	4.35872	4.08038	4.1517	3.52698	4.18387	3.26325	3.57423	3.69758	3.94042	4.19625	3.20453	3.42072	4.40446	3.56201	3.92339	4.72398	4.95226	3.42543	3.89774	3.64399	3.3964	5.7289	4.30099
CSF1R	4.12896	4.22286	4.55273	4.75031	4.15298	4.70526	4.6613	5.37624	4.95262	5.04536	5.21837	5.14095	5.50897	5.80284	4.31581	5.0753	4.94953	4.42309	4.29007	5.00818	4.96595	4.5126	5.88674	4.21586	4.91863	3.81063	5.15282	5.1055	5.31327	4.55876	4.83379	4.35022	3.82262	3.76038	4.08896	4.17104	2.9574	3.69134	3.71447	4.93126	4.54474	4.1584	3.06149	3.90236	4.14657	3.04138	4.00702	6.04787	4.3578
CSF2	0.104799	0	0	0.0368333	0	0.147897	0.0279622	0.0210046	0.075532	0	0.129192	0.0592759	0.0352299	0	0.0404636	0.0477306	0	0	0.102845	0	0.0286715	0	0	0.133111	0.08107	0	0.0872953	0.073466	0.0652363	0	0.0342403	0.0371033	0.034596	0	0.0436987	0	0	0.0471705	0	0.0297421	0.0382863	0.196327	0	0	0.0481613	0.140272	0.0344473	0	0.0559443
CSF2RB	1.51697	1.6293	2.01795	2.58358	2.19478	2.15635	2.10509	2.60699	3.08674	1.98923	2.70632	2.3164	2.71373	2.9088	2.27408	2.60033	2.51161	2.16372	2.15891	2.00677	2.3878	2.20576	3.15627	1.9757	1.41411	1.27821	2.10944	2.9779	2.61829	2.51204	2.42291	1.7598	2.17578	1.56265	1.79237	1.23526	1.3937	1.46623	1.87871	2.19645	2.31218	2.13365	1.11348	2.30695	1.65441	1.05217	1.69779	2.66043	2.47394
CSF3	0	0	0.0287747	0.0391413	0.156645	0.0137373	0.00997483	0.029695	0	0.0116372	0.101734	0.123286	0.0125878	0	0.021658	0.0255775	0.0278947	0.0552656	0.0249759	0	0.0102295	0	0.0428745	0.114015	0	0	0.0826582	0.0264741	0.0350567	0	0	0.0132627	0.0960331	0.0609397	0.135034	0.977823	0.0779803	0.0664405	0.178279	0.0727086	0.571651	0.0246406	0.0208547	0.126651	0.392743	0.0309993	0.0605066	0.0257738	0.0398876
CSF3R	1.1021	2.08931	2.26352	1.56351	1.90334	1.85926	1.81626	1.878	2.49238	1.79142	2.18347	2.49183	1.70265	2.92495	1.61207	2.32183	2.31611	1.57524	1.34264	1.72158	1.94436	1.27467	1.86036	1.66672	1.65689	1.17263	1.62254	2.16984	1.70624	1.41381	2.43767	1.96864	1.44236	1.52164	0.97647	1.0577	0.957873	1.69208	2.25018	1.78842	2.28077	1.99552	1.12381	2.26248	1.4153	1.25705	1.42633	3.13831	2.00779
CT45A1	0	0	0	0	0.0183648	0	0	0	0	0	0	0	0	0.0222025	0	0	0	0	0	0	0.0170984	0	0	0	0	0	0	0	0	0.0225873	0	0	0	0	0	0	0	0.0282031	0	0	0	0	0.0174912	0.0183653	0.0287994	0	0	0	0
CTAG1B	0	0	0	0	0	0	0	0	0	0	0	0	0	0	0	0	0	0	0	0	0.0225449	0	0	0	0	0	0	0	0	0	0	0	0	0	0	0	0	0	0	0	0	0	0	0	0	0	0	0	0
CTAGE1	0.00987877	0.00791465	0.0514077	0.00678842	0	0.00708399	0.0305718	0.0343194	0.0140742	0.0238474	0.0437015	0	0	0.0339495	0.0222806	0.0132159	0.0144188	0.0144201	0.0509364	0.0129374	0	0	0.00372673	0.0101375	0	0.0185328	0.00546068	0.0136812	0.0181425	0	0	0.00683869	0.0190323	0	0.0080694	0	0	0.00871908	0	0.0163496	0.00705911	0	0.0161206	0.103994	0	0.0318875	0.00634437	0	0.00519261
CTCFL	0.00955013	0	0.0601562	0.00328491	0.0405682	0.0305636	0	0.0166889	0.00681936	0.00290245	0.00949958	0.00532414	0.0341731	0.0425339	0.0108114	0.0233382	0.0346002	0.054974	0.0522889	0.0249073	0.0253034	0.00405172	0.0285712	0.0435862	0.00733223	0.0378134	0.00264179	0.0165144	0.0262316	0.0267783	0.00305115	0.00330926	0.0395765	0.00515	0.0116854	0.0116759	0.00851363	0.0498502	0.0604211	0.00792509	0.00682405	0.00923983	0.00781377	0.0163649	0.0383395	0.140927	0.0213526	0.0192699	0.0100218
CTLA4	0.339952	0.922765	0.396634	0.733254	0.671295	0.390208	0.565116	1.13603	1.83753	1.40344	0.657451	1.52807	0.126666	2.54517	0.611609	1.16107	1.49022	0.556073	1.07473	0.79866	0.740388	0.393814	0.318962	0.530997	1.01381	0.0188585	0.478868	0.598295	0.599458	0.73185	0.986048	0.207564	0.623473	1.22672	0.269624	0.900668	0.321066	0.346466	1.40177	0.708466	1.20029	1.92791	0.433691	0.443941	1.35051	0.563282	0.507527	1.06247	1.23289
CTSG	0.0904929	1.28327	0.1972	0.236024	1.90404	1.08981	0.265169	2.07919	0.848361	0.177416	0.305792	0.051074	1.32243	0.716411	0.343491	2.07971	0.677476	0.705708	0.0983347	0.178892	0.126942	1.20005	0.908635	1.21953	0.136617	1.49414	0.737189	0.256406	0.245451	1.39407	0.31918	1.14318	0.530913	0.431411	0.297475	0.255323	0.428812	0.156038	0.62244	1.00158	0.578143	0.612422	0.219932	3.07467	1.4594	0.433951	0.32093	0.17147	0.913222
CTSH	4.81053	5.60011	4.92588	4.27541	4.4535	4.8754	4.14751	4.52483	5.23047	4.07543	4.3702	5.18168	3.75886	4.84448	5.2159	4.61885	4.28271	5.05025	4.3414	4.79923	4.24289	4.04637	4.17665	5.12794	4.56486	5.19167	4.46915	3.99045	4.90832	4.57585	4.75461	5.29894	5.57024	4.53677	3.28714	4.90518	4.54364	4.88248	4.08066	4.16832	4.34499	4.33134	4.30088	4.26774	4.91477	3.49621	4.99	5.36402	4.2711
CTSL	6.5127	5.59945	6.44381	5.98143	6.64807	6.3939	6.50664	6.39715	6.3107	7.21852	6.36607	6.64605	6.33673	6.43297	6.72008	6.88451	6.80619	6.3909	6.32445	6.73798	5.54726	7.05145	5.88868	6.57719	6.85648	6.85689	6.84321	6.29513	6.54407	6.60821	6.36623	7.55474	6.56372	6.89931	6.07333	6.52256	6.76688	6.628	6.01171	6.55632	6.42971	6.52937	5.90044	6.21212	6.31409	5.1537	6.62954	6.67649	6.58065
CTSS	4.38453	4.91674	5.69501	5.0551	4.73651	4.86056	5.28875	5.3926	6.39354	5.48258	5.18581	5.98879	4.97381	6.12407	5.33902	6.45271	5.37778	4.67112	5.26857	5.38879	5.47432	5.68334	5.64138	5.25016	5.05346	3.85091	5.18423	5.39323	4.89791	4.43106	4.55325	5.06021	4.62138	4.88665	4.59733	4.36587	4.82781	5.21211	4.65682	5.0302	5.55134	4.99456	3.06589	4.31746	4.01255	3.72026	4.14135	5.70155	5.1198
CTSW	0.696798	2.64005	2.94472	1.70544	2.61933	1.40236	3.35331	2.35688	3.16953	2.69149	2.9155	3.13687	1.80783	3.87768	2.99286	3.81898	3.20272	2.40923	3.18884	1.93883	2.83936	1.86834	2.21082	2.92979	3.48222	1.26521	2.22184	2.90105	3.31892	2.27965	1.03956	2.31374	3.37236	2.22	2.13063	3.58002	2.00818	3.21378	3.2087	2.74063	3.52233	3.72515	4.33284	3.33553	3.36152	2.62757	2.50299	3.07883	3.7529
CX3CL1	6.14743	4.19111	5.95583	4.83142	5.77513	4.8023	4.95761	5.53509	5.61594	5.49861	5.92464	5.76758	5.9795	5.42757	6.16556	5.16848	5.88265	5.47895	5.49733	5.08885	5.86536	5.87598	5.46595	5.14232	6.0072	5.2814	5.76881	6.46832	6.36492	6.55341	6.07915	5.37878	6.04485	7.0828	5.77753	6.21921	5.67436	5.67222	6.01089	5.45926	5.88837	4.7854	5.15199	5.43297	5.07522	4.58839	5.50678	5.91477	5.81251
CX3CR1	2.42551	1.9813	2.4793	2.48237	1.49596	2.87806	3.61588	3.53066	2.38204	4.08346	4.26838	2.80667	4.01238	3.74564	2.90891	3.10093	2.36799	1.87979	2.89906	3.43645	3.4373	1.56791	4.54473	1.00227	2.46087	2.2059	2.72263	3.33872	3.36633	2.66121	4.35475	2.60059	1.11112	1.86662	2.49448	1.87436	1.04952	1.96553	1.05343	1.62133	3.21693	0.941665	2.90947	2.70121	2.36914	1.2109	2.18869	3.11563	2.90938
CXCL1	1.66597	5.38632	3.15698	4.39489	0.93872	0.97595	0.835421	2.57113	1.00851	4.32638	2.64272	2.2227	1.6675	1.52154	0.560718	1.83331	0.79555	3.02219	0.458289	2.22	0.134237	0.231885	0.948651	0.317903	1.93569	0.461167	1.0866	1.56895	0.967195	1.50544	4.67338	0.396596	1.28071	2.24627	1.61081	2.40373	2.91923	0.770959	4.93394	0.97182	1.84665	1.74239	3.68338	0.45074	3.4726	1.44563	1.65186	6.17727	4.44738
CXCL10	4.89802	4.69532	6.18359	4.35048	4.59494	2.81772	5.10973	2.94549	6.63903	7.17585	4.91479	5.52602	1.63272	5.88123	4.8471	6.15062	6.55267	4.40213	3.77869	4.38675	4.64256	4.1815	2.19768	3.20801	5.90107	1.4497	3.42494	4.1664	3.62407	4.90333	4.13909	3.38774	5.15887	4.36659	3.047	4.90466	4.63573	3.43118	6.29793	3.86287	5.42345	6.76662	4.78911	3.10308	4.0984	4.12784	3.24885	3.34229	6.80379
CXCL11	1.98838	1.87766	3.14604	1.64768	1.99288	0.564305	1.99524	0.677057	3.92916	3.34609	2.01334	2.69307	0.564846	3.52634	2.73572	3.00121	3.83451	1.53454	1.43113	1.44614	2.27054	1.82904	0.721847	1.72089	3.02303	0.320232	1.15471	1.95883	1.56348	2.32183	1.37019	1.53703	2.34891	0.941359	1.66407	3.22925	1.66001	1.2202	3.23892	1.48319	2.94487	4.18085	1.98414	1.01022	2.25717	1.39275	1.10848	1.37126	3.26593
CXCL12	3.23808	4.6197	3.50005	3.16519	5.09464	3.47985	2.77657	4.02618	3.75581	3.0769	3.80968	5.1504	4.31824	3.4009	3.01337	3.10388	4.07507	4.20083	5.16109	3.21457	3.59069	3.45821	4.91004	3.17451	1.99928	5.21241	3.09051	2.61069	4.39943	4.66049	4.84193	5.26286	4.55563	2.97093	3.5108	4.60426	2.80851	3.43767	4.13535	2.99904	3.09664	2.57351	3.93198	2.58093	2.14986	1.9863	2.84598	5.61903	4.76468
CXCL13	0.837783	2.04213	3.32654	0.596447	0.605896	0.236476	0.690202	0.293769	0.643069	2.28759	0.411139	0.477303	0.0763959	1.16024	0.901653	2.75758	2.24043	0.381733	0.546508	0.739844	0.780344	0.64292	0.159616	0.757916	2.07406	0.221181	0.185511	0.573789	0.32699	0.0415533	0.368034	0	1.38685	0.39216	0.491508	4.37892	0.0861642	0.680958	1.97069	0.200281	1.16504	3.97621	1.11324	0.661065	2.18497	0.950265	0.978296	0.212213	2.44255
CXCL14	7.34279	8.33548	7.29334	5.25587	7.55632	7.26479	6.76005	7.08109	7.9478	7.32843	8.2197	8.05831	7.23975	7.46763	7.37081	7.69614	8.46218	8.34506	6.40392	6.68682	6.67271	7.50179	6.14974	8.03001	7.66746	8.4622	8.19377	7.79642	7.60624	6.96526	8.301	7.95526	7.65472	6.71328	5.63658	8.3561	9.32176	7.31962	7.47785	6.55796	5.42978	6.85627	8.01924	5.81747	6.97948	7.55754	7.48422	7.55688	8.0242
CXCL16	4.57697	4.59756	4.87439	4.6176	4.54429	4.44467	4.70501	4.99323	5.50719	4.99176	4.93851	5.41271	4.89111	5.75306	4.48466	5.06339	5.24339	4.91708	4.52437	4.59305	4.53763	4.70025	4.81266	4.54246	4.84353	4.46142	5.75135	4.92499	4.90265	4.88207	4.74937	4.92931	4.35974	4.31969	3.92659	4.18434	4.88609	4.50883	4.76639	5.64647	5.08349	4.64744	3.69626	4.15861	3.7969	3.39748	3.9909	5.87986	5.12592
CXCL2	1.71931	4.33935	2.32055	4.77839	2.4545	2.48593	1.66293	3.39482	2.4626	4.73612	4.5462	2.3885	2.05369	1.32592	2.53926	3.54237	1.79513	2.18266	2.47885	2.9291	1.84003	1.06793	1.07631	1.3108	2.19011	0.344422	2.27499	1.58539	1.45806	1.1993	4.64996	1.63456	3.27944	2.18056	2.19597	1.85912	1.61669	1.92886	6.96064	2.0711	2.78026	3.45529	2.86853	1.67089	4.58777	2.58074	2.95795	4.82863	4.57532
CXCL3	0.295297	0.469992	0.288888	1.17993	0.775185	0.820276	0.637183	0.727162	0.543509	0.900704	2.21665	0.218634	0.461523	0.210922	0.483862	0.852224	0.326442	0.455382	0.26413	0.32316	0.476684	0.0560342	0.18371	0.159052	0.305392	0.0269499	0.468282	0.374568	0.326865	0.326997	1.40272	0.198913	0.239718	0.48838	0.25861	0.372114	0.182618	0.23489	2.59962	0.217262	0.687453	0.370698	0.727277	0.186115	1.28968	0.563692	0.789495	1.21939	1.74368
CXCL5	0.0496936	0.0399219	0.0743185	1.57173	0.102415	1.01506	0.165267	3.90185	0.807368	0.173147	1.04488	1.33439	1.15475	2.28396	0.261175	0.644551	0.0484514	0.338819	1.28892	1.45727	0.224105	0.318844	0.742278	0.116259	0.441987	0.0391052	0.124677	0.144433	3.35373	0.0467728	0.863324	0.16501	0.0427888	0.747864	2.30126	0.180652	2.11015	1.3771	4.61351	0.247697	0.0473388	0.063784	0.938845	0	1.77444	0.53568	1.70615	6.07884	0.273134
CXCL6	1.14322	4.72785	0.822325	2.81962	0.0870632	0.0415078	0.0302184	2.0406	0.410793	1.20762	0.241687	3.68253	1.67863	1.31457	0.225521	0.395389	0.656059	1.59235	0.246671	1.00645	0.0910256	0.383834	0.478889	0.0199699	1.44869	0.0273901	0.0840192	0.237467	1.05353	0.0408682	2.67679	0.026848	0.264526	1.22992	1.41906	1.90158	4.0751	0.378018	1.36993	0.0841661	0.462702	1.65351	3.58784	0.0332684	0.550947	0.428723	0.364552	6.7185	0.788248
CXCL9	4.08684	4.16831	4.36019	3.85387	3.95097	2.26021	3.97576	2.40622	6.82004	5.44994	4.86492	4.99715	1.98838	5.10824	4.34206	4.89356	5.54604	3.6612	3.71894	3.95707	4.99974	4.22214	2.2397	3.59884	4.72436	1.25062	2.82244	4.14757	4.16828	4.86199	3.83588	3.10349	4.27148	2.29724	2.71476	5.15798	3.8184	2.85285	5.4154	3.99179	4.3676	5.87113	3.86109	2.87289	4.30163	3.87513	2.85868	3.22105	5.8695
CXCR1	0.146978	0.505678	0.847918	0.381455	1.06461	0.588495	0.275582	0.576995	0.626732	0.541289	0.983959	0.801543	1.00064	0.50713	0.584345	0.484405	1.12159	0.702384	0.33901	0.533907	0.348253	0.589382	0.646363	0.887493	0.776586	0.528922	0.351891	0.464746	0.644614	0.0824633	0.340165	0.402049	0.865081	1.68707	0.590571	0.40136	0.208829	0.71485	1.10203	0.547169	0.854515	0.485054	0.461285	0.841114	0.174859	0.331591	0.442811	1.18989	1.19816
CXCR2	0.162584	0.763784	0.816636	0.302239	1.44807	0.757232	0.519845	0.753496	1.16592	0.683971	1.30423	0.940706	1.05506	0.693243	0.711417	0.580822	1.22739	0.774864	0.398307	0.570665	0.526095	0.758426	0.751849	0.981626	0.501149	0.797546	0.302135	0.466493	0.444184	0.133649	0.33045	0.319014	0.832148	1.1604	0.579556	0.274493	0.127866	0.422253	0.990723	0.606522	0.863008	0.354054	0.511149	0.94066	0.0924085	0.237663	0.338984	1.12208	1.05565
CXCR3	1.41496	0.888608	1.57876	1.28577	0.904847	0.670168	1.96739	0.918191	2.27788	2.04213	1.64676	1.81116	0.662866	2.01298	1.17523	2.14023	1.9891	1.17187	1.22564	0.94816	1.54161	0.911061	1.35244	0.922867	2.28813	0.282762	0.838661	2.02515	1.44609	1.40953	1.93475	0.710694	2.08104	0.367996	0.797857	1.58191	0.922793	1.22049	1.00724	0.94219	2.05699	2.07524	1.82173	1.91865	1.67273	1.38823	0.891551	1.36231	2.14239
CXCR4	6.93615	7.61824	6.46374	6.07504	6.03412	6.03684	7.02645	6.74427	6.42405	7.35197	6.19577	6.92555	6.6092	7.52653	6.63408	7.08273	6.22688	5.9194	7.14764	6.27009	7.05383	5.50509	6.51785	6.85626	6.49344	4.27795	6.15499	7.87034	6.93813	5.74438	5.35353	5.4204	6.24617	5.79017	7.21613	6.87089	5.58177	6.5698	6.38012	6.35104	6.04541	6.86834	6.12601	7.11653	7.00711	5.48549	6.99864	7.60415	6.56522
CXCR5	0.00962102	0	0	0.00661111	0.0164856	0.0341696	0.0149667	0.0186685	0	0	0.0425742	0.00536372	0.00632042	0.00667509	0.0288636	0.021389	0.0279509	0.00703932	0.0373783	0.0126002	0.0102502	0.0202948	0.0287819	0.024557	0.0437633	0.0135591	0.00531799	0.00667772	0.0118043	0.00679141	0	0.00666007	0.00620558	0	0.0388724	0	0.00572356	0.0084915	0.0432262	0.0106355	0.0137169	0.0185572	0	0.106507	0.0086723	0.0104284	0.0245573	0.00433651	0.0350317
CXCR6	1.19539	0.987314	1.70507	0.807817	1.00311	0.745235	1.69938	1.7698	1.57304	1.92246	1.14076	1.8814	0.343023	1.85262	0.903133	2.41799	1.87042	0.914984	1.32884	1.20772	1.02817	0.597386	1.17348	0.90138	1.50314	0.374106	0.976859	1.42218	1.21314	0.755202	1.35314	0.780775	1.37649	0.64852	1.33451	1.17478	0.520671	0.754517	1.06393	0.816515	1.67105	1.45157	0.631228	1.24438	0.893504	0.683062	0.62755	1.24682	1.57603
CYBB	2.96044	4.01254	4.85715	4.66862	4.32447	4.67218	4.93775	4.74362	5.31437	4.88403	5.35116	4.70505	4.80227	5.74919	4.41452	5.28232	4.99556	4.25	3.69791	4.80868	4.88861	4.87028	5.57063	3.85839	4.27452	4.14643	4.0689	4.30914	4.34375	3.46224	3.89865	3.72505	3.02091	3.9003	3.77327	2.74942	2.39427	3.22868	2.96816	3.9986	4.64318	3.7482	1.82507	3.90509	2.80068	2.03295	3.26487	4.83142	3.76296
CYFIP2	4.17292	3.79962	4.59379	3.31647	4.74122	5.17165	4.93441	4.72767	4.46614	4.29776	4.41511	4.22297	3.45743	4.23245	5.14046	4.47917	4.69376	4.56264	3.72341	4.65224	4.3499	4.59652	3.64792	5.23081	4.04303	5.91129	3.88069	4.13988	4.10921	3.9745	4.1332	4.34529	4.78859	3.89431	3.00059	3.35025	3.90001	3.9256	3.47188	4.625	4.87398	4.04645	3.81713	3.87231	3.00242	3.49389	4.32615	2.68292	3.45512
CYLD	2.2483	1.94258	2.84707	2.43478	3.07077	2.50702	2.97463	2.66077	2.87929	2.66184	2.95738	2.60945	2.40142	3.35974	2.78056	2.7277	2.90546	2.60632	2.72329	2.61915	2.99951	2.95134	2.90036	2.17738	2.3117	2.22916	2.41557	2.43395	2.64892	2.51707	2.49235	2.08938	2.6562	2.83781	2.35922	2.43498	2.4798	2.2955	3.05582	2.21593	3.12784	3.00974	2.23167	2.50208	2.83084	2.05492	2.27821	2.60763	2.9205
DDX43	2.01504	2.36279	0.0452543	0.240323	0.164713	0.356109	0.0994063	2.27637	0.445382	2.33575	0.10238	2.93435	0.115259	0.251369	0.238097	0.0336204	0.043878	0.158099	0.514135	0.204539	0.0866542	1.55635	0.671233	0.746302	0.186185	0.0699585	0.0975491	0.140817	0.354826	0.547751	0.344092	0.250848	0.42248	0.227264	0	1.46786	0.0533198	0.10373	0.291672	0.564506	0.56074	0.113358	0.164674	0.17248	2.1889	0.28402	0.166008	0.239492	2.21291
DDX50	4.38855	4.88474	4.27544	3.94715	4.23027	4.38315	4.31456	3.98189	4.07241	4.21196	3.42478	4.44518	4.2243	4.22333	3.94277	3.91383	4.2338	4.385	4.61017	4.4271	4.26148	4.11731	4.35363	4.15988	4.47297	4.18345	4.27163	4.32902	4.32288	4.17623	4.0193	4.43612	4.0802	4.87507	4.62954	4.10632	4.18652	4.52346	4.14401	4.14794	4.301	4.31012	4.00138	4.08081	3.56887	2.99737	4.24417	4.24428	4.12792
DDX58	3.04623	3.27195	3.73536	3.39811	3.51784	3.20198	3.51666	3.22776	4.13173	3.13382	4.04683	3.84487	3.47604	4.12878	3.81848	3.51895	4.14871	3.64399	3.35361	3.76575	3.01049	3.72181	3.79319	3.03433	3.55821	3.5895	3.12017	3.35042	3.09339	3.27846	2.90862	2.81231	3.5142	3.15488	2.84676	3.22922	3.45819	3.05327	3.21362	3.31273	3.2322	3.30094	3.4431	3.66794	2.97143	2.73077	3.74401	3.44026	3.61702
DEFB1	6.45469	4.48883	6.61506	2.08264	5.1403	1.99173	3.75169	5.12222	3.23375	6.54912	3.52982	5.40714	4.74875	4.18212	3.05411	6.6434	4.04087	6.65139	5.04595	7.31898	4.97743	4.8683	6.34472	6.04631	7.19955	3.00573	7.83592	6.57655	6.31461	6.73946	7.65736	6.66224	6.46582	5.47517	6.58934	6.64543	4.32029	6.54996	6.30902	5.72861	6.72287	5.23428	7.2844	6.5585	4.04279	5.88352	7.05147	4.12634	3.61231
DHX16	3.45763	2.53535	3.42058	3.48754	3.7731	3.58131	3.36562	3.6756	3.78019	3.54332	3.46802	3.62775	3.83302	3.89269	3.58833	3.34218	3.80047	3.71882	3.27011	3.59933	3.51311	3.14205	3.56431	3.3485	3.67659	3.51242	3.60044	3.72043	3.67175	3.9075	3.90298	3.75839	3.81133	2.83466	3.12787	2.6381	3.30604	3.06265	3.65993	3.66973	3.38066	3.76953	3.64578	3.82321	3.88926	4.33746	3.87898	3.37922	3.62244
DMBT1	0.0314446	0.0293925	0.122522	0.098401	0	0.0374661	0.0326575	0.178278	0.109156	0.209016	0.0286986	0.0320845	0.0712228	0.116362	0.166082	0.078263	0.0643782	0.0569571	0.04098	0.0700479	0.025186	0.033267	0.12048	0.0402158	0.0790863	0.00745793	0.0824045	0.0681639	0.0605158	0.100999	0.132242	0.0326043	0.0568907	0.0226438	0.100239	0.163268	0.00941236	0.0595228	0.0666745	0.0574318	0.0262363	0.0990337	0.18159	0.195454	0.145217	0.121147	0.0728944	0.0900936	0.0275399
DNAJC14	2.40658	2.49709	2.64911	2.90948	2.8305	2.57474	2.67143	2.74402	2.52989	2.30428	2.96914	2.39885	2.55807	2.71078	2.64057	2.57754	2.7771	2.65578	2.4488	2.66945	3.06534	3.14181	2.90369	2.33066	1.67985	2.42058	2.90209	2.6221	2.96722	2.85747	2.55054	2.4023	2.84793	2.40742	2.7703	2.20751	2.68982	2.60889	2.59179	2.57743	3.0201	2.51338	1.98356	2.80567	1.92081	1.58793	2.32415	2.68649	2.7329
DOCK9	2.61594	2.46983	3.42296	3.50612	3.45458	2.74634	3.344	2.29254	2.92152	2.62351	3.18732	2.81622	3.74847	3.33555	3.27987	2.38408	2.63113	3.16757	3.28521	2.73473	3.52185	2.77308	4.34916	3.56997	2.0057	2.33588	2.4536	3.87376	3.86565	3.58807	2.63939	1.91623	4.07727	2.95453	4.40401	3.8261	2.57107	3.7171	4.00095	3.16721	2.96086	2.96215	2.01725	3.00623	2.53582	1.80113	2.69224	3.37611	3.07412
DPP4	5.95022	5.36126	5.47049	4.64784	5.75463	6.07212	5.50322	5.01628	5.53159	5.91507	6.13791	5.24514	4.67286	5.73466	5.80715	5.8127	6.15661	5.64526	5.62437	5.72795	5.39128	5.48314	4.84848	6.13379	5.18697	6.03729	5.99018	5.22475	5.69298	6.32978	5.41354	6.76191	5.30734	5.96981	4.5858	4.89435	5.82815	6.27267	5.78042	5.57447	6.22164	5.65011	4.15701	5.92407	4.62657	4.06069	4.62147	4.62834	5.34441
DUSP4	1.24654	0.872489	1.66274	1.82293	1.5894	1.13941	1.85307	1.20026	1.70043	1.47708	1.39036	1.31331	1.60793	2.65293	0.964678	1.43194	2.08813	1.82193	1.48005	0.914972	1.62747	1.26589	1.55851	0.939774	1.0444	0.4812	1.13871	1.75317	1.20587	1.73211	1.69482	0.896614	2.11945	1.41782	1.22694	1.2984	0.833129	1.10903	1.96584	1.43227	2.28398	1.97451	1.35305	1.47754	1.53218	1.09652	0.857878	1.01838	1.49251
DUSP6	5.10402	3.55916	4.72314	4.84331	4.89458	4.18041	3.89137	5.35889	4.09672	4.76393	4.93195	4.38322	5.21676	3.76403	4.39153	4.78637	4.57279	4.29683	5.08269	3.93878	4.70676	5.0184	5.19919	3.73232	3.74404	2.84551	4.32541	5.01373	4.48268	5.26731	4.41233	3.37071	5.20329	4.31869	4.85388	4.27162	4.58966	4.08394	4.79434	3.95052	5.03593	4.98492	3.68558	4.68596	4.79323	4.62193	4.08395	4.50582	4.72543
EBI3	1.93245	2.73887	2.78739	2.25948	1.87595	1.32499	1.56914	2.26645	3.32105	2.6729	2.57557	2.46922	2.41094	3.2452	2.19895	2.13474	2.34607	1.98326	2.09622	2.2521	2.26721	1.61037	2.5613	1.88811	3.04664	1.59472	2.15911	2.47168	3.13231	1.78346	3.09624	1.70109	2.07999	2.47259	1.99894	2.78556	1.49799	2.43846	2.1123	1.89506	2.45944	2.37424	2.02548	1.27965	2.12097	2.00152	1.37828	3.43387	3.00069
ECSIT	4.68337	4.53884	4.11774	3.99938	4.16211	4.26653	3.86747	4.45332	4.33281	4.37327	3.84377	4.26435	4.08945	3.9163	4.33815	4.09605	4.02091	4.42888	3.8212	4.18097	3.64206	4.27582	3.78852	4.45968	4.68548	4.59048	4.81532	4.2299	4.32805	4.27488	4.33606	4.97464	4.57042	3.96997	4.27206	4.51065	4.15532	4.03043	4.27698	4.46709	4.04154	4.16468	4.51495	4.66485	4.49308	4.45694	4.79247	3.94669	4.6511
EDC3	2.72517	2.62261	2.89814	2.81844	2.81707	2.66451	2.63589	2.83059	2.9858	2.56783	2.61155	2.75707	3.00336	2.951	2.78204	2.59699	2.87918	2.83103	2.88687	2.62867	2.93125	2.79011	2.93606	3.09319	2.82731	2.59777	2.69674	2.74681	2.85142	2.77799	2.44881	2.64691	2.73782	2.62771	2.62297	2.59395	2.48748	2.52398	2.95951	3.06399	2.67154	2.62986	2.90426	2.91262	2.6234	2.22126	2.8967	2.63267	2.38734
EGR1	7.38536	6.12513	4.30575	6.99706	8.41219	8.53031	7.8834	7.6494	5.85885	9.69424	10.5015	5.97594	5.62103	6.18347	5.15793	7.285	6.03619	5.59982	7.514	4.69884	7.84846	5.35177	6.57275	5.64556	4.78059	2.44834	6.08641	7.63271	4.53667	7.27573	9.56815	4.95856	6.06542	5.81188	5.5901	4.11391	7.15647	5.66311	6.45423	6.35945	6.84616	4.1729	5.69096	9.68825	7.80437	6.67956	6.00526	5.38979	6.26871
EGR2	1.68264	0.659115	1.0304	1.90375	1.95622	2.84009	1.82144	2.2147	0.831667	4.10644	5.49404	1.24702	1.18665	2.26607	0.816854	1.94715	1.43488	1.0895	2.99029	0.734476	1.37222	1.53894	2.19411	1.55296	0.888199	0.212618	1.29568	1.57985	1.15613	2.45797	5.72769	0.693241	1.47835	0.627839	1.21332	0.71583	1.52908	1.372	1.0121	0.900356	1.22099	0.683871	1.07317	3.91197	2.4104	1.24105	1.01118	1.13068	1.39396
EIF2B4	3.37127	3.25362	3.01953	2.76946	2.98817	2.76682	2.71368	2.94023	2.79823	2.97341	2.58025	2.71623	2.90023	2.75446	3.04052	2.73184	2.89907	3.00288	3.03249	2.88644	3.05252	2.35763	2.74023	2.89593	3.18989	2.73411	2.87436	2.81536	2.84507	3.19935	2.73451	2.96175	2.68131	2.64902	2.79886	2.65374	2.74601	2.78893	3.0743	2.65197	2.60036	3.23303	3.2378	3.44333	3.23088	3.43673	3.08905	2.80764	2.9863
ELANE	0.0410194	0.096629	0.0310454	0.109947	0.0697519	0.819233	0.0839707	0.210621	0.219828	0.0496027	0.138036	0.19471	0.540221	0.0285539	0.0310788	0.10736	0.0595785	0.144586	0.202694	0.0535425	0.127237	0.0175123	0.176683	0.0626713	0	0.0386247	0.547564	0.0840526	0.14566	0.0290477	0.0774628	0.163067	0.0265596	0	0.160555	0.0663279	0.0245099	0.204977	0.285107	0.110673	0.432965	0.176581	0.60295	3.92764	0.67602	0.357749	0.151854	0.125425	0.0640617
ELK1	3.23168	3.44515	3.52309	3.51214	3.28199	3.22028	3.36918	3.44868	3.3202	3.24195	3.17092	3.39372	3.48132	3.13172	3.07573	3.33288	3.31436	3.17576	3.48756	3.11439	3.53077	3.68315	3.38492	3.93168	2.74769	2.83681	3.39513	3.39704	3.43831	3.45034	3.55422	2.95789	3.28653	3.57735	3.65648	3.75989	3.18536	3.51287	3.70165	3.43721	3.27356	3.83707	3.68668	3.72891	3.36471	2.83296	3.40575	3.44368	3.15873
ENG	7.69621	5.26441	6.92637	7.23109	6.15287	6.4338	6.31038	7.00178	6.63353	6.46491	6.88117	6.56535	8.1888	6.4906	6.93086	6.28266	6.96477	6.93691	7.57675	6.13272	7.14157	6.74383	7.97527	7.25831	6.96088	5.29854	6.9203	7.80171	7.57905	7.91074	7.59512	6.59805	7.49065	6.83226	7.43925	7.3831	7.17594	7.1015	6.97589	7.09505	6.88352	6.31034	6.96604	6.53542	7.32276	6.41703	6.53869	7.2915	7.35958
ENTPD1	2.76656	2.44857	3.29537	3.67056	2.95146	3.1928	3.30883	2.88838	3.09762	2.73472	2.90841	2.90997	3.60396	3.60004	3.24061	2.94288	3.21611	2.81368	3.59975	2.89865	3.47412	2.83731	4.08748	3.11879	2.83381	2.5386	2.61455	3.22496	3.16347	3.0526	2.59129	2.42147	3.34492	2.45773	3.88634	3.03853	2.64028	2.9845	3.16416	2.99699	3.19743	2.69758	2.74951	2.8668	3.00394	2.59844	2.79488	3.10386	3.10302
EOMES	0.648613	0.898035	1.52492	0.648736	1.06425	0.69744	1.95509	0.502557	1.86774	1.47777	1.49517	1.32901	0.87613	2.97504	0.789633	1.69808	2.18792	0.926807	1.16049	0.840181	1.5748	0.552885	0.738595	0.823617	1.22117	0.25186	0.492926	1.23579	1.20439	0.537826	0.819807	0.737552	1.69656	0.703779	0.529609	1.26837	0.55319	0.854767	0.992157	0.686883	1.88212	1.37583	1.20973	1.3271	1.13166	0.668202	0.589345	0.756653	1.30843
EP300	2.86744	3.72725	3.94301	4.06063	4.38555	4.11974	3.79204	3.42029	3.98244	3.63807	4.09104	3.7164	3.90912	4.27341	3.93217	3.40849	4.12948	3.73978	3.78544	3.95997	4.32626	4.28402	4.47387	3.55092	1.884	3.89658	3.43583	3.80881	4.10961	4.19377	3.53355	3.07204	3.94351	3.59321	3.53261	3.51284	3.42486	3.59352	3.98964	3.8832	3.83277	3.59665	3.50459	4.02063	3.4426	2.95811	3.84824	3.62761	3.67286
EPCAM	3.8708	5.41991	3.42228	3.68485	4.73772	3.97084	0.906404	4.40923	4.39233	4.29702	1.76056	4.09023	3.27629	3.17816	4.74931	2.09547	4.34377	5.12155	4.32406	4.2609	1.03371	4.71087	3.40314	5.12116	4.58213	4.82929	4.39017	3.31741	3.49969	4.39879	2.84006	5.48139	3.52094	3.96241	3.76206	4.19751	4.86342	3.24387	4.45119	5.11809	4.17645	4.02975	3.61061	5.3052	2.95922	4.45639	4.70569	4.61973	3.93534
ERCC3	3.19663	2.99912	2.88208	3.04414	3.05953	3.00199	2.92387	3.07091	3.09211	3.12521	2.94416	3.05563	3.1161	3.41819	3.14626	2.55204	3.11776	2.80922	3.08005	3.00956	3.22363	2.45283	2.97175	3.05338	3.08673	2.73287	3.06699	3.13423	3.14613	3.54579	3.27056	3.06312	3.25631	2.56508	2.51077	2.69809	2.90498	2.719	2.85112	3.17884	2.8208	2.92522	3.13219	3.45008	3.27415	3.20677	3.14777	2.94336	3.00652
ETS1	5.4251	4.95293	6.20748	5.75811	5.98578	5.31011	5.52729	5.61	5.95403	5.23538	5.81289	5.32724	6.46029	5.76478	5.49504	5.03455	6.00013	5.70021	6.42182	5.41535	6.02356	6.02182	7.01313	5.7688	4.56608	4.79232	4.776	6.00711	5.91306	6.39963	5.48475	4.73298	6.43212	6.13515	6.27084	5.64722	5.04322	5.84071	6.49239	5.51775	5.87953	5.97277	4.82817	5.51708	4.88439	4.1597	5.17352	5.7788	5.81904
EWSR1	4.42108	3.86854	4.09927	4.418	4.39654	4.23807	4.32698	4.49085	4.52244	4.14723	4.20766	4.03997	4.37245	4.51415	4.39231	3.78183	4.48435	4.27085	4.24079	4.13287	4.39374	3.92445	4.29073	4.3775	4.22674	3.799	4.77748	4.53639	4.48607	4.37248	4.48651	4.35279	4.6616	3.47868	3.76857	3.84217	3.99018	3.98864	4.17877	4.14872	4.16697	4.41032	4.35373	4.48343	4.36897	4.75422	4.34922	4.41787	4.65224
F12	1.84013	2.82157	0.947623	1.59512	0.90341	2.69528	1.46638	0.838188	1.01688	1.0278	1.38893	1.75116	0.725443	0.76348	2.7177	0.759695	0.578265	1.19133	0.0786121	1.44461	0.0564926	1.27988	0.429358	1.72338	2.38009	3.03698	2.08151	0.890455	0.999396	1.38728	1.1429	3.00614	0.825844	0.127293	1.07129	0.616111	1.7292	1.01451	1.88802	2.09554	1.2623	2.39902	1.08054	0.539674	0.242834	1.66751	1.11149	1.38613	0.679173
F13A1	2.38657	1.81785	3.62838	4.78138	5.29855	5.10032	3.04346	5.92159	1.67025	4.91266	5.25204	2.98651	6.37871	4.75064	3.57569	5.74192	4.37623	4.27636	3.07217	4.58285	4.25454	5.42312	5.90918	4.01769	3.48904	3.55059	3.37309	3.93402	5.20445	3.5284	2.90626	2.96952	2.47753	4.14003	4.48977	1.92985	1.77183	2.18672	2.519	5.80947	4.37898	4.09765	1.50248	3.25425	3.1456	1.7636	2.63941	3.84843	3.57583
F2RL1	4.33872	4.27446	4.53903	4.3521	3.90652	4.27343	4.07647	4.19541	4.37198	4.32242	4.97763	5.12245	3.77196	4.27299	4.24102	3.86336	4.22327	4.1037	3.44124	4.41615	4.33696	4.83238	3.25148	3.98721	3.67148	5.09387	4.33322	3.93568	4.69024	3.09693	2.82052	4.16064	4.19063	4.27499	3.86695	4.38083	4.54411	4.94114	5.00908	5.07977	4.05545	4.78221	3.44559	4.16607	2.77283	3.41719	4.70842	3.38443	4.17455
FADD	2.8154	3.02786	2.79736	2.70649	2.11693	2.46834	2.51143	2.61255	2.84415	2.61064	2.36874	2.67332	2.61476	2.706	2.71301	2.50421	2.70503	2.77876	2.07787	2.55682	2.42426	2.67213	2.58677	2.71766	3.17087	2.28428	3.1727	2.82034	3.2287	2.79485	2.61189	3.2492	3.21078	2.425	2.92591	2.28541	2.81695	2.69379	2.5499	3.18068	2.40277	2.87288	2.66793	2.39249	1.83533	1.6702	2.46314	3.07619	2.77929
FAS	3.12657	4.6993	3.80544	3.79491	3.37255	3.318	3.75174	3.78726	3.46116	3.74862	3.18338	2.9828	3.49788	3.51622	3.24529	3.97836	3.48553	3.48793	3.78474	3.27984	3.07434	4.27693	3.35688	2.58489	3.15686	2.44954	3.85505	3.35403	2.62582	3.5192	4.15135	3.16454	2.94518	4.10484	2.90377	3.00645	4.40876	3.26989	3.42802	3.54282	3.60976	3.8446	2.93756	3.46508	2.73812	2.64921	3.40549	3.56159	3.6069
FCER1A	2.10714	3.54304	1.43738	1.78479	1.93057	3.77112	2.26928	5.79904	3.63663	2.50494	1.98613	3.96796	2.84708	2.49543	1.63861	4.19408	1.73344	1.89379	3.43073	4.04563	1.31705	3.14138	2.68525	1.3154	4.41706	2.53024	3.40126	2.1451	3.19467	2.73793	3.03343	1.74771	1.28852	2.2576	2.38903	0.855633	1.8841	1.8853	3.06439	2.76795	0.932342	3.57863	1.65549	1.55479	1.41902	2.33012	1.04338	3.38962	1.45216
FCER1G	4.84351	4.68908	5.67864	5.19104	5.0067	5.20264	5.48164	5.39216	6.04795	5.64106	5.1482	5.54044	5.79781	6.28648	5.32864	6.4567	5.74365	5.04504	5.29811	5.24028	5.30232	5.24493	5.5563	5.04945	6.35673	4.51663	5.94006	5.66111	5.41329	4.58175	5.67684	5.43212	4.56962	5.04989	4.97287	4.66867	4.41029	5.11349	4.9051	4.8439	5.19769	5.34379	4.03334	4.53196	5.40518	4.807	4.61444	6.60753	5.16243
FCER2	0.164739	0.183437	0.101632	0.115078	0.133507	0.230591	0.0879258	0.136048	0.250774	0.0922355	0.0427567	0.190816	0.131259	0.127267	0.179425	0.223315	0.0745737	0.0624153	0.405171	0.0815404	0.158352	0.133987	0.731416	0.120219	0.103316	0.0798433	0.163721	0.127315	0.0832616	0.106714	0.147914	0.0591129	0.0872502	0.055305	0.0421173	0.0141646	0.0103307	0.0454654	0.162386	0.0934014	0.0846723	0.0659971	0.0921269	0.255705	0.258457	0.22712	0.0763034	0.061483	0.204579
FCF1	2.81548	2.53617	3.1384	3.12171	3.37813	3.01008	2.75548	3.34988	3.44156	3.18071	3.53973	3.17218	2.88383	2.80909	3.4275	3.1797	3.27884	3.19083	3.23257	3.45014	3.32839	3.11025	3.26628	3.46772	2.96774	3.10594	2.66125	3.20195	3.24747	3.29603	2.85748	3.20734	3.11052	3.1223	2.85712	2.6479	2.32405	2.95933	3.01414	3.22712	3.19734	2.84055	2.94939	3.19087	2.55981	1.83038	2.9889	3.24325	3.28412
FCGR1A	1.37966	1.26389	1.80373	1.50571	0.976866	1.08845	1.62326	1.11794	1.45922	2.20674	1.43653	1.44817	1.66625	2.19036	1.01113	2.47529	1.63052	1.01902	0.949373	1.14408	1.30149	1.49652	1.07682	0.951383	1.85194	0.613851	1.80953	1.45505	1.72822	1.22158	1.72025	1.13539	0.525672	1.91414	2.11305	1.4848	1.11714	1.40545	0.769157	1.03936	1.39162	1.76473	0.724478	1.22069	2.3678	1.25287	1.08595	1.77604	1.3098
FCGR2A	2.84098	3.05371	3.77917	3.46539	3.8946	3.56848	3.5175	4.01323	3.19273	3.48295	4.01028	3.78586	3.99795	4.48042	3.39887	4.25144	3.93793	3.63219	3.35144	3.85652	3.5194	3.4697	4.10885	3.30881	3.5731	2.40859	3.50104	3.80716	3.8623	3.13268	3.47688	3.10122	2.83212	3.45279	3.48687	2.49499	3.00426	3.38894	3.10646	3.6144	3.5144	3.69406	1.92758	3.02039	3.39464	3.00088	2.50067	4.98877	3.40526
FCGR2B	0.566064	1.01198	0.954812	1.11709	1.0924	1.8344	1.01328	2.14851	1.81128	1.21997	1.00201	1.76658	0.715303	1.55806	1.14075	2.66181	1.28089	0.845226	0.766541	2.08391	0.567834	1.75147	1.67859	1.09187	2.20592	0.715236	1.68854	1.30069	1.3807	0.754241	1.64643	1.00197	0.81334	0.515652	0.863525	0.175645	0.984546	1.6343	0.831908	1.24117	1.21979	2.05454	0.542036	1.05879	1.40213	0.827363	1.17124	2.61002	1.06013
FCGR3A	5.06062	5.15236	5.8456	5.52694	4.94917	4.51653	5.89728	5.07263	4.90231	6.21426	5.61472	5.44637	5.22519	6.98782	5.19779	5.84271	6.06619	5.20275	4.55726	5.16918	5.94014	4.5455	5.61356	4.04243	5.713	4.75269	5.37316	5.9484	5.77919	4.96773	5.49603	5.57338	3.65847	4.98481	5.33469	4.89299	4.09375	5.21127	4.50055	4.70777	5.76009	4.69735	4.7344	4.59649	5.37745	3.89869	4.85016	7.02394	5.59321
FEZ1	1.85867	0.798809	1.3976	1.61361	1.01281	1.22527	1.03428	1.46739	0.982671	0.820638	0.84977	0.922302	1.88885	1.12907	1.15652	1.04818	1.10909	1.70633	1.92772	0.982206	1.19397	1.39758	2.05138	1.7072	1.12431	0.623219	1.2498	1.61852	1.42722	1.37981	1.39859	1.15442	1.49452	1.06836	2.05636	1.53715	1.56177	1.19591	1.42009	1.19674	1.15467	1.00581	1.71305	1.37437	1.09049	1.1842	1.15083	1.30283	1.13078
FLT3	0.210178	0.814829	0.718256	0.387674	1.22821	0.345588	0.263013	0.482177	1.24056	0.302694	0.805772	0.826869	1.93912	0.958806	0.516616	0.581579	0.559897	0.580198	0.533485	0.75305	0.39117	0.23276	0.806287	0.441998	0.572145	0.445909	1.50457	0.341315	1.7555	2.62007	0.761585	0.346115	0.248893	0.704419	1.05016	0.516296	0.560064	0.520005	0.706545	0.23073	0.48227	0.891529	0.138863	0.311279	0.32992	0.197679	0.191247	1.11171	0.48572
FLT3LG	1.10858	0.780132	0.817327	0.632846	0.515439	0.754117	0.969314	0.885652	1.03934	0.844793	0.572425	0.848225	0.786258	0.911404	0.827629	0.656918	0.865812	0.907469	0.719865	0.495409	0.882594	0.579241	0.882165	0.652584	1.31875	0.487328	0.737218	1.00289	0.842419	0.769987	0.923419	0.990555	0.995143	0.305194	0.476317	1.06187	0.462083	0.67573	0.826565	0.635019	0.659987	0.915984	1.24404	0.889799	1.48178	1.2463	0.685334	0.878887	1.10302
FN1	5.99361	5.21154	5.59354	7.26393	5.15919	5.88215	6.4055	5.77096	5.54079	4.86273	5.30514	4.70578	7.181	6.52851	5.68793	5.65899	5.02927	5.58766	6.52821	4.5316	6.44303	6.53304	6.97116	6.27415	5.39657	5.41295	6.42381	6.26061	7.25445	7.20096	5.80189	4.32082	5.15516	4.72789	7.82983	6.2327	4.64762	5.98526	6.29636	7.14818	5.13259	5.66352	6.55137	5.58741	5.68637	5.32304	5.78524	6.38104	5.2678
FOS	4.74971	5.68553	3.54127	6.77622	7.87109	8.45847	6.87917	6.00464	5.90838	9.46553	9.97354	7.16721	6.24749	7.26429	5.21878	7.21115	6.23231	5.34831	5.37744	5.68023	4.54649	4.64229	5.55368	3.50113	4.09593	2.70435	5.68962	6.63063	4.72507	7.06534	8.1046	4.82418	6.45394	5.45491	5.34925	6.11647	6.24757	7.26823	6.40467	5.90202	5.72358	4.90009	4.89192	7.96283	7.05047	7.04339	6.92989	5.67191	6.94527
FOXJ1	0.305385	0.100175	0.0361881	0.263462	0.124304	0.0230206	0.0897043	0.132441	0	0.0857932	0.167141	0	0.141603	0.218342	0.0421774	0.0842587	0.0350842	0.269223	0.269638	0.0418526	0.0171563	0.0670011	0.0886704	0.0328657	0.0726876	0.0301578	0.297778	0.0442336	0.0774293	1.50821	0.899951	0.148849	0.505355	0	0.102072	0.0390963	1.08891	0.0560521	0.0600823	0.111956	0.184266	0.0513033	0.425138	0.330097	0.0288966	0.157858	0.0610225	0.0430704	0.137701
FOXP3	0.964994	0.686878	0.316129	1.35224	0.40822	0.375058	0.480966	0.671758	2.29727	1.6349	0.854183	1.2114	0.243356	1.02325	0.948801	1.77411	0.536334	0.372683	0.755612	0.941259	1.10554	0.587604	0.275984	0.475946	1.1053	0.178523	0.289891	0.302156	0.778332	0.520476	0.528802	0.188301	0.49703	0.297687	0.672943	0.887246	0.238378	0.560056	1.42689	0.402762	0.834787	1.88536	0.35712	0.578978	0.762481	0.988164	0.62856	0.677776	1.75725
FPR2	0.392325	0.476479	1.09504	0.469916	0.820601	0.304932	0.382815	0.544543	0.662722	0.576083	0.512398	1.03439	0.57434	0.652636	0.47533	0.540356	1.00953	0.702	0.335644	0.444322	0.672156	0.506648	0.744748	0.674651	0.33838	0.38857	0.303805	0.568877	0.294304	0.253537	0.179923	0.340254	0.461368	2.35988	0.754315	0.0554947	0.17445	0.269052	1.14676	0.676376	0.915822	0.586197	0.120833	0.40179	0.138928	0.108612	0.161199	0.708849	0.625226
FUT5	0	0	0	0	0.0122415	0	0	0.0166223	0	0.0129632	0.0106399	0	0	0	0	0	0	0	0	0.0370541	0	0.00906399	0	0	0	0	0.0118027	0	0	0	0.013625	0	0	0	0	0	0	0	0	0.0235517	0	0.0409582	0.011658	0	0.0192201	0.0570588	0	0	0
FUT7	0.27086	0.150865	0.0611108	0.130287	0.144183	0.146468	0.170148	0.248051	0.37258	0.152286	0.163285	0.252918	0.202359	0.280617	0.333303	0.231634	0.160161	0.0936939	0.201669	0.157461	0.118475	0.0751137	0.192237	0.152982	0.692572	0.26268	0.235498	0.203082	0.334145	0.236349	0.502789	0.261063	0.132371	0.119675	0.236291	0.189515	0.0766031	0.139112	0.131747	0.139475	0.113578	0.357488	0.350729	0.203003	0.12836	0.136874	0.188823	0.754086	0.283047
FYN	3.83974	2.41425	4.04201	3.72797	3.34345	2.77418	3.08827	3.28602	3.34012	3.17555	3.70415	3.58165	4.39255	3.37191	4.06434	3.11205	3.65167	3.79849	4.17167	2.88144	3.72397	3.23563	4.45077	4.21045	3.44719	3.00927	3.10839	4.25126	4.07963	3.98005	3.4695	3.27396	4.36063	3.30184	4.1577	4.28915	3.55429	3.87997	4.07013	3.38933	3.48853	3.1442	3.00361	3.53297	3.34841	2.84198	3.21185	3.89938	3.74429
G6PD	3.20436	2.83413	3.2453	3.15935	2.53169	2.80765	3.02181	3.54134	3.33318	3.37439	2.94836	3.2845	3.30608	3.18848	3.41084	3.04967	3.05979	3.02616	3.0276	3.39204	3.09615	3.11887	3.27923	2.97195	4.17034	2.8123	3.49394	3.34034	3.35833	2.95164	3.56493	3.33294	3.63783	3.77759	3.05797	3.35874	3.00853	2.96058	3.16896	3.06636	3.04589	4.28444	4.17956	3.49735	3.37148	2.72408	3.23873	3.3651	2.94549
GAGE1	0	0.0105408	0	0	0	0	0	0	0	0	0	0	0.00864479	0	0	0	0	0	0.0171755	0	0	0	0	0	0	0	0	0	0	0	0	0	0	0	0	0	0	0	0	0	0	0	0	0	0	0.0492916	0	0	0
GATA3	1.95268	0.44101	0.910639	0.555048	0.751522	0.636906	1.22648	1.20298	1.47586	1.23858	1.26342	1.28742	0.755112	1.58918	0.947858	1.03834	0.999474	1.53877	1.58598	0.64301	1.02457	0.529897	0.797137	0.952603	1.07843	0.269986	0.440579	0.98053	1.3087	0.49707	0.639523	0.47588	0.920286	4.47248	3.28754	2.91919	1.23159	2.80373	2.83702	0.534559	1.81206	1.82346	1.31644	0.687537	2.89186	1.58546	1.25431	0.612555	1.06385
GNLY	3.85774	1.90849	1.59241	1.35664	2.11892	1.57053	1.93051	1.59099	2.98774	1.27514	2.31122	3.07414	2.81658	1.95954	3.29615	2.89242	3.09838	1.7044	3.07282	2.24008	2.97364	0.926879	3.23978	2.99477	3.28241	1.18321	2.3917	3.77902	4.27077	2.79094	3.30057	3.50702	1.88439	0.801558	3.22911	2.74734	1.82147	2.34751	3.28375	1.75712	2.63775	2.22615	4.17408	2.95811	2.89791	3.22166	2.13039	3.35648	3.42699
GPATCH3	3.34968	2.88565	2.76316	2.94743	2.81288	2.66579	2.67795	2.81413	3.00958	2.47863	2.72679	2.8689	3.05328	2.82689	2.98494	2.69974	2.85856	2.87025	2.68032	2.90436	2.77614	2.18559	2.9601	2.75205	3.5551	2.83398	3.05872	3.00059	3.20372	3.22119	3.01524	3.27915	3.19865	2.92613	2.99504	2.98809	3.00108	2.76463	2.72749	3.00384	2.62192	2.83163	2.89166	3.15936	2.5575	2.49507	3.11834	2.93064	3.17769
GPI	6.01152	6.18438	6.16619	6.648	6.19375	6.24862	5.7146	6.80933	6.13366	5.39316	5.47908	6.20451	5.68909	5.95602	6.28846	6.1603	6.20516	6.64561	5.49159	6.13674	4.90607	5.86968	5.50153	6.03536	6.29877	6.3358	6.43823	5.96978	5.98523	5.78778	6.16755	6.58709	6.25811	5.38153	5.63271	5.89233	7.06777	5.51154	5.75875	6.3312	5.69575	6.5419	6.06226	5.80122	6.37249	5.52108	6.60114	5.80065	5.82637
GTF3C1	3.14973	2.60194	2.69148	3.47181	3.05149	2.86009	2.9996	2.77838	2.94534	2.3846	3.02173	2.82918	3.14175	3.1132	2.86544	2.89034	3.06939	3.03264	2.57183	2.91688	3.60696	3.08098	3.29883	2.71066	2.87933	2.89138	3.20918	3.27556	3.23947	3.46771	3.21036	2.98344	3.19445	2.83396	3.01501	2.64672	3.06844	2.67147	3.01666	3.17911	2.89565	2.88271	3.08999	3.24579	2.84325	2.63656	2.89008	2.69933	2.75231
GUSB	4.68879	4.8102	4.50072	4.18351	4.13647	5.05912	4.23312	4.91463	4.56795	4.28689	4.39166	4.59829	4.39737	4.53805	4.6022	4.34771	4.39559	4.46474	4.49065	4.40336	4.66764	4.60591	4.41507	4.76113	5.10146	4.87124	4.75666	4.40366	4.56166	4.83933	4.88655	5.23772	4.57399	4.55102	4.40978	4.4844	4.54006	4.49007	4.42538	4.54061	4.22069	4.43847	4.28076	4.26396	4.24556	4.64919	4.386	4.46167	4.28867
GZMA	3.50002	3.47459	4.55529	2.6563	3.19903	2.31255	4.30967	3.1244	3.82795	4.35245	3.73382	4.11896	3.30113	5.10424	3.72048	5.04484	4.77726	3.21959	4.03701	3.12507	3.65438	2.92871	3.36816	3.08537	4.77657	1.31154	2.81562	4.21652	3.78727	2.73036	3.95654	3.42891	4.50913	2.56764	3.64764	5.05148	3.5163	3.65379	3.65337	3.02378	4.64283	4.18556	5.05771	4.04053	4.90194	3.49385	3.35803	3.72951	4.69803
GZMB	2.54419	1.57779	2.30629	1.76923	1.30315	1.12044	1.53574	1.5471	2.48203	1.75824	1.51609	3.12626	2.74295	0.960972	2.85973	2.47729	2.43096	1.75736	3.1845	1.69621	2.18909	2.03121	2.22103	2.76799	3.20242	1.24126	2.23605	2.96687	3.23035	1.61338	2.56143	2.76196	1.88512	2.0196	2.69033	2.97999	1.61928	2.6387	3.40372	2.08454	2.77611	1.7821	4.07295	2.03697	1.93401	2.67791	1.32742	3.02792	3.2364
GZMH	3.25431	1.47102	3.13084	2.20684	2.01233	1.35805	2.21035	1.92735	2.4921	2.79421	2.63812	3.42905	3.757	2.39416	2.64095	3.44019	2.85219	2.00297	2.91509	2.44035	3.05752	1.94542	2.01001	2.96919	4.21375	1.47225	2.22719	3.47462	4.56213	2.51218	3.57431	3.14878	2.51091	1.1649	3.14795	4.74471	2.56723	2.74868	2.9639	2.31669	3.56541	2.44454	4.49501	3.65764	3.19326	2.67229	2.38389	3.38787	3.77737
GZMK	1.88769	2.43288	3.59126	1.80275	2.85566	1.05817	3.60341	1.65382	2.95657	3.2423	2.80572	2.69765	1.24066	4.96869	1.75447	4.02249	3.99787	2.59751	3.20903	2.16961	2.7474	1.31461	1.9344	2.31692	3.55987	0.599546	0.71914	2.74888	1.73062	1.12778	1.57262	1.17227	3.61655	1.92841	1.44708	4.23312	2.55037	2.85421	3.25417	2.18919	4.10015	3.83667	3.15478	2.95961	3.42174	2.15711	2.55322	2.0119	3.59448
GZMM	2.01551	1.03913	1.74098	1.08398	0.897001	0.837265	1.64101	1.74728	1.9336	1.68977	1.24678	1.82777	2.06729	1.45396	1.78733	2.48755	1.4796	1.36875	1.68494	0.705469	1.17231	1.26797	1.75441	1.63644	2.89733	0.437451	1.84694	1.93657	2.53986	1.27261	2.22044	1.8231	1.55599	0.419922	1.7795	2.30477	1.3168	1.94523	1.59473	1.66374	2.24497	1.59617	2.5247	2.4804	1.53313	1.52149	1.14238	2.13809	2.29338
HAMP	0.161176	0.0557935	0.162035	0.233635	0.102069	0.117265	0.414253	0.0328163	0.25912	0.302125	0.179214	0.212896	0.411026	0.42368	0.227806	0.787086	0.166579	0.0206275	0.133032	0.0902655	0.157638	0.126656	0.180765	0.325062	0.240445	0.0843857	0.231388	0.438441	0.218189	0.0492553	0.279184	0.218441	0.105877	0.398583	0.487524	0.0568204	0.189594	0.3142	0.123731	0.0765064	0.259283	0.425499	0.202066	0.124635	1.09497	0.214362	0.211575	1.1497	0.128349
HAVCR2	4.49557	3.77661	4.14906	5.46916	3.24666	6.56483	6.0337	2.60172	4.11935	6.331	4.73308	4.92492	4.33694	5.06064	5.75043	5.76705	4.95073	3.98254	2.64585	4.13084	4.3957	5.4729	3.16866	4.6572	2.90679	3.82474	3.82187	4.72035	2.89076	5.2887	4.08281	2.81486	5.08763	3.18709	2.99976	2.4208	5.1002	4.93199	2.85155	5.66808	4.96197	5.81526	2.76452	5.20467	2.99274	4.82911	2.46842	3.82161	3.9549
HCK	2.80787	2.56956	3.45397	3.27034	2.82318	2.79391	3.28426	3.31868	4.21672	3.20603	3.37446	3.59023	3.28571	4.04132	3.36198	3.7794	3.55217	2.7241	2.68598	3.08328	3.40874	3.07629	3.78693	2.57881	4.01445	2.25427	3.58016	3.70491	3.475	2.79008	2.87444	3.1726	2.43909	3.49891	2.99536	2.25392	2.5507	2.58487	2.37214	3.02246	3.42408	3.19289	1.91669	2.91952	2.65257	2.11676	2.35638	4.01006	2.8214
HDAC3	4.00807	3.84426	4.15174	3.58493	4.12699	4.01132	3.97488	4.14515	4.07451	3.7371	3.99598	3.8093	3.58272	4.04472	4.03653	3.84478	4.04958	3.84412	3.98646	3.69758	3.90912	3.32823	3.80682	3.98123	3.90573	3.81615	4.45009	3.86318	3.98419	3.82977	3.99961	3.81175	3.67156	3.72202	3.41952	3.15478	3.20882	3.82839	3.68851	3.58942	3.8109	3.95543	3.4334	4.05505	3.13079	3.42706	3.91233	3.74229	3.551
HLA-A	9.88133	8.88118	10.0356	9.47474	9.38412	8.93214	9.40502	9.153	9.74629	9.01506	9.4428	10.2215	9.28606	10.2283	9.40894	9.48534	9.68717	9.48191	9.65908	9.43718	9.0539	9.42652	9.13513	9.15647	10.6899	9.23721	9.59988	9.75827	9.08189	8.94341	9.77553	10.332	9.91259	9.36828	9.37349	9.71962	10.1012	9.87078	9.62701	9.01403	9.71402	9.83947	9.88303	8.44303	9.69143	9.33278	8.91032	9.59184	10.1337
HLA-B	10.5086	9.50574	10.1122	9.69804	10.0109	9.12611	9.67578	9.17982	10.607	10.1684	9.93731	10.6692	9.80214	10.968	9.47686	10.0785	10.3785	9.80486	10.0908	9.48077	9.87136	9.63816	9.59645	9.47003	11.1454	9.1943	9.63964	10.2999	9.96528	9.99978	10.3059	10.7083	10.446	9.61916	9.95239	10.4226	10.4157	10.5415	9.90116	9.95501	10.5293	10.2294	10.0041	9.10761	9.87151	9.61719	9.62968	9.93574	11.1469
HLA-C	10.1743	8.08863	9.99162	9.02597	9.09187	8.36009	9.38381	8.876	10.0581	9.62279	8.77967	10.3562	9.36437	9.85764	8.46615	8.93382	9.64378	9.42864	9.20106	9.23801	8.89026	9.38221	9.37934	9.22463	9.90839	9.33551	9.366	9.50792	9.81359	9.13739	9.37592	10.4797	9.78109	9.431	8.59661	9.15383	9.28645	9.58139	9.32002	9.52181	9.4382	9.42031	9.01082	8.69586	8.98506	8.16587	9.26757	9.25354	10.2412
HLA-DMA	6.57852	5.23728	6.09036	5.07415	5.74842	5.47526	5.34405	5.85444	6.49627	6.16472	6.24618	6.37698	4.85069	6.53991	5.83645	6.29887	6.48307	5.15227	5.49085	5.55447	6.15003	6.13133	5.1837	5.4075	6.81205	5.81924	5.79295	5.98311	5.87285	5.30945	6.00723	6.19082	5.71355	5.47757	4.97407	5.6999	5.4498	6.09321	5.25327	5.60615	5.73614	5.83817	4.71148	5.20604	6.21211	5.51704	5.69844	6.41816	6.54061
HLA-DMB	4.11204	4.17205	4.64021	3.94662	4.126	4.1773	4.30239	4.57191	5.20782	4.88721	4.80626	4.93587	3.57487	5.48356	4.35994	5.32628	4.99644	3.77426	3.97299	4.16817	4.70064	4.48303	4.18323	3.86813	4.99969	3.55239	4.2674	4.4657	4.40599	3.8451	4.43669	4.50746	3.7468	3.89151	3.74754	3.68368	3.50688	4.54831	3.51139	3.95568	4.06921	4.32592	2.58654	3.74281	4.02736	3.06074	3.8671	5.17483	4.44446
HLA-DOB	1.56692	1.1297	1.34511	1.02121	1.12939	0.683357	2.06748	1.19276	1.60835	1.70681	1.62259	1.72276	0.48325	3.21985	1.89175	2.06011	2.92851	0.833119	1.06003	1.15076	1.63228	1.37178	0.903809	0.987381	1.52255	0.345092	0.827834	1.00492	1.04811	0.968272	1.41598	0.807655	1.33426	0.532842	0.502674	1.05678	1.2303	1.31747	1.25717	0.662032	2.19436	2.26845	1.88619	1.44233	1.53506	1.74169	1.27663	0.924022	2.38879
HLA-DPA1	6.80029	6.45705	7.08076	6.68246	6.09552	6.55164	6.9716	6.96599	7.77636	7.35878	7.39305	6.53979	5.97788	7.95392	6.90026	7.6128	7.58904	5.8235	6.32238	6.78851	6.63291	7.17983	6.66696	6.5624	7.09695	5.53191	7.11849	6.66075	6.69151	6.19476	5.87387	6.80591	6.26123	6.37313	5.7858	7.02633	6.19176	6.91746	6.07904	6.64516	6.60196	6.21292	4.57718	6.06826	6.93827	5.63545	6.08727	7.79301	6.7677
HLA-DPB1	7.71346	7.18098	7.40049	6.92556	6.81866	6.68189	7.24582	7.6335	8.38742	7.90382	7.35301	8.16822	6.61658	8.77116	6.9844	7.80542	7.74453	6.56972	6.92535	7.60162	7.38028	7.26144	7.09947	6.93107	8.85807	5.69768	7.84259	7.88221	7.80643	7.31801	8.15736	7.44997	7.07041	7.28279	6.99232	7.46855	6.89117	7.12595	6.50038	7.28085	7.15809	7.38624	5.13538	6.66221	7.33697	6.04675	6.4537	8.85143	7.60532
HLA-DQA1	5.36602	4.63101	5.56085	4.921	5.34226	4.78015	5.06317	5.62021	6.71084	5.78737	5.97503	6.14619	3.52897	7.038	5.37764	5.62828	5.70062	4.58117	4.3378	5.18004	4.73611	5.74649	4.51369	5.05405	5.94412	3.91629	5.67696	5.74884	5.86175	4.91586	5.39593	5.13413	4.76733	4.66339	4.22607	5.15622	4.17489	4.56556	4.04552	4.6758	5.04678	5.97128	2.58272	3.8776	5.139	3.62164	4.50982	6.40727	5.66817
HLA-DQB1	7.05346	4.77199	6.29685	5.44487	6.511	5.01891	6.25296	6.63129	7.00269	5.40025	7.2308	7.28666	3.07764	7.4189	4.76502	5.26096	5.08995	6.18022	5.87966	4.67043	4.86719	6.41391	5.58232	4.36024	5.74143	5.19281	6.9883	7.23807	6.98741	6.4173	4.97867	6.9455	6.13204	6.66277	5.86576	6.66427	5.36239	4.89969	5.4135	6.37593	6.161	5.89647	4.22784	5.08605	6.00583	5.41324	6.2276	6.91784	5.00699
HLA-DRA	9.86547	10.0981	10.4064	9.52071	9.74872	9.61261	10.0381	10.4286	11.0636	10.858	10.3263	10.7962	9.17496	11.1484	10.0319	11.0192	10.5555	9.29942	10.0967	10.2308	10.1099	10.3044	9.55887	9.64362	10.7437	9.17308	10.097	10.2441	10.2716	9.55956	10.1865	10.2403	9.56726	10.1946	9.48152	10.0162	9.2711	10.2209	9.24383	9.82649	9.75487	9.88004	7.33727	9.02353	9.70367	8.53998	9.41133	11.0478	10.1766
HLA-E	9.4239	7.90055	9.17129	8.41379	8.89548	8.30368	8.71865	8.31853	9.32419	9.05153	9.10895	9.18554	9.22015	9.56034	8.7894	8.81948	9.40227	8.68075	9.21179	8.93755	9.12215	8.82423	9.41627	8.96327	9.63779	8.02863	8.54725	9.37621	9.22395	8.89898	8.80996	9.27192	9.5568	9.05465	9.22658	9.57005	8.91743	9.13795	9.05177	8.89543	8.99719	8.98463	8.64036	8.38118	9.12328	8.51421	8.7381	8.98047	9.64469
HLA-G	4.9921	1.60717	3.7157	3.65947	3.23348	2.10468	2.60101	1.67794	1.99103	2.15284	2.3758	4.5996	2.02422	5.71025	1.86939	4.396	4.34155	2.50058	3.87227	0.877967	4.37119	1.87314	3.0899	3.47538	4.6362	0.840841	5.43214	4.71266	3.58069	4.16375	4.77363	5.32922	3.49728	4.19763	2.00726	4.27142	4.49316	4.1642	3.86859	4.15623	5.86157	2.09972	2.62964	2.39917	2.81686	2.22183	1.17764	4.56762	4.15691
HMGB1	4.7882	4.58531	5.02336	4.7038	4.82799	4.5909	4.47066	5.12853	4.71546	4.76096	4.61299	4.44243	4.87786	4.76541	4.92036	4.51242	4.7676	4.65447	5.19277	4.77702	4.6088	4.50442	4.87795	4.91422	4.9227	4.33308	4.5985	4.64976	4.58824	4.77771	4.54552	4.77855	4.93344	5.08316	5.14989	5.05578	4.7126	4.84067	4.89128	4.4062	4.71129	4.76223	4.65332	4.48425	4.72782	4.70335	4.62246	4.81335	4.86711
HPRT1	3.76326	3.99441	3.89257	4.19821	3.11809	3.22811	3.59765	3.52677	3.42515	3.66071	3.63062	3.54862	3.79348	3.48034	3.44039	3.74383	3.68814	4.03097	4.36947	2.97911	3.32719	3.63527	3.69271	3.94122	3.85394	3.41899	3.7575	3.96184	3.62426	3.75911	3.96412	3.92387	3.57323	4.59214	4.25492	4.18697	4.44571	3.97466	3.91722	3.84648	4.02798	3.806	3.68289	3.35024	3.4811	3.3356	2.64026	3.90572	3.66324
HRAS	5.09854	4.17526	4.08174	3.58617	3.75166	3.5569	3.96622	3.88101	3.81959	3.79378	3.49412	3.80705	4.0071	3.5189	3.97384	3.49122	3.73044	4.00403	3.60849	3.62632	3.24456	3.40996	3.74101	4.09453	5.19676	3.74144	4.80638	4.0987	4.14406	4.01606	4.36494	4.69756	4.48993	3.66595	3.85259	4.42219	4.19605	4.07777	4.34511	4.19057	3.9487	4.19099	4.68789	4.28298	4.49551	4.65112	4.20539	3.9371	4.70182
HSD11B1	1.24592	0.267782	0.323371	0.986907	0.167884	0.825461	0.564095	1.07981	0.85662	0.348594	0.74197	0.84504	1.69482	0.421737	1.93023	0.681354	0.246348	0.586267	2.4753	0.339664	0.800162	0.645468	1.22808	0.653657	0.395827	0.151362	0.777204	1.91523	1.58931	0.271763	1.17746	0.0574889	0.367771	0.276223	2.32628	0.808358	0.328971	0.602787	1.04887	0.370206	0.15304	0.728722	1.79392	0.442566	0.212777	1.09535	0.538533	0.378235	0.154605
ICAM1	4.2455	5.40149	4.8509	4.85366	4.77009	4.68924	5.09499	4.76214	5.20501	5.4308	5.14958	5.22986	4.71829	4.89157	5.02815	5.25139	4.41928	4.45716	4.36736	4.92125	4.57549	4.52202	4.29295	3.55072	4.21358	4.31902	5.14533	4.61257	4.49358	4.50376	5.38111	4.68689	4.18862	6.84682	3.80425	4.17032	4.83264	3.90448	6.08548	4.95127	5.3503	5.40564	4.24247	4.69711	4.57122	3.52406	4.93079	5.69879	5.36921
ICAM2	3.72099	2.1145	3.12591	2.72882	2.69253	1.90718	2.11573	2.73064	2.59021	2.5057	2.71586	3.02687	3.6774	2.42889	2.96843	2.84797	2.81712	3.15261	3.63554	2.12826	2.70787	2.42614	3.72586	3.21558	2.99486	1.4483	2.90669	3.67054	3.32717	3.26503	3.01672	2.59273	3.49765	3.32311	3.9438	3.55311	3.05966	3.12814	2.99042	2.85251	2.96115	2.41193	2.51212	3.17798	3.18684	2.10956	2.46805	3.40544	3.41446
ICAM3	0.680786	0.751853	0.961632	0.568438	0.645144	0.510756	0.908544	0.868326	1.38184	0.885322	0.875573	1.40318	0.803404	1.38739	1.00938	1.42845	1.12612	0.763787	0.859785	0.683552	0.89696	0.651014	1.06583	0.843344	1.06685	0.567774	0.484787	1.20794	0.935971	0.718047	0.999676	0.530872	0.974335	1.26071	1.06431	0.988199	0.473114	0.909055	0.919042	0.934581	1.30497	1.08498	0.869694	1.27577	0.65126	0.322646	0.642332	1.01248	1.53014
ICAM4	0	0	0	0	0	0	0	0	0	0	0	0	0	0	0	0	0	0	0	0	0	0	0	0	0	0	0	0	0	0	0	0	0	0	0	0	0	0	0	0	0	0	0	0	0	0	0	0	0
ICOS	0.330914	0.384192	0.62393	0.395576	0.483248	0.263941	0.91466	0.417924	1.43041	1.3427	0.809495	0.716074	0.112244	1.77565	0.402294	0.918974	1.02314	0.229062	0.465793	0.310365	0.675579	0.245025	0.286193	0.278364	0.567119	0.0375436	0.103315	0.662573	0.381606	0.288454	0.448327	0.0548586	0.50471	0.148788	0.126316	0.400537	0.180385	0.52118	0.47575	0.297854	0.822268	1.14698	0.329568	0.573129	0.425906	0.341836	0.315517	0.353175	0.755512
ICOSLG	0.466258	0.192844	0.609176	0.499755	0.519215	0.736907	0.289243	0.498131	0.477727	0.363554	0.514511	0.550164	0.544573	0.474346	0.477075	0.312776	0.336372	0.352635	0.450296	0.354325	0.393286	0.608454	0.364977	0.332988	0.418096	0.296442	0.321239	0.585586	0.396476	0.56555	0.536739	0.50642	0.346032	0.244844	0.242301	0.40127	0.390236	0.398465	0.623622	0.322027	0.428838	0.503623	0.452267	0.317154	0.226673	0.196659	0.316602	0.716406	0.501274
IDO1	4.09835	2.49488	4.96089	3.43605	4.43312	1.53375	3.33718	3.05956	3.19523	4.05914	5.17365	5.48898	1.97206	2.82136	4.87989	4.03811	4.19467	2.88756	4.28393	3.52168	4.7787	3.04293	2.00917	3.6737	4.87578	3.07316	1.80691	3.38537	3.90356	0.929048	1.94118	3.3538	1.29431	5.52534	4.15646	3.92118	5.13712	5.22405	2.52079	3.7706	4.39031	3.99302	3.10313	4.65356	5.512	2.91275	4.42461	4.03926	4.44229
IFI16	3.67363	3.53434	3.7056	4.3003	3.23423	3.82247	3.77697	4.14	4.60193	4.4963	4.24655	4.8712	4.75093	5.00324	4.65145	4.31466	4.36912	4.22448	4.62068	4.67701	4.64315	3.80176	4.70611	4.08169	4.00337	2.72554	3.85533	4.65687	4.61856	3.84682	4.12388	3.3102	4.48511	4.98463	4.78578	4.32542	4.41518	4.2695	4.56859	4.03362	4.05969	4.97936	4.62731	4.26638	4.86462	3.96992	4.18527	4.90475	4.39893
IFI27	5.01249	3.19482	4.88226	4.26871	3.30782	3.12661	3.99474	3.71501	4.62915	4.011	3.83021	4.50526	4.38286	5.38048	4.38635	5.0218	4.78297	5.00806	4.84339	4.13794	5.14215	3.60896	4.79617	4.39491	5.82786	2.7913	4.09818	5.11844	4.71381	4.28525	4.05604	4.06536	5.56146	4.70291	4.34384	5.30502	4.95337	4.1884	4.26297	4.16403	4.93649	4.26607	5.31686	4.25368	4.59299	3.9559	5.30303	3.89679	4.93748
IFI35	5.05909	4.81465	4.35072	3.60662	4.09493	4.00835	4.24332	4.24127	4.9409	4.34801	4.18145	4.56852	4.26396	4.84893	4.64203	4.57957	4.75363	4.37508	4.06258	4.29932	4.14124	4.41225	3.7282	3.91236	5.90526	4.11278	4.37888	4.3948	4.30148	4.5999	4.53886	5.13276	4.55865	4.38347	3.94499	4.38409	4.51271	4.16962	4.3367	4.39737	4.14413	4.34172	4.89494	4.20068	3.98925	4.18108	4.64333	4.37491	4.52019
IFIH1	3.22875	3.57083	3.52964	2.73329	3.57442	3.27749	3.42794	2.84323	3.8288	3.28211	3.4824	3.43216	3.1925	3.80709	3.94961	2.82858	3.59277	3.43841	3.63026	3.69286	3.8155	3.21183	3.4161	3.1629	2.87466	3.29777	2.74628	3.20293	3.36878	3.74791	2.79844	3.22769	3.70523	3.17153	2.82648	3.17682	3.79653	3.08028	3.27296	2.67842	3.23332	3.22345	3.07882	2.66326	2.39826	2.25817	3.13256	3.00942	3.16871
IFIT1	3.79559	4.73391	4.0543	3.36581	4.62928	3.92642	3.55515	3.71093	4.67254	4.17968	3.46844	4.69815	4.12845	4.66079	4.52978	3.89411	4.37598	4.06879	4.30494	5.0441	3.76864	3.45858	3.9937	4.5464	4.75617	4.30254	3.57641	4.16284	3.62759	3.52659	3.49315	4.35836	4.72328	4.02765	3.37221	4.77998	3.98914	4.48139	3.48494	4.31997	3.51229	3.4009	4.78142	4.01245	3.04454	3.33339	4.45077	4.00639	4.16903
IFIT2	2.89388	3.7156	3.1901	3.44686	3.54644	3.81769	3.74468	3.59124	4.09599	3.58398	3.5527	3.68949	4.02833	5.01467	4.38095	3.78224	3.97799	3.79592	3.73879	4.82847	3.99059	2.77325	4.14838	3.49036	3.77327	3.17677	3.27449	4.31395	3.20669	3.00848	2.84535	3.86943	3.29322	3.23133	3.31146	3.58493	2.60256	2.75333	2.95841	3.66078	3.61576	3.84466	4.31367	4.23281	3.31709	3.15013	4.11021	3.37813	3.31856
IFITM1	6.00499	5.77738	6.30898	6.52884	6.01677	5.29684	5.4673	6.19695	6.84127	6.65421	6.27635	6.08835	6.66069	6.54644	6.58471	6.70365	6.35552	6.11457	6.75471	7.25701	6.80154	5.41764	6.69785	6.01444	7.61019	4.12214	5.25537	6.54465	6.16832	5.62411	5.74396	5.98857	5.81423	6.40615	7.23465	6.94212	5.78178	6.07696	6.22319	5.51416	6.0543	7.01386	7.80005	5.87912	6.66823	6.2796	6.39305	6.87066	7.76026
IFITM2	6.96879	5.87503	6.29788	6.62799	5.88874	5.5458	5.92488	6.46008	5.5479	6.40368	6.09936	6.45211	7.04757	5.74248	6.45699	6.61402	5.78361	5.93416	6.70754	6.73092	5.85017	5.69951	6.79858	6.62528	6.83796	4.85495	6.22169	7.11143	6.3018	6.09417	6.63168	5.49807	6.0341	6.78602	7.21285	7.30171	6.58305	6.55874	7.02195	6.71729	6.39185	7.01895	7.14694	6.39484	7.00739	6.70588	6.74039	7.05187	7.29036
IFNA1	0	0.0582122	0.0815878	0	0	0	0.0191446	0	0.0519813	0.0223235	0.0364363	0	0.0241397	0	0.0683788	0.0164678	0	0.053242	0.0477099	0.0161212	0.039	0	0.0138978	0.0189116	0	0.0173465	0.0989051	0	0	0.0513956	0.0465429	0	0.0237037	0	0	0.0592828	0	0	0	0.0404509	0	0.0470743	0.0200823	0	0.0330468	0	0.0468229	0	0.0758427
IFNA17	0	0	0	0	0	0	0	0	0	0	0	0	0	0	0	0	0	0	0	0.014231	0	0	0	0	0	0	0	0	0	0	0	0	0	0	0	0	0.0193128	0	0	0	0	0	0	0	0	0	0	0	0
IFNA2	0	0	0	0	0	0.0267484	0	0	0	0	0	0	0	0	0	0	0	0	0.0244304	0	0	0	0	0	0	0	0	0	0	0.0263341	0	0	0	0	0	0	0	0	0	0	0	0	0	0	0	0.0202864	0	0	0
IFNA7	0	0	0	0	0	0	0	0	0	0	0	0	0	0	0	0	0	0	0.0374534	0	0	0	0	0	0	0	0	0	0	0	0	0	0	0	0	0	0	0	0	0	0	0	0	0	0	0	0	0	0
IFNA8	0	0	0	0	0	0	0	0	0.0575724	0	0.0203306	0	0	0.0282546	0.0154586	0	0	0	0	0.0178791	0.0217696	0	0	0.0209716	0	0	0.0225443	0	0	0.0287432	0	0	0	0	0	0	0	0	0.0610675	0	0	0	0	0	0	0.0439582	0.0518691	0.0184038	0
IFNAR1	4.36308	4.53583	4.76239	4.33779	4.65594	4.92443	4.61777	4.11811	4.66273	4.38622	4.87545	4.58041	4.67433	4.87784	4.54711	4.59267	4.68452	4.5151	4.88107	4.50562	4.89741	4.50853	4.56998	4.41856	4.02983	4.32211	4.44774	4.49185	4.7435	4.35622	4.25011	4.32094	4.35738	4.86178	4.34487	4.23856	4.21332	4.43203	4.68832	4.43693	4.57701	4.38215	4.06269	3.71964	3.81906	3.00631	4.26662	4.52326	4.72266
IFNAR2	2.40916	2.84372	2.76063	2.87459	2.62414	2.79841	2.98124	2.72702	2.91394	3.04131	2.79845	2.92117	2.85438	2.90476	2.58371	2.94136	2.78347	2.7047	3.00736	2.44049	2.88597	2.32501	3.0481	2.30458	1.93347	2.0488	3.38855	2.75148	2.99613	2.79319	2.55559	2.16185	2.41864	2.57732	2.39344	2.29416	2.40246	2.36609	2.74744	2.26883	2.93658	2.74912	2.14707	2.28619	2.52884	1.85996	2.39556	3.28083	2.94049
IFNB1	0	0	0	0.0337819	0	0	0	0	0.0693507	0	0	0	0	0	0	0	0	0.0359482	0	0.0215976	0	0	0.0186239	0.0253278	0	0.0232359	0.027224	0	0	0	0.0314014	0	0	0	0	0	0	0.0852905	0	0	0.0351159	0.0317618	0	0	0	0.0267444	0	0	0
IFNG	0.19667	0.134147	0.287246	0.0705637	0.273867	0.0735663	0.614582	0.0536738	0.187665	0.356674	0.421127	0.200448	0.252987	1.79911	0.26564	0.487581	0.805103	0.0750282	0.193114	0.0747611	0.565474	0.0294387	0.126487	0.0703381	0.477323	0.016426	0.111844	0.382721	0.326594	0.141425	0.168834	0.265432	0.286344	0.109212	0	0.542658	0.212973	0.228731	0.702226	0.0383206	0.700944	0.556762	0.876539	0.32292	0.233241	0.508192	0.209311	0.135618	0.441135
IFNGR1	5.33684	5.83163	6.3025	5.14802	4.96677	4.78926	5.03796	5.05221	5.74639	6.01292	5.38288	5.81104	5.2941	5.46127	5.41623	5.97177	5.47443	5.10817	5.88798	5.4598	5.13141	5.30301	5.28658	5.96823	5.03581	4.60445	5.19592	5.20777	5.84112	4.92165	5.37969	4.76577	5.95041	6.10831	6.03989	6.23382	5.69717	6.17752	5.63587	5.30071	5.2136	5.49086	5.48713	4.77279	4.84103	4.60506	4.58921	5.81895	5.5805
IFNL1	0.0490664	0	0	0	0.0560473	0.136369	0.0256984	0	0.0695087	0	0.0726098	0.0275198	0.0323843	0.0675775	0.0187203	0.0438906	0	0.0711841	0.0322673	0.0429753	0.0776511	0	0.0552919	0.0253864	0.110526	0.0462094	0.027287	0.0676036	0.0303206	0	0	0	0.0318011	0.103678	0	0	0	0.0854838	0.210712	0	0.0351969	0.0934724	0.130001	0.0560488	0.356777	0.37859	0	0	0.0765107
IFNL2	0	0.0457336	0	0	0	0	0.0298397	0.0444941	0	0.0687278	0.0285794	0.0319514	0	0.115893	0	0	0	0	0.0374534	0	0.0605569	0.0243688	0	0	0.043851	0	0	0	0	0	0	0.0781152	0	0	0	0.0916998	0.034074	0	0	0.122966	0	0	0.0619267	0	0.148931	0.0914278	0.0367547	0.0258778	0
IGF1R	2.8572	3.16489	2.9607	2.44712	3.91966	4.15263	3.00789	3.33532	4.23566	3.67613	3.88775	4.10528	3.52951	3.75398	4.01286	3.05033	3.8714	3.33097	3.12639	4.05848	3.5586	4.12725	3.74657	4.34113	2.20262	4.31091	3.59813	2.76604	3.77374	3.64236	3.69338	3.64766	4.28464	3.76195	2.87587	3.34789	3.37192	3.08568	3.25144	4.07908	3.53807	2.6353	3.30899	3.22494	2.98725	2.4634	2.24415	2.57621	2.91535
IGF2R	3.67704	2.91906	3.61157	3.96309	4.23848	4.35759	4.2668	3.81001	4.16344	4.01268	4.35302	4.26454	4.00074	4.46302	4.14991	3.75143	4.37217	4.14288	3.38175	4.20984	4.31945	5.01018	4.32332	3.69018	3.31485	4.10483	4.19969	4.48539	4.29295	3.81308	3.86242	3.91377	3.98958	3.63969	3.82379	3.04629	4.45637	3.72119	3.77249	4.36541	4.21366	3.76938	3.38789	4.14042	3.7118	2.78578	3.83843	3.58373	3.70525
IGLL1	0.13539	0	0	0	0.0531864	0.0335046	0.0483421	0.0892788	0.189514	0.0284121	0.0463128	0.0769303	0.0307184	0.125551	0.199848	0.159806	0.100193	0.0341798	0.0605787	0.0804238	0.0249926	0	0.0351904	0.0710594	0.202842	0.0220881	0.124998	0.213106	0.111751	0.12765	0.143452	0	0.144887	0	0	0.111369	0.108274	0	0	0.0259271	0.129152	0.0597753	0.170115	0.498869	0.0420178	0.438917	0.17149	0	0.426769
IKBKB	2.38375	2.38579	2.74981	3.3159	2.60711	2.69196	2.41883	2.88301	2.96885	2.58691	2.63199	2.63827	2.92543	3.16503	2.72538	2.61336	2.79251	2.56283	2.54801	2.80353	2.44571	1.61696	3.10025	2.77544	2.47754	2.2085	2.46873	2.7707	2.25844	2.77874	2.75183	2.50681	2.99413	1.80125	2.0819	2.00408	2.22109	2.44901	2.76931	2.96871	2.53395	2.79852	2.67913	2.82801	2.30905	2.65126	2.71919	2.79234	2.76427
IKBKE	1.41033	1.64854	1.09256	1.71438	1.05284	1.14782	1.43421	1.34341	2.36482	1.25678	1.24672	1.4754	1.61977	2.10832	0.996376	2.01351	1.62061	1.05693	1.22627	1.55138	1.26059	1.2774	1.83002	1.13745	1.4792	0.684398	1.73963	2.03623	1.51264	1.3934	1.90392	0.984691	1.22974	1.08414	0.906613	1.03292	1.53389	1.13334	1.18139	1.38088	1.59504	1.95607	1.51109	1.30635	1.27291	1.23416	1.16612	2.20918	1.41926
IKBKG	1.2135	0.967271	1.20496	1.1334	1.10728	1.09187	0.986966	1.38538	1.30005	0.810677	1.02886	1.15704	1.18139	1.2545	1.1137	0.970997	1.15585	1.10741	1.14299	1.17586	1.09255	1.04772	1.26175	1.02478	1.36686	0.734616	1.38092	1.53266	1.33726	1.47064	1.4658	1.33466	1.49497	1.50415	1.24589	1.02485	0.969607	0.962544	1.06679	1.27031	1.21004	1.20866	1.03153	1.46493	1.09461	0.654303	1.12087	1.38833	1.26953
IL10	0.182566	0.147965	0.197821	0.46539	0.893874	1.11799	0.62039	1.17658	0.424569	0.602285	1.14738	0.485954	0.437312	0.897059	0.469665	1.27421	0.916424	0.54616	0.850852	0.350619	0.564797	0.289418	0.949354	0.25373	0.415189	0.0695061	0.456567	0.458532	0.127001	0.185756	0.205262	0.284125	0.266379	1.13386	0.385042	0.118468	0.111224	0.17918	0.308562	0.726589	0.686982	0.491607	0.17726	0.378916	0.216706	0.176336	0.182186	0.448009	0.277841
IL10RA	2.49711	2.22858	2.813	3.30311	3.14517	3.19246	3.55223	3.54292	3.96824	2.96981	3.9138	3.47899	3.57156	4.93647	3.25216	3.95925	4.03498	3.07677	2.8572	3.26471	3.67964	2.45487	3.97153	2.57036	3.4165	1.5962	3.34289	3.74897	3.44572	2.99868	3.05417	3.02485	2.57151	2.36985	2.25402	2.26533	1.60487	2.49207	2.70018	2.98362	3.85972	3.41727	2.5239	3.17491	2.98618	2.38321	2.88717	4.13803	3.55453
IL11	0.0472592	0	0.0239561	0	0.00913942	0.0672422	0.0410081	0.030839	0.0449875	0.0192932	0.0236976	0.0177199	0.01047	0.0220293	0.0936249	0.0491976	0.0232224	0.256697	0.0614891	0.0139287	0.0420436	0.00676521	0.0763137	0.0642854	0.0601554	0.0445058	0.0774305	0.0220379	0.0387993	0.0224111	0	0.0110318	0	0	0.0386943	0.0638745	0.0282629	0.0279835	0.138702	0.0521713	0	0.0606738	0.109243	0.0715458	0.0976311	0.26132	0.0799201	0.0285351	0.0332295
IL11RA	1.84648	1.02808	2.00941	1.46378	1.9237	1.77688	1.33241	1.83264	2.31083	1.44231	1.65417	1.51342	2.06488	2.44382	1.92656	1.75444	2.01772	2.23244	1.91917	1.7756	1.91468	0.880246	1.96852	2.08215	2.1541	1.22379	1.50928	1.85534	1.89821	2.10579	2.02551	1.58351	2.3175	1.11015	1.48647	1.702	1.29619	1.84423	1.95681	2.07338	1.69595	2.11615	2.73411	1.79581	2.04311	2.36163	2.26247	1.7951	2.0176
IL12A	0.431678	0.0973618	0.106656	0.15022	0.148179	0.142893	0.135078	0.333721	0.271853	0.318206	0.185656	0.20629	0.228553	0.335596	0.233365	0.224904	0.422163	0.226489	0.285154	0.097425	0.226951	0.119234	0.191873	0.143272	0.152503	0.0674423	0.143102	0.369866	0.225925	0.127291	0.483797	0.239893	0.335898	0.149981	0.0992065	0.361211	0.164631	0.124004	0.287134	0.164189	0.155911	0.189789	0.162002	0.0816765	0.210578	0.211104	0.176975	0.126367	0.306182
IL12B	0.0754517	0.141652	0.034634	0.189098	0.017631	0.0329167	0.10849	0.0179804	0.280353	0.10855	0.0380188	0.18585	0.0201893	0.209508	0.211762	0.276127	0.0663903	0.0878666	0.189552	0.0334589	0.171043	0	0.0345733	0.107209	0.0696034	0.0145022	0.0586441	0.0732973	0.0650862	0.10531	0.0389754	0.0106736	0	0	0.0125914	0	0.00917449	0.0536607	0.0909661	0.0832108	0.0110171	0.187145	0.0333909	0.0176315	0.170937	0.232216	0.105365	0.0276138	0.086766
IL12RB1	1.05388	0.946985	1.37986	1.14238	1.15591	0.771189	1.3474	1.34106	1.9828	1.3774	1.45566	1.6573	0.990423	2.33615	1.09804	1.52537	1.77408	0.849413	0.974618	1.24034	1.56331	0.997158	1.32694	0.959845	1.7911	0.530635	1.35883	1.52831	1.48317	1.01199	1.34938	1.20605	1.26028	0.855748	0.82035	1.3711	0.672863	0.949453	1.23164	0.943364	1.74582	1.48176	1.12483	1.21358	1.27335	0.811788	0.699447	1.74121	1.47937
IL12RB2	0.447003	2.03347	0.0632955	0.138174	0.126978	0.125235	1.00578	0.126773	0.127841	0.0826857	0.11809	0.152211	0.390411	0.168284	0.196563	0.149283	0.0717384	0.108361	0.100594	1.1963	0.128122	0.0382925	0.19459	0.0895217	1.19578	0.067162	0.237972	0.0450699	0.163668	0.162236	0.0446419	1.01194	0.0388244	0.0688396	0.788928	0.0488125	1.06168	0.0693865	0.845145	0.0834225	0.0963954	0.138814	0.17187	0.139262	0.0494107	0.0328074	0.03866	0.454804	0.0890395
IL13	0.0147402	0.023531	0.0655352	0.0301921	0.0418009	0.0210733	0.0229078	0.228862	0	0.0955947	0	0.00822413	0.019314	0.0304819	0.0815503	0.0326993	0.0841335	0.0635616	0.0192439	0.100042	0.0466035	0.00626015	0.0547219	0.0151256	0.109407	0.00695283	0	0.0102364	0.0447772	0.0310087	0.0464715	0	0.0469521	0	0	0	0.0174975	0.0130124	0.0550591	0.0243687	0.041698	0.119159	0.0240283	0.255842	0.0264568	0.328941	0.0188826	0.00665039	0.0307696
IL13RA1	4.93517	4.65776	4.69364	4.83579	4.67937	4.85882	5.36877	4.60916	4.44383	4.88843	4.92598	4.753	5.07457	5.59331	4.44156	5.15081	4.69254	4.54732	4.87477	4.94738	5.04528	5.29997	5.092	4.9341	5.06451	4.59759	5.10625	4.69419	5.153	4.92832	4.80888	4.49375	3.99628	5.40372	5.04572	4.63362	4.72255	4.69692	4.95868	4.97515	5.03609	4.66849	3.85765	4.71033	4.40112	3.20535	3.9332	5.45735	4.91219
IL13RA2	0.878728	2.0131	0.754987	0.459945	0.285966	0.568827	0.782335	0.482857	0.272767	0.43706	0.875229	1.55518	0.654718	0.528392	0.963432	0.352506	1.00928	0.603911	0.727403	0.110606	0.589947	0.727958	0.525361	0.634159	0.355883	0.349908	0.288536	0.396234	0.123738	1.25623	1.7232	1.51912	0.484803	0.305242	1.04041	0.632534	1.7351	0.838551	0.39805	1.08343	0.57979	0.384879	0.261585	0.729181	2.58372	0.174408	0.113528	0.647124	1.38269
IL15	1.44563	1.46974	1.47409	0.53142	1.54804	1.01153	1.61331	1.20229	1.35351	1.79799	1.25141	1.5088	0.795036	1.6692	1.53658	1.62991	1.34396	0.964431	1.20295	0.880234	1.57026	0.715542	1.13555	1.15269	1.58199	1.13018	1.37441	1.4161	1.4731	1.04173	1.13592	1.42075	1.49576	0.951782	0.863202	1.13543	1.17021	1.11642	1.13015	0.902807	1.25343	1.42146	1.17268	1.16743	1.47915	1.20324	1.14547	1.04073	1.51737
IL15RA	2.94013	1.75705	3.04064	2.50997	2.27761	1.92376	2.68157	2.19919	2.6564	2.70675	2.55991	2.59866	2.35756	2.84863	2.81911	2.71681	2.70275	2.70672	3.15525	2.34114	3.06094	1.92584	2.4334	2.95089	3.52545	1.2688	2.07281	3.01526	3.02754	1.92841	2.36437	2.6045	3.42892	2.6419	2.51866	3.39567	2.33501	2.85151	3.03791	2.24719	2.81173	3.2145	3.16141	2.27087	3.20506	2.32344	2.21594	2.82613	2.88961
IL16	1.55297	1.23167	1.64275	1.49091	1.20758	1.40263	1.68183	1.87552	2.16693	1.57326	1.86137	1.71746	1.91335	2.78396	1.59912	1.95466	1.93169	1.42947	1.92478	1.47923	1.86747	1.14295	2.45767	1.23715	1.69344	0.677776	1.34314	2.17096	1.98345	1.8369	1.8102	1.29246	1.76109	0.845798	1.64676	1.49856	0.979242	1.36188	1.33086	1.27289	1.93332	1.62915	1.18325	1.75122	1.25134	1.02522	1.21271	2.34414	1.96813
IL17A	0.0228272	0	0	0	0	0	0	0.0178042	0	0	0	0	0	0	0.0258263	0	0	0	0.0149649	0.0199708	0	0.00971029	0	0.0234222	0	0	0	0	0	0	0	0	0.0147475	0	0	0	0	0	0	0	0	0	0	0	0	0	0	0	0
IL17B	1.18465	0.134887	0.266776	0.399779	0.0787018	0.167067	0.172727	0.415307	0.27451	0.218243	0.256792	0.0578125	0.535873	0.28758	0.255918	0.285229	0.343038	0.343068	0.835364	0.132629	0.363989	0.234182	0.609115	0.703228	0.399769	0.111857	0.314084	0.561016	0.275515	0.332249	0.339528	0.266833	0.446539	0.0375431	0.603717	0.695146	0.301844	0.0905809	0.769628	0.391046	0.0974885	0.430146	0.513058	0.189252	0.549205	0.897385	0.229886	0.0622035	0.35913
IL17F	0.0395405	0.0932087	0.0879672	0.0272582	0.0227705	0	0	0.0155221	0.0560906	0.0241078	0	0	0.0260678	0	0.015055	0	0.0853298	0.057449	0	0.0346177	0	0.0500468	0	0.0204252	0.0304307	0.177232	0	0	0	0.0824096	0	0	0.0754686	0	0	0	0.0236214	0	0	0.0219964	0	0	0.0216889	0.0451884	0	0.0215697	0	0	0
IL17RA	2.18592	2.57333	2.56913	2.67981	2.47634	2.71505	2.71637	2.45843	2.74457	2.40163	2.84983	2.59483	2.74488	3.26587	2.61488	2.57141	2.55181	2.53173	1.81756	2.63573	2.7124	2.63335	2.92987	2.68403	2.39204	1.91891	2.83353	2.5763	2.73953	2.50729	2.55331	2.396	2.31256	2.01388	2.44597	2.24369	2.43908	2.23783	2.48767	2.70138	2.60917	2.58962	2.27293	2.43837	2.51569	1.65231	2.40535	2.68204	2.55575
IL17RB	2.5865	6.06727	2.96368	2.7152	3.14389	3.7557	3.55872	3.12055	3.49872	1.65187	3.75986	4.56667	2.57602	3.38999	2.49059	2.09934	3.17619	4.82608	2.70466	2.25529	2.0001	2.77296	2.13571	2.62129	1.77957	4.30739	3.81591	2.07756	2.67497	2.06809	2.52754	3.79598	3.42898	2.72508	1.64114	3.16095	3.0111	3.25416	3.35747	2.99291	2.70898	2.77284	2.04549	2.09191	2.61099	3.84011	2.62688	4.15939	3.50596
IL18	2.95982	3.92075	3.19266	2.35392	1.88243	3.09161	3.52683	3.418	3.19039	3.09066	2.83671	3.81188	2.53716	3.55092	2.42372	3.29561	2.92541	2.85822	2.26259	3.16383	2.65712	2.33112	2.80139	2.38091	2.87488	2.74297	3.22302	2.93821	3.26545	2.0338	3.3049	2.52777	2.3358	2.71195	2.63091	3.54526	2.41225	3.40395	2.8812	2.58861	2.56383	3.50231	3.47065	3.03598	4.55939	3.20472	3.42884	3.74852	2.84297
IL18R1	1.93861	2.78778	2.56214	0.952377	1.76972	1.53752	2.51783	1.88308	2.30324	2.50897	2.13002	2.18791	1.40553	1.76872	2.17799	1.92505	2.2308	2.32423	2.2612	1.79015	2.36907	2.23541	1.3263	2.11111	1.3952	1.17784	1.87686	1.72653	1.83319	2.42514	2.0388	1.77439	2.13914	1.27674	1.31619	2.38464	1.62286	1.99511	2.749	1.56842	1.96628	3.00666	1.52169	2.19652	1.37953	1.32352	1.57908	2.14497	2.4613
IL18RAP	0.525892	1.1006	0.835178	0.532072	0.902957	0.530059	0.744234	1.11857	1.2092	0.803736	0.624699	1.37066	0.716161	1.17691	1.14	1.03474	1.14115	0.748086	1.37551	0.715572	0.745369	0.49629	0.964966	1.1544	0.947034	0.293618	0.72816	0.968249	1.20227	0.763725	0.744607	0.769839	0.647731	0.904518	0.644356	0.853741	0.401286	0.717023	1.7913	0.603628	1.12262	1.09399	1.07462	1.47503	0.940165	1.45104	0.703415	1.05301	1.07148
IL19	0.0326945	0	0.0124167	0.0225222	0.00943521	0.0234973	0	0.0064223	0	0	0	0	0.0108087	0.022739	0.0124301	0.0507673	0	0	0.0214589	0.0143788	0.00878271	0.00698435	0.00621067	0.00845936	0	0	0	0.0339887	0	0	0	0.0113886	0	0	0	0	0	0.0145138	0	0	0.0117551	0.0316404	0.00898505	0.00943547	0.0440174	0.00893545	0	0	0
IL1A	0.0397241	0.0475763	0.0595099	0.331941	0.110921	0.124327	0.139498	0.0233294	0.08372	0.0361797	0.151957	0	0.0261895	0.0681524	0.00758259	0.0701898	0.0291429	0.0146464	0.038967	0.0174942	0.0106901	0.0169549	0.022565	0.0102968	0.0898397	0.0466055	0.0862846	0.0814362	0.0366213	0.0281267	0.134734	0.0546558	0.0384053	0.144336	0.0325095	0.0798764	0.0700551	0	0.0151768	0.0220992	0.667136	0.0129296	0.0109362	0.13212	0.0358436	0.11535	0.0128598	0.0533624	0.0209827
IL1B	0.772851	0.852032	1.99906	1.20672	2.86239	2.0717	1.72828	1.39664	1.86274	1.92788	3.37145	1.10889	0.635035	1.8028	0.909585	1.67309	0.857549	1.10772	0.908059	1.03	0.877186	0.652385	1.48111	0.234995	1.37938	0.31413	1.18509	1.26364	0.819088	0.909131	1.96798	0.805968	0.296625	1.78411	1.08794	0.936504	0.341865	0.410882	1.7784	0.760117	2.05364	1.07417	0.834342	1.53459	2.15992	1.35469	0.94675	2.67384	1.61373
IL1R1	3.37055	2.78554	3.32112	3.63375	3.2182	3.28188	3.40844	3.70836	2.72679	2.85689	3.41604	2.53666	3.72255	3.18403	3.47342	3.51021	3.21114	3.41868	4.42149	3.08088	3.61805	3.41534	3.96513	4.3668	1.86379	2.43057	3.10717	3.16833	3.49493	3.78032	3.32172	2.57984	3.15706	3.24607	4.18948	3.30007	3.11218	3.68087	4.37242	3.22073	3.48639	4.06394	3.60302	3.45419	2.87808	2.87846	2.82184	2.85657	3.13285
IL1R2	0.419731	1.17574	0.871484	0.783979	0.728855	0.280082	0.351253	1.1752	1.33009	0.996131	0.606935	0.878013	0.685053	0.822932	0.548509	1.69207	0.612495	0.890156	1.17328	0.692034	3.39228	0.626075	0.996489	0.963876	1.25345	0.172589	1.44922	1.25383	1.1077	1.87997	2.85662	0.356389	0.824345	1.31366	1.61888	0.640372	0.357112	0.914748	1.70102	0.77806	1.42991	0.783907	0.412879	1.78306	0.511965	0.591998	0.462053	3.87894	0.725202
IL1RAP	1.01502	1.05962	1.32492	1.48156	1.18292	0.765664	1.25696	0.976477	1.1038	1.16137	1.09194	1.06909	1.46149	1.25827	0.811763	1.93296	1.19415	1.37093	1.65842	1.22831	1.47057	1.18669	1.54247	1.08596	0.416349	0.79684	1.02397	1.81277	1.12194	1.16527	1.14417	0.760085	1.23072	1.90739	1.90183	1.23366	0.570092	1.35447	1.78686	1.62325	1.30691	1.79836	1.16641	0.915029	1.02212	0.666149	0.829136	1.43233	1.03656
IL1RAPL2	0.0664066	0.0108411	0.200652	0.0727722	0.154804	0.329377	0.0889906	0.0314031	0.111899	0.0565736	0.613026	0.0225219	0	0.0371977	0.0404763	0.0825455	0.0197338	0.10535	0.026415	0.189007	0.0286805	0.0729449	0	0.0138819	0.0411172	0.731482	0.00748215	0	0.0572591	0.0095532	0.0426883	0	0.00872985	0	0.0965537	0.0220038	0	0.221859	0.354299	0.00749558	0.00967031	0.355575	0.0220582	0.0154804	0	0.0648349	0.202982	0	0.0696195
IL1RL1	1.35516	1.55863	1.66871	0.763621	1.74988	0.484619	2.25201	0.905953	0.585542	0.632935	1.13309	0.811819	0.598974	0.402569	0.940673	1.57807	1.98847	2.18085	2.56932	1.01538	0.611501	0.704212	1.14537	1.51134	0.418425	0.357902	1.24476	2.57584	0.386559	1.29814	1.9917	0.155983	1.80725	1.69813	1.04366	2.58796	0.800605	2.00161	2.52738	1.15679	5.27769	5.94153	0.550016	4.44002	0.686234	0.16025	0.162401	0.959637	1.89895
IL1RL2	0.799155	2.1588	2.18116	1.22609	1.77684	2.45906	1.38284	1.61374	1.06207	1.65794	2.02999	1.8935	1.39294	1.99999	2.97259	1.56434	1.6161	1.66549	1.59267	2.4487	1.73298	1.34395	0.562664	2.01779	2.09679	1.44621	1.14198	1.34451	1.68559	1.73672	1.51897	2.09765	1.54676	1.83187	0.971698	1.65507	1.47442	1.91836	2.1229	1.89841	1.77294	3.1557	2.34923	2.39236	1.22266	1.89187	1.97622	0.673834	1.64626
IL1RN	0.241369	0.223641	0.326659	0.661105	0.962597	1.01732	0.687264	0.507753	0.883198	0.186564	1.63918	0.60125	0.323026	0.802987	0.688755	0.694138	0.464013	0.421664	0.258766	0.535704	0.452832	0.51788	0.601785	0.862104	0.567553	0.179877	0.440229	0.798001	0.330159	0.269611	0.367662	0.526851	0.219407	3.28346	0.590204	0.307625	0.301723	0.527915	0.312027	0.435551	1.32658	0.544052	0.359447	0.807958	0.728057	0.464766	0.401891	0.588705	0.390228
IL2	0.0377269	0	0.0565371	0.101313	0.0642038	0.0271272	0.150709	0.0866304	0.105148	0.132782	0.0920535	0.160913	0.0493123	0.150796	0.0704066	0.14595	0.0814744	0	0.0491351	0.231035	0.0598412	0	0.0425347	0.076399	0.0290307	0	0.0619419	0.0262631	0.046187	0	0.024166	0.0261942	0.0720477	0.118487	0.256599	0.0906275	0	0.0659182	0.111422	0.0416624	0.179383	0.442377	0	0.0217209	0.336422	0.0205744	0.0482221	0.0835224	0.0780858
IL21	0	0	0	0	0	0	0.0305789	0	0	0	0	0.0327423	0	0.0801935	0.0222857	0.0263178	0	0	0.0383787	0	0.0920885	0.0495222	0	0	0	0	0	0	0.0360679	0	0	0	0	0	0	0	0	0	0	0	0.12209	0	0	0	0.052634	0	0	0	0
IL21R	0.441404	0.303884	0.354041	0.960174	0.495536	0.563516	1.09068	0.619409	1.40073	1.04193	0.766604	0.580245	1.77242	1.45828	0.732305	0.894922	1.26736	0.49398	1.01516	0.421044	1.36445	0.538432	1.33744	0.369824	1.05489	0.123387	0.501868	1.48019	0.647083	0.976413	0.582912	0.554619	0.584587	0.401849	0.91826	0.589063	0.211475	0.369447	0.554228	0.361611	0.909821	0.935733	1.25489	1.03962	0.965627	0.775227	0.605765	0.601467	1.00128
IL22	0	0.0287819	0.0271292	0	0.0206402	0	0	0	0	0.0218533	0	0	0	0	0.0271584	0.0161203	0.0262991	0.0263016	0	0.0157809	0.0381832	0	0.0404339	0	0	0	0	0	0	0	0	0	0	0	0	0	0	0	0.02725	0	0.0256907	0	0.114126	0.0206407	0	0.0578754	0.0231045	0	0.01893
IL22RA1	1.74973	2.83293	1.86288	0.558546	1.65979	2.34381	2.04114	1.2964	2.26598	2.16854	1.59126	1.88123	0.864305	1.06139	1.87034	1.54395	2.01848	1.11745	1.29153	2.21688	1.30329	1.33404	0.763878	2.14762	1.50032	2.96882	1.96158	1.14552	1.81457	1.54617	1.30608	2.16841	1.81515	0.296563	0.371948	1.94567	1.52088	1.8438	1.58445	2.85825	0.960173	1.02768	1.57032	0.705709	0.73016	1.07238	1.54769	2.60453	2.25739
IL22RA2	0	0	0	0	0	0	0.00764998	0.00573643	0.101661	0	0	0	0	0	0	0.0325876	0	0	0.0567853	0.00643778	0.0156485	0.0186354	0	0.00755651	0.0112828	0.0744467	0.00812602	0.0102012	0	0	0	0	0	0	0	0	0	0	0.0111428	0	0	0.0375949	0	0	0.0132434	0.0159199	0	0	0
IL23A	0.827248	0.565543	0.628835	0.548855	0.80208	0.322518	0.686939	0.749023	0.776303	0.51007	0.581972	0.611988	0.426733	1.03985	0.646872	0.936889	0.5604	0.449082	0.637115	0.971245	0.664997	0.289374	0.671166	0.521829	0.63756	0.384596	0.696306	0.570383	0.690081	0.661077	0.806057	0.650762	0.536608	0.111956	0.192482	0.450712	0.501304	0.481975	0.595433	0.621623	1.02445	0.759307	1.03451	1.03136	0.943197	1.25164	0.714447	0.899399	0.74983
IL23R	0	0.109439	0.0212639	0	0.146754	0.0791751	0.0719501	0.17669	0.116717	0.0256072	0.0689532	0.205927	0.0185176	0.131607	0.0883767	0.0741421	0.020612	0.0409375	0.0986755	0.0726115	0.0592962	0.0179283	0.0678739	0.0359829	0.0216262	0.0395355	0.0386662	0.0673295	0.0344587	0.0099799	0.00902532	0.0387563	0.0450337	0.0302656	0.0343653	0	0.0497526	0.0248425	0.113743	0.00783063	0.0692737	0.0272177	0.0381965	0.0241881	0.13431	0.0967612	0.0181039	0.031597	0.0148282
IL24	0.855187	0.792162	0.756388	0.50755	0.886861	0.61977	0.792098	0.870404	1.03377	0.966392	0.790929	0.994532	1.01605	1.23893	0.859519	0.99753	0.949187	0.829893	1.20332	0.668317	0.827235	0.523789	0.835041	0.948745	1.04081	0.465258	0.438876	1.00547	0.891705	0.754217	0.865048	0.572331	0.825481	0.367813	1.14453	1.02763	1.1731	0.914995	0.897323	0.863986	1.11486	1.28667	0.867772	1.07485	0.708834	0.491675	0.584672	0.628502	1.18
IL25	0	0	0	0	0	0	0	0	0.0439664	0	0	0	0	0	0	0.0139022	0	0	0	0	0	0	0	0	0	0	0	0	0	0	0	0	0.0200186	0	0	0	0.0184705	0	0	0	0	0	0.0337168	0.0178045	0	0.0168636	0	0.0278839	0
IL26	0.0392502	0.0315097	0.142748	0.105311	0.0226024	0.0282268	0.0407599	0.202027	0.109293	0.0706308	0.0390446	0.106703	0	0.0804474	0.0297339	0.0176554	0.0847131	0.0287967	0.0760031	0.0679269	0.0210459	0	0.0149011	0.0794415	0.0302065	0.0185971	0.021795	0.027328	0.0480463	0.0550545	0.0251465	0.0272563	0.0254085	0	0	0	0	0	0	0	0.0281284	0.0750004	0.0427408	0.022603	0.10374	0.0633007	0.025299	0.0527287	0.139224
IL27	0.159274	0.104018	0.297362	0.194369	0.0191548	0.0706267	0.19602	0.149335	0.180442	0.226368	0.217289	0.318365	0.146956	0.404473	0.0622132	0.222506	0.289041	0.0720316	0.021853	0.099514	0.231604	0.0965291	0.098021	0.083923	0.193175	0.0467643	0.207412	0.275516	0.314577	0.157354	0.123401	0.312847	0.202132	0.0707729	0.0539654	0.0272129	0.0588119	0.141408	0.0986162	0.0185029	0.282914	0.257889	0.123113	0.0380598	1.19106	0.203973	0.0425723	0.406641	0.213207
IL2RA	0.387425	0.527033	1.29301	1.3509	1.10372	1.1617	0.867447	1.39401	1.06499	1.49137	0.905224	1.13437	2.02464	1.11411	0.702484	1.99574	1.25407	1.4827	1.56218	0.841095	1.33457	1.01989	1.19957	1.90488	0.586223	0.710833	0.63825	1.21438	1.41562	0.480249	0.550124	0.35342	0.418766	0.921961	1.54238	0.296812	0.1732	0.489088	0.716846	1.83818	0.950818	2.05894	0.211327	0.430186	0.224331	0.331237	0.604964	0.560314	0.985332
IL2RB	1.9287	1.76295	2.32366	2.44547	1.68108	2.20218	2.92974	2.0153	3.15707	2.45609	2.7094	2.66234	2.68127	3.14106	2.88732	3.32001	2.86393	1.76463	2.40078	2.0715	2.8623	1.98148	2.62184	1.84381	2.03294	0.737838	2.30992	3.19629	2.98278	2.07139	1.88852	2.56894	2.13132	1.49944	2.17375	2.21661	1.23673	1.9509	2.35198	1.87919	3.05462	2.77701	3.19645	3.09809	2.595	1.51099	1.7584	2.38018	2.6177
IL2RG	2.66665	2.72222	3.31977	2.8453	2.97405	2.1997	3.51123	3.0664	4.56858	3.29866	3.40897	3.91481	2.82725	4.42155	3.43645	4.2027	3.93528	2.71705	3.13678	2.98453	3.22418	2.90517	3.02311	3.04414	3.963	1.98778	2.49323	3.49646	3.21564	2.57575	3.15431	2.43828	3.35011	2.45637	2.81955	3.60957	2.74257	2.84952	3.206	2.52097	4.08195	4.18273	3.63173	3.31362	3.5622	3.20972	2.85239	3.17124	4.41733
IL3	0	0	0	0	0	0.0288921	0.102113	0	0	0	0	0	0	0	0.0304344	0.0180731	0	0	0	0	0	0	0	0.158225	0	0.0190369	0.0223099	0	0	0	0	0	0	0	0	0	0	0.0701463	0	0	0	0	0	0.0231369	0	0.0857355	0	0	0
IL32	6.6986	5.89616	6.1805	5.6418	6.01411	4.95496	5.72269	6.59128	6.61013	5.90469	6.09203	6.69275	5.96631	5.82392	6.08004	6.78279	6.37169	6.5496	5.64611	5.6458	5.59034	5.86628	5.2024	5.48043	6.97642	6.09695	6.65925	5.87952	5.40641	5.29109	6.97136	6.94879	6.24652	5.94512	4.97971	6.41225	7.27349	5.99946	6.8881	6.37806	6.12552	6.96446	4.97524	5.65144	5.99975	6.55196	6.38574	6.62047	6.90538
IL34	2.54422	2.0812	1.889	2.52544	0.935228	2.07227	1.34378	3.01735	2.67783	1.53616	2.2916	1.9869	2.67845	2.47622	2.4157	2.25935	1.70541	1.71407	1.99498	1.79324	1.51272	1.91093	2.21214	1.32913	2.62631	0.371342	2.43797	2.07796	1.61076	2.92974	2.31569	0.67519	2.15288	1.66598	2.70657	2.78025	2.69647	1.81975	2.11756	1.12561	0.531549	1.82854	2.88152	1.25769	2.17168	1.71127	1.9396	2.17963	2.74256
IL3RA	2.52536	1.40763	1.98205	1.93353	1.60619	1.71149	1.60477	2.03292	2.0291	1.80676	1.81511	2.12435	2.07798	1.87924	2.11017	1.74484	1.81129	1.89069	2.28871	1.72231	1.98241	1.70271	2.54344	2.36706	2.29799	1.25831	2.13977	2.49574	2.4079	2.11642	1.97978	1.70895	2.54103	2.19924	2.23769	2.09168	1.6917	2.12179	1.93177	2.24385	1.64184	1.63563	1.81879	1.78703	2.3677	1.90266	1.94383	2.29142	2.05122
IL4	0	0.120426	0.113713	0.0700585	0.115039	0.0730402	0.0533317	0.0202141	0.0727405	0.031367	0.075982	0	0.0339103	0	0.0389506	0.13368	0.179463	0.0744918	0	0.172118	0.132982	0	0.0195511	0.0526902	0.0780793	0.0243908	0	0.0358081	0.0317504	0.0719266	0.0966962	0.170337	0.0332999	0	0	0	0.0903096	0.0894356	0.185609	0.137767	0.0727894	0.159471	0.260122	0.0296319	0.297037	0.43688	0.158651	0.0911609	0.0538633
IL4R	3.97807	3.81194	4.39944	4.31629	3.86382	3.67991	3.79879	4.02262	4.28768	3.74452	3.76222	3.84818	4.24309	4.35186	3.83187	3.95176	4.03353	3.73614	3.83091	3.90566	4.15614	4.05648	4.22009	4.00853	4.26963	2.85551	4.10873	4.29589	4.30502	4.09543	4.00366	3.42585	3.8561	4.27929	3.98926	3.96104	3.66775	4.30347	4.79853	4.52094	4.39464	5.02916	3.57951	3.92422	4.75559	3.48033	3.41462	4.24353	3.9701
IL5	0.0267036	0.021419	0.0400937	0.0183834	0.0897359	0.0752375	0.107879	0.0208337	0.0749291	0.0162529	0.0526459	0.0296996	0.0521047	0.1422	0.0499988	0.0356543	0.131704	0.0767317	0.0688165	0.0577206	0.0836882	0.0338388	0.0498583	0.0273987	0.0205302	0.074135	0.0439503	0.0185678	0.111413	0	0.0339631	0.0368032	0.100592	0	0	0.0433111	0	0.0921107	0	0.0148259	0.0565967	0	0.0716529	0.146606	0.138821	0	0.163282	0.035927	0.0690412
IL5RA	0.0320454	0.0257131	0.0385831	0.0394923	0.0933828	0.0546649	0.0332811	0.0785565	0.0455075	0.0311037	0.0722914	0.0179267	0.0705413	0.120587	0.0146056	0.214674	0.0234929	0.0281486	0.0743195	0.0252664	0.0870967	0.0163725	0.0573945	0.0650235	0.0197517	0.0509183	0.0142371	0.035508	0.0275858	0.0181662	0.0205122	0.00893561	0.0772241	0	0.0570519	0.0105337	0.204291	0.0450314	0.0291629	0.12684	0.145123	0.0653714	0.0245204	0.0402492	0.057247	0.0852625	0.0650244	0.026006	0.0922165
IL6	0.314528	0.186087	0.133919	2.33703	0.616612	0.806859	0.479799	0.543435	0.0578179	1.59268	1.35256	0.508714	0.50907	0.175191	0.375776	2.33435	0.299162	0.703548	0.545039	0.145945	0.358956	0.0600133	0.416242	0.179328	0.0771974	0.00969248	0.583287	0.859756	0.212076	0.112156	0.776175	0.0967557	0.115147	1.87563	1.55096	0.446079	0.562417	0.122337	0.625569	0.439932	1.09456	1.08287	0.392274	3.78046	4.60176	1.01267	2.18813	0.831952	0.679508
IL6R	3.19748	3.24696	4.14786	3.39178	4.05437	3.41509	3.15465	3.20708	3.96455	3.56881	3.90759	4.37984	3.05292	4.10372	4.1174	3.37604	3.50122	3.58125	2.97411	3.42893	3.65547	4.09701	3.2769	4.17017	2.70404	4.19303	3.31379	3.03555	3.50916	3.45586	3.34433	3.45885	4.05969	3.25244	3.01322	3.47341	5.03428	3.55158	3.91922	3.69684	3.85373	4.20832	3.01219	3.16011	2.58226	2.45044	3.62185	2.63341	3.19102
IL6ST	5.04354	5.79533	5.93401	5.35786	5.2813	5.33205	5.61429	4.86361	4.83363	5.13704	6.00488	4.99358	5.26122	5.5753	5.09761	5.19628	5.11115	5.21594	5.81172	5.0826	5.89772	5.80557	6.17996	5.43796	3.86767	5.18707	4.86054	5.2083	5.79482	5.3157	5.04199	4.02286	5.67382	5.95905	6.28288	5.78878	5.82866	6.21059	6.54733	4.97911	5.52298	5.73921	4.81129	5.05548	4.72774	4.22378	5.19841	5.35019	5.39237
IL7	1.0951	1.8465	1.40136	1.73203	1.6516	1.58677	1.61852	1.73883	1.50244	2.20633	1.75239	1.72311	1.34969	1.72072	1.9746	1.5896	1.30418	0.892339	1.50302	1.87124	1.44773	1.12233	1.18483	1.2244	0.883541	1.48803	0.974402	1.14541	1.20412	1.56865	1.03787	1.74471	1.62192	1.72922	1.20969	1.34884	1.36368	1.14952	1.26932	1.24936	1.55608	1.17446	1.10958	1.51178	0.93631	1.11163	1.75581	1.16774	1.6369
IL7R	1.34546	3.19151	2.54354	2.32477	3.36607	1.64985	2.62579	3.66871	4.39271	2.71109	1.97081	4.01135	1.73165	3.42019	3.07498	3.56244	3.26792	2.67815	3.17857	3.08712	2.26009	2.23902	2.83076	3.1837	2.33194	0.817043	1.24758	2.0735	2.09049	2.00431	1.13806	0.442149	2.32911	1.47821	3.42075	2.18131	1.77327	2.33592	3.28832	2.99085	3.03038	4.02149	1.35174	1.84215	1.07789	0.98066	1.9364	2.06069	3.2209
IL9	0	0	0.295157	0	0.48759	0.193778	0.108604	0.082142	0.099733	0.0432359	0.104135	0	0.0919862	0	0.0270673	0.0319551	0.102102	0.051959	0	0.0619078	0.18097	0	0	0	0	0.305667	0.0777564	0.049329	0	0.0986273	0.501592	0	0.0903626	0	0	0.113483	0	0.0624797	0	0	0	0.133645	0	0.119246	0	0.113149	0.132952	0.0321997	0.144444
ILF3	4.35313	4.23214	4.37703	4.574	4.86194	4.68752	4.38393	4.70799	4.71821	4.17665	4.36384	4.44192	4.63054	4.85514	4.63488	3.9338	4.62976	4.60516	4.15311	4.30732	4.69875	4.25906	4.55973	4.33687	4.1476	4.4748	4.89854	4.65512	4.70633	4.86881	4.79045	4.45425	4.74537	3.87532	3.78449	4.02594	4.05481	4.27014	4.70985	4.65729	4.55102	4.72225	4.50781	4.99613	4.50744	4.85315	4.36811	4.34034	4.32672
INPP5D	2.57259	2.21736	2.90073	2.79702	2.48466	2.42224	2.7994	2.70466	3.20788	2.45087	2.99414	3.08751	3.21598	4.01891	2.62895	2.85098	3.12659	2.7441	2.91287	2.6024	2.9517	2.3361	3.73752	2.76385	2.7867	1.84715	2.63461	3.37802	3.2435	2.79178	2.93868	2.22786	2.88763	1.40071	2.78589	2.86153	2.04286	2.58323	3.38428	2.61561	2.92506	2.92332	2.28576	2.61428	2.76315	2.41278	2.23671	3.79728	2.71716
IRAK1	4.67441	4.95237	4.57069	5.12019	4.41998	4.52582	4.6007	4.92484	4.7822	4.37443	4.50132	4.72394	4.74862	4.52178	4.48133	4.47953	4.43755	4.74069	3.93332	4.25197	4.23468	4.68428	4.34682	3.91897	5.27031	4.4746	5.4939	4.37828	4.68079	4.81492	5.15268	4.75823	4.41883	4.74796	3.94571	3.91253	4.75867	4.13796	4.52013	4.81223	4.84925	4.79036	4.30771	4.86311	3.60776	3.19895	4.14627	4.8499	4.67346
IRAK2	1.70299	2.2412	2.76634	1.76865	2.27365	1.84467	1.84809	2.24124	2.18084	2.01084	2.12899	2.28854	2.3104	2.25219	2.35336	1.98981	1.96325	1.65956	2.64467	2.43212	2.31018	1.81687	2.53449	1.80493	1.91413	2.14655	1.43083	2.35938	2.50252	1.51343	2.01982	1.47695	1.75234	2.88898	2.49081	2.14274	1.78772	2.00684	3.21119	1.54378	2.45058	2.42785	2.15156	1.89699	2.36876	1.83605	2.37514	2.61992	1.92632
IRAK4	2.25276	3.00534	2.89365	2.3016	2.53323	2.59391	2.69737	2.68932	2.63756	2.6733	2.53384	2.4488	2.71467	3.02317	2.60888	2.95483	2.7362	2.52964	3.13913	2.50923	2.81427	2.13058	2.72143	2.7707	2.09933	2.07335	2.60096	2.50265	2.60866	2.38082	2.31298	2.2462	2.51258	2.40581	2.3028	1.98394	2.01378	2.501	2.5666	2.3848	2.97559	2.63558	2.15233	2.72246	2.37199	2.56552	2.1989	2.58838	2.36424
IRF1	3.74422	2.63969	4.35046	2.6954	3.49869	2.97257	3.80091	3.10895	3.70679	3.87738	4.16954	3.17388	2.97451	4.38785	3.59397	3.34744	4.7217	3.15479	3.52771	2.54456	4.18752	3.07894	3.29272	2.61368	3.97419	2.36024	3.60706	3.84965	3.31442	3.46007	3.61618	3.34618	3.66306	3.21312	2.90298	3.45208	2.84881	3.27249	4.31359	2.65319	4.36907	3.90448	3.34654	3.5175	3.68511	3.36667	3.15033	3.65823	4.1562
IRF2	3.57797	3.65471	3.86212	3.65605	3.39537	3.44591	3.77282	3.76095	4.20192	3.88435	3.84101	3.94352	3.95743	4.23309	3.85071	3.91555	4.04275	3.65792	4.17797	3.35659	4.001	3.67637	4.35093	3.61345	2.95864	3.35275	3.67925	3.8896	3.89523	3.6761	3.62639	3.66063	3.8945	3.69912	3.88168	4.07779	3.79461	3.50999	3.70866	3.53548	3.75467	3.78087	3.76485	3.45395	3.91027	3.14072	3.53695	3.98447	4.07453
IRF3	4.21951	3.51628	3.80024	3.41642	3.89471	3.8347	3.60455	4.29209	4.08647	3.61083	3.58294	3.75467	3.79716	4.1282	3.84942	3.54198	3.91345	3.75842	3.54507	3.62778	3.81623	2.83958	3.48642	3.95381	4.62529	3.27598	3.74414	4.02307	3.6532	3.98655	4.16381	4.09943	4.05456	3.13074	3.36469	3.62593	3.552	3.54077	4.04176	3.87488	3.71516	4.05428	4.4118	4.43468	4.46621	4.42281	3.93788	3.64752	3.8641
IRF4	0.311836	0.210339	0.578092	0.485702	0.387302	0.575081	0.596309	0.720491	1.24043	0.525041	0.508438	0.746047	0.311262	1.13881	0.357117	0.850745	1.02844	0.256715	0.34051	0.448537	0.517241	0.280943	0.5458	0.236318	0.409034	0.0924937	0.159016	0.563162	0.311173	0.269757	0.636382	0.129425	0.358111	0.183113	0.162213	0.312561	0.204526	0.202621	0.425195	0.378706	0.974757	0.726725	0.336928	0.752732	0.45568	0.497216	0.937888	0.406722	1.21349
IRF5	2.04169	3.01831	3.11974	2.03822	2.32644	3.1266	2.69554	2.79133	3.24187	2.63769	2.82309	2.95329	2.21472	3.38221	3.34649	2.87486	2.55558	2.78348	1.90741	2.5552	2.63382	2.30701	2.33658	2.53489	3.01173	2.97166	2.79793	2.41982	2.56502	2.92049	2.6417	2.72863	2.54315	2.05401	1.61516	2.9468	2.24739	2.33561	2.30089	2.0984	2.54899	3.20697	2.69565	3.07821	2.48967	3.44488	2.71456	3.45548	2.3785
IRF7	3.85277	2.96541	4.07339	3.69565	2.81011	3.94508	2.55633	3.79281	3.69773	3.26609	2.95521	3.61668	3.11346	4.10183	3.42327	2.92563	3.67996	3.33694	3.08516	3.23582	3.3543	2.15971	3.00438	3.71522	4.76546	2.21927	4.18124	3.86433	3.45415	3.54162	3.77023	4.1138	3.7323	2.69039	3.22259	4.20675	2.83173	3.93666	3.87952	3.16742	2.92829	4.81712	5.68469	3.83202	4.53239	4.20783	2.10912	3.06258	3.91896
IRF8	2.7535	1.87102	3.23525	2.96219	3.28447	2.42927	2.62339	3.00818	3.72803	3.61557	3.55096	3.13826	3.18035	4.05041	3.95314	3.53132	3.62518	2.66843	2.61928	3.29902	2.93659	3.14184	2.44558	2.63544	2.84792	1.00367	2.2109	2.43417	2.3	2.46154	2.28622	1.75835	2.31441	2.79445	2.01874	1.40292	2.9148	1.91718	1.29476	2.8724	3.18227	2.46638	2.07784	3.32104	1.48331	1.42464	3.73548	2.03956	2.41121
IRGM	0.0554251	0.0445438	0.0281347	0.123818	0.0319925	0.065935	0.038617	0.0784808	0.0784454	0.0338651	0.081934	0.0311163	0.060508	0.124969	0.102898	0.097532	0	0.0272768	0.0244197	0.118461	0.0685904	0.0470764	0.035022	0.0475321	0.0427094	0	0.0409928	0.0638618	0.0566869	0.0521735	0.070305	0.0385542	0.0594286	0.0201412	0.0304272	0	0.0222073	0.0328566	0.0696384	0.0103765	0.0784981	0.171585	0.0798847	0.0319934	0.0500372	0.108157	0.138143	0.0417588	0.104822
ISG15	5.79719	3.88101	4.46618	4.54468	4.29117	4.34506	4.45045	4.4171	5.19417	4.62007	4.13688	4.8199	5.07791	5.25853	5.15718	4.70419	4.69825	5.0395	5.26569	5.00007	4.55282	4.29218	5.04756	4.12442	7.60419	3.53616	5.01899	5.63858	4.96621	4.64857	4.90567	4.88961	4.76968	5.0501	5.45469	6.06281	5.24737	4.41641	4.86478	4.28787	4.33702	5.60949	7.19671	4.97103	5.26545	5.73871	4.92092	5.22738	4.88141
ISG20	1.82572	1.3672	1.47806	1.31283	1.67672	0.638529	1.05326	1.4292	1.83513	1.54201	0.903919	1.5049	1.18327	1.72231	1.48221	1.64877	1.53524	1.17056	1.50196	1.10841	1.3118	1.00799	1.25425	1.53857	2.19154	0.467413	1.87017	2.10155	1.22947	1.27995	1.63938	1.35577	1.77741	1.35672	1.29448	2.15122	1.34788	1.11452	2.0578	1.50538	1.81596	2.00634	1.34035	1.72886	1.7923	1.22937	0.967645	1.58758	2.08025
ITCH	3.12746	3.68977	3.85484	3.51696	3.97997	3.6635	3.67156	3.40188	3.42332	3.39485	3.7816	3.42362	3.4745	3.68263	3.63998	3.632	3.81176	3.55403	3.71208	3.72842	3.76101	3.6976	3.5906	3.42441	2.64178	4.17759	2.98818	3.17676	3.63418	3.51817	2.98837	3.18316	3.34083	3.74625	3.59207	3.34021	3.37468	3.65661	3.88311	3.37803	3.71745	3.54162	2.96363	3.50124	3.06597	2.53679	3.43634	3.29051	3.33601
ITGA1	3.62634	3.45667	4.32746	3.9838	4.31203	4.04752	4.18192	3.68017	3.15553	3.71303	4.56683	3.61489	4.43457	4.15561	4.22419	3.32144	4.17568	4.14158	4.79709	3.87892	4.82288	3.94858	5.08444	3.84588	3.18086	3.71321	2.73555	4.85969	4.3353	4.36247	3.57148	2.77251	4.54906	4.06405	4.87276	4.15918	3.57103	4.2125	4.46752	3.63379	3.9795	3.75664	4.07232	4.4231	4.05671	3.37559	3.98262	4.00201	4.05338
ITGA2	2.58768	2.53043	3.04311	2.50264	2.9584	3.27838	3.90786	2.49647	2.69036	2.68079	3.92521	2.38607	3.42454	3.02575	2.83473	2.4184	2.65313	3.04294	3.66243	3.47585	3.77099	2.87811	3.26323	2.66255	1.7757	3.13294	2.60719	3.39216	3.5721	3.30623	2.49707	2.19765	3.09321	2.25519	3.29276	2.37104	2.19556	3.05911	2.82312	2.83688	2.50517	2.90274	2.06114	2.98839	1.93746	1.76109	3.2713	2.81912	2.32273
ITGA2B	0.48051	0.284617	0.1064	0.321128	0.308613	0.2339	0.204902	0.172276	0.433535	0.0728931	0.372789	0.142823	0.639001	0.684462	0.154345	0.162501	0.238276	0.179826	0.253451	0.377132	0.33224	0.12195	0.550356	0.327556	0.188166	0.118261	0.525295	0.353604	0.362077	0.772395	0.695753	0.141979	0.216265	0.298735	0.182897	0.0913236	0.0930668	0.104866	0.523077	0.690868	0.26095	0.287421	0.58011	1.21478	0.709544	0.93949	0.223881	0.397467	0.268565
ITGA4	1.52041	2.04212	2.47787	2.72355	3.06542	2.38939	2.82935	2.28945	2.83502	2.56335	2.93007	2.36476	2.67359	3.47099	2.40816	2.47599	2.7854	2.41226	2.55813	2.24052	2.9851	2.43589	2.9227	1.82836	0.857435	1.71941	1.47351	2.85115	2.33166	2.28356	1.64798	1.17041	2.45215	1.70437	2.84246	2.0772	1.4571	2.31115	2.57827	2.16465	2.70449	2.39489	1.94925	2.12296	1.48658	0.920697	1.68671	2.17956	2.43643
ITGA5	4.62349	3.36563	4.49598	5.51793	4.49025	3.9087	4.43961	4.75649	4.25799	4.05658	4.507	4.91352	5.61512	4.58288	4.5715	4.56349	4.57327	4.56471	4.90959	4.25445	4.72644	4.59853	5.67598	5.02715	4.41756	2.99104	4.88562	5.79957	5.33557	5.13693	4.5467	3.50015	5.27705	5.73403	6.09737	4.90776	4.24473	4.47807	5.19915	4.89601	5.03116	4.79165	4.06502	4.70922	5.92397	4.19683	4.31738	5.30497	4.30241
ITGA6	5.24344	4.71617	5.73479	5.39228	6.01798	5.2045	5.36018	4.87018	4.8758	5.50707	5.86698	5.41024	5.8107	4.97747	5.45114	4.87444	5.68092	5.49873	6.02036	5.24524	5.536	5.77109	6.23985	5.35076	4.30569	5.49217	4.37451	5.90817	5.88698	5.71749	4.99169	4.68203	6.11229	5.61933	5.9587	5.62543	6.1106	5.72743	5.68005	5.33099	5.38031	4.73564	3.83191	5.20457	4.5523	3.62401	5.13599	5.14409	5.30683
ITGAE	1.6103	1.89279	1.49944	1.3762	1.0923	1.2768	1.4196	1.52753	1.5673	1.57125	1.12473	1.37113	1.25236	1.21484	1.31304	1.88527	1.19479	1.29971	1.36472	1.45313	1.15191	0.824839	1.15308	1.32936	1.95744	1.21797	1.51268	1.45829	1.36146	1.35668	1.48405	1.32186	1.32228	0.98433	1.22747	1.12714	1.39645	1.31112	1.65041	1.21407	1.20584	1.7253	1.64355	1.36505	1.49876	1.48352	1.42825	1.47993	1.67459
ITGAL	2.37618	2.20445	2.82042	2.63763	2.62698	2.15779	2.90447	2.71185	3.99706	2.83975	2.99076	3.33976	2.7479	4.01188	3.10939	3.55553	3.3904	2.20684	2.34884	2.57111	3.22572	2.40351	3.0114	2.24559	2.65689	1.50607	2.69913	3.35434	3.35597	2.42168	2.79076	2.27012	2.71308	1.80578	2.08736	2.84628	1.74828	2.22085	2.50372	2.38819	3.2523	3.34717	3.08222	3.05981	2.82887	2.42913	2.32338	3.12579	3.38046
ITGAM	1.73733	2.11615	2.61901	2.15807	2.30632	2.33178	2.38245	3.02559	2.44438	2.30228	2.94287	2.85319	2.99421	3.3616	2.68114	2.89746	2.83973	2.55153	1.58082	2.40092	2.42556	1.77961	3.25853	2.0671	2.00406	2.43677	2.90784	2.98552	2.86741	2.30176	2.6755	2.23894	1.87724	2.05327	1.8859	1.61641	1.59057	1.93402	2.43115	2.431	2.51191	2.1936	1.95343	2.322	1.63818	1.27923	2.26004	3.78089	2.59515
ITGAX	1.66875	2.0685	2.57064	2.51991	2.40403	2.62955	2.81466	2.28928	4.26994	2.066	2.6517	3.46642	1.97716	4.04569	2.84085	2.98404	2.90466	2.04333	2.13766	2.37589	2.68852	2.20304	2.56774	2.7546	1.99415	1.58552	2.69134	2.97952	2.57428	2.56369	2.64397	2.16844	2.1096	1.75639	1.05025	1.94141	1.54953	2.55513	2.88717	2.19617	2.76963	3.46454	2.04296	2.53646	2.23878	2.24621	2.22744	3.53782	2.32531
ITGB1	5.58378	5.96845	6.198	6.80758	6.30551	5.99941	6.3247	6.24644	5.75557	6.37927	6.2718	6.17143	6.88679	6.52563	6.06682	5.74191	6.01256	6.32979	7.02284	6.01539	6.75393	6.5493	7.17768	6.06079	4.40847	5.39395	5.66198	6.76625	6.60256	6.52425	5.95589	5.11655	6.12846	6.67779	7.57701	6.28276	5.72122	6.34725	6.56404	6.29638	6.10599	5.7979	5.87978	6.32809	5.54406	4.09021	5.9406	6.11698	6.01921
ITGB2	4.00281	3.86539	4.40015	4.14288	3.67214	4.12096	4.29409	4.22229	5.49584	4.96582	4.72787	4.81268	4.30257	5.61417	4.60403	4.77922	4.64725	3.95999	3.40354	4.01689	4.39065	3.79451	4.71041	4.40054	4.77272	3.79813	4.74407	4.83799	4.96504	4.39319	4.96478	4.35359	4.18348	3.77179	3.89426	3.95735	3.57691	4.50858	3.92067	4.46618	4.44238	4.34089	3.49226	4.13055	3.69387	3.11303	3.53447	5.76337	4.40932
ITGB3	0.86646	2.47914	1.56028	1.86579	1.91154	1.35689	1.84697	1.41575	1.24893	1.61462	1.42291	1.25687	1.69812	2.32284	1.52857	1.34787	1.46761	2.0943	1.61774	2.39203	2.51066	1.4345	2.35969	1.45864	0.650219	0.842798	1.51328	2.2271	1.82178	1.38311	1.7946	0.566185	2.07315	1.79514	2.117	1.27824	0.82999	1.45326	2.00025	1.65656	1.93457	2.30907	1.72036	1.70315	0.850053	0.543227	1.17598	1.76606	1.17894
ITGB4	2.54844	2.75657	2.30811	2.16535	2.484	3.71438	3.59082	2.81624	2.67654	2.70856	2.6687	3.02205	3.60667	4.10736	3.11574	2.89475	2.06669	1.80353	2.76673	3.49657	3.57511	2.12772	3.61198	2.55267	2.25944	3.71702	4.39223	2.51497	3.74852	3.56018	3.10084	1.64281	3.1573	2.52253	3.04984	2.72743	2.48966	3.10666	3.05928	2.93102	2.17088	3.55595	3.39294	2.30357	3.29683	2.55768	2.77089	2.57243	2.56449
ITK	0.478016	0.863448	1.26041	0.872033	1.09249	0.515547	1.06487	1.0207	1.67701	0.894418	0.996898	1.73331	0.807926	1.92384	1.13541	1.61856	1.63137	0.830541	0.982208	0.990102	1.09895	0.966638	0.881164	1.17904	0.675766	0.287419	0.374831	1.13397	1.12183	0.667269	0.647811	0.373489	1.09082	0.263492	0.746675	0.965551	0.522104	1.00014	1.34794	1.08686	1.76277	1.85782	0.918673	1.03116	0.654831	0.594521	0.620212	1.06234	1.59449
JAK1	5.04581	5.42574	6.09164	5.54833	6.02532	5.4536	5.52081	5.52231	5.77342	5.44794	6.01681	5.69069	6.00303	5.87419	5.72068	5.25079	5.94825	5.91514	5.72126	5.9866	5.86347	5.27793	6.10075	5.75214	4.88418	5.56319	5.40536	5.71617	5.9729	5.83669	5.50219	5.20275	5.83537	5.8565	5.80338	5.68912	5.40309	5.61433	6.36424	5.42324	5.80117	5.74054	5.11358	5.3789	4.40705	4.12529	5.61655	5.78743	5.76043
JAK2	1.88223	2.35655	2.51505	2.25579	2.69107	2.23342	2.63405	1.94956	2.54968	2.00139	2.82164	2.43551	2.26634	3.40173	2.34865	2.50613	2.92131	2.19291	2.57563	2.3546	2.53772	2.39861	2.91229	1.97369	1.3575	2.13319	1.83022	2.50042	2.44333	2.61705	1.94166	1.92563	2.46629	1.78056	2.48088	2.1638	1.97474	2.29161	2.52623	1.81594	2.49829	2.26753	1.69844	2.25239	2.20632	1.5389	2.09283	2.26331	2.36123
JAK3	1.7866	2.86913	1.67468	2.04842	1.94775	2.25183	2.56047	2.19203	2.59344	1.69505	1.52103	1.83505	2.47293	3.4513	1.4146	2.66246	2.3577	1.45923	1.62415	2.63209	2.7127	1.12511	2.14954	2.05804	3.24739	1.98704	2.32648	2.2194	2.33939	1.44608	2.11781	2.37378	1.42789	1.36696	1.83671	1.58247	1.01706	1.51899	2.3877	1.97654	2.69322	3.19647	1.88181	2.06667	2.74787	2.59544	1.91845	2.34154	2.49639
JAM3	4.15566	2.48504	3.66157	3.75806	3.63773	3.20502	3.45234	3.49461	3.20082	3.3772	3.41959	2.86865	4.40967	3.38033	3.66232	3.03045	3.42227	3.6777	4.29784	3.23737	3.87449	3.60064	4.54461	3.60487	3.50439	2.38523	3.06207	4.33247	3.89183	3.79174	3.15142	2.85372	4.20856	3.72251	4.45485	4.15817	3.39366	3.50713	3.87746	3.51316	3.36556	2.94222	3.17648	3.57958	3.41679	3.18861	3.46111	3.7999	3.7645
KIR3DL1	0.285787	0.243365	0.268521	0.128416	0.0998638	0.0837762	0.0537186	0.0853133	0.255192	0.0271246	0.108124	0.418811	0.202386	0.0309594	0.47906	0.164906	0.0433457	0.126327	0.193114	0.0705918	0.173566	0.218405	0.05011	0.366331	0.163561	0.0758503	0.096387	0.222021	0.253551	0.072445	0.230108	0.212521	0.0570339	0.109212	0.1625	0.268096	0.160606	0.243761	0.808044	0.0650825	0.200309	0.164921	0.118097	0.230465	0.0532522	0.147244	0.0567905	0.20775	0.391823
KIR3DL2	0.211579	0.0884562	0.22254	0.0761663	0.0762309	0.109977	0.0465934	0.0777111	0.124521	0.0674937	0.0336061	0.499037	0.114924	0.0618329	0.369822	0.107783	0.0491239	0.0165628	0.0867313	0.0489521	0.0710711	0.129138	0.199942	0.155068	0.084866	0.0629269	0.154884	0.178141	0.379196	0.123152	0.111781	0.205296	0.0146068	0.0482634	0.1584	0.223409	0.153946	0.385799	0.492493	0.199714	0.358284	0.0290982	0.119164	0.0129885	0.295995	0.0365928	0.0712944	0.218409	0.221299
KIR3DL3	0	0	0	0	0.0144097	0	0	0	0	0	0	0.0140127	0	0	0.0189732	0.0444785	0.0183713	0	0.0327012	0	0	0	0	0.0257286	0.057072	0	0	0	0	0	0	0.0345666	0.0162044	0	0	0	0	0	0	0	0.0356698	0	0	0	0	0	0	0	0
KIT	1.70239	0.584229	1.57028	1.81283	2.70077	1.66561	1.96202	1.88157	2.31744	1.26465	1.59317	1.826	2.86412	2.16694	1.70286	2.58187	1.8767	2.04286	3.03662	1.63045	1.92919	2.01593	3.08053	1.96205	0.959384	1.05523	1.60612	4.00327	2.54092	1.926	1.26296	0.610729	2.98209	1.56417	2.82774	2.16275	1.06731	1.83483	1.8626	1.23062	1.4575	2.25417	1.2243	1.70939	1.84916	0.750046	1.02076	1.56628	1.31655
KLRB1	2.04709	3.04078	1.74301	1.49215	1.50612	1.93772	2.03399	3.27269	2.43595	2.02395	1.43328	2.63963	2.21862	1.50836	2.88003	2.95178	1.61604	1.04453	3.06163	2.00553	1.77019	2.01861	2.49571	2.67342	3.74347	1.01506	1.68479	2.00861	2.57659	1.62257	1.66308	2.16907	1.63104	1.6502	3.22092	3.71422	2.17488	2.51013	3.12518	2.00817	2.33595	2.53114	2.67101	1.9748	2.2743	1.80172	1.73888	2.47984	2.70789
KLRC1	0.362567	0.265864	0.748138	0.0108417	0.179028	0.171154	0.255922	0.146589	0.129707	0.317964	0.170824	0.197632	0.0809118	0.0749363	0.457721	0.585361	0.254319	0.1433	0.388388	0.247666	0.226258	0.116044	0.271228	0.273382	0.315545	0.0512825	0.421847	0.449672	0.433829	0.0548443	0.19802	0.213606	0.163951	0.0667227	0.0256542	0.432496	0.0823708	0.607418	0.378193	0.165454	0.200441	0.532557	0.316847	0.170993	0.272553	0.115567	0.0694833	0.301433	0.28586
KLRC2	0.236349	0	0.39316	0.0947545	0.198129	0.154913	0.127601	0.0862378	0.154295	0.067608	0.294248	0.0314243	0.0907075	0.132194	0.0319605	0.339029	0.0612517	0.0207095	0.0903861	0.0964591	0.0300911	0.0120326	0.042339	0.204439	0.145632	0.0133611	0.0915272	0.167903	0.0174127	0.134399	0.105219	0.184947	0.0541211	0	0.175259	0.29379	0	0.166263	0.143905	0.0156915	0.117318	0.173203	0.356514	0.03231	0.0254858	0.0899495	0.0361493	0.0504588	0.259675
KLRD1	0.435766	0.706184	0.854524	0.459814	0.531787	0.319318	0.440989	0.325007	0.79412	0.392891	0.585653	0.932427	0.801867	0.233796	0.876607	0.804756	0.393726	0.244037	0.765051	0.399844	0.637368	0.638665	0.462947	0.810249	0.307842	0.311749	0.443714	0.638149	1.08342	0.341068	0.445364	0.333821	0.395036	0.227257	0.619916	0.777537	0.22154	0.794883	1.07454	0.522158	0.878054	0.503341	1.15433	0.559753	0.399759	0.264623	0.233796	0.715015	0.818404
KLRF1	1.33883	1.52802	1.24277	0.86691	1.20587	0.841795	0.823844	0.867442	1.1649	0.812528	1.07844	2.11776	1.38172	0.960441	1.9354	0.975608	0.826973	0.695305	2.20639	0.914041	1.02899	0.923529	1.39982	1.73043	1.00784	0.572441	1.19264	1.56453	2.04781	0.776965	1.11777	1.52169	1.09554	0.567004	1.79022	2.00477	0.764655	2.24389	1.97872	0.863658	1.76641	0.711381	2.4499	1.27177	1.21075	1.17813	0.654013	1.25509	1.53686
KLRG1	0.712874	1.57218	1.04774	0.847212	0.975981	0.900411	1.05999	1.08073	1.16185	1.07064	1.00331	1.22677	1.22214	0.951083	0.883163	1.2075	1.17603	0.787239	1.22834	0.797493	1.323	0.60587	0.794605	0.873056	1.15425	0.772834	0.48213	0.878718	1.26797	0.528693	0.877103	0.604879	0.929256	0.691051	1.13253	1.3265	0.72913	1.06862	0.9514	0.760502	0.95978	0.924414	1.26286	1.17698	0.588686	0.493963	0.996764	0.940385	1.09617
KLRK1	0.221992	0.209992	0.760192	0.296742	0.794001	0.232963	0.433756	0.251521	0.799018	0.413916	0.636706	0.347496	0.380477	0.927505	0.344444	0.864945	0.854544	0.410372	0.45527	0.348984	0.570323	0.16903	0.261718	0.43988	0.24813	0.10252	0.189556	0.44316	0.253664	0.246478	0.377883	0.274724	0.179357	0.0448993	0.0893643	0.272034	0.0655797	0.219118	0.407275	0.263248	0.872816	0.974913	0.727774	0.436101	0.482093	0.290173	0.248888	0.260752	0.755379
LAG3	1.06114	0.597078	1.7993	0.781762	1.15184	0.731417	1.86831	1.00605	1.47799	1.21646	1.7688	1.21273	0.749465	3.258	0.768259	1.65061	2.96226	0.95318	0.987782	0.87594	1.44157	0.699941	0.741563	0.47849	2.26178	0.312528	0.802632	1.20055	0.79294	0.734337	1.57195	0.494925	1.81509	0.416102	0.481284	1.01493	0.929717	1.03759	1.216	0.693213	2.03415	1.7746	1.92109	1.5469	2.52279	1.82813	1.01919	0.818724	1.38058
LAIR2	2.80645	0.569912	0.344446	0.294603	0.249693	0.109443	0.192672	0.214874	0.556682	0.468438	0.333298	0.905107	0.365975	0.274629	0.698642	1.07388	0.239918	0.288243	0.639151	0.224365	0.354367	0.0816539	0.355623	0.52356	0.250834	0.0185456	0.222773	0.319508	0.654513	0.133531	0.414837	0.0800537	2.50079	0.199231	0.124071	0.265314	0.197934	0.809167	0.643937	0.366173	0.477856	0.727956	0.394892	0.21097	0.290477	0.273497	0.0500247	0.481258	0.248083
LAMP1	5.79124	5.06242	5.41823	5.80171	5.52927	5.34039	5.53461	5.8869	5.63385	5.66035	5.5682	5.7725	5.84071	5.43752	5.67689	5.22842	5.57405	5.75485	5.72018	5.38071	5.29945	6.15277	5.80356	5.68271	5.63944	5.13513	5.87903	5.73579	5.78435	5.69902	5.62342	5.96481	5.80542	5.4349	5.61149	5.645	6.22285	5.38579	5.52043	5.91331	5.59806	5.21567	5.63869	5.64033	5.40291	4.21453	5.75611	5.79693	5.95328
LAMP2	5.08228	6.50957	5.76871	4.70611	5.88295	5.47729	5.63562	5.86693	5.74428	5.79294	5.81777	5.79654	5.52157	5.53329	5.82638	5.45465	5.60453	5.51347	5.7665	5.87057	5.70515	6.14608	5.44617	5.64162	5.9381	5.87748	5.54553	5.18838	5.63918	5.29968	5.10883	5.70354	5.46786	6.80959	5.67872	5.63271	5.89735	5.89472	5.77335	5.62666	5.40597	5.22462	4.83635	5.55385	5.03165	4.0036	5.62785	5.84485	5.37353
LAMP3	0.878998	1.11318	1.39454	2.08131	0.994183	0.689083	1.14198	1.00518	2.70496	1.78267	1.04988	1.7785	1.05715	2.05318	1.30764	1.54335	0.995532	0.91533	1.07543	1.30062	1.76068	1.12505	0.449527	1.0148	1.00098	0.173665	0.627225	2.11769	1.29841	0.941461	0.857853	0.373514	0.590282	1.49771	1.18977	0.821141	0.987805	0.432515	1.07089	0.847216	1.36467	1.79507	0.742797	0.400845	1.9288	0.76125	0.70304	1.24504	1.05124
LBP	0.105134	2.47598	0.140945	1.0489	0.0848697	0.162393	0.109084	0.325487	0.090465	0.197485	0.124635	0.149796	0.673781	0.637264	0.213896	1.10264	0.107496	0.539165	0.135988	0.212342	0.865259	0.0808197	0.328966	0.472909	0.0654277	0.2361	3.55225	0.767534	0.103337	1.1476	3.23492	0.059107	0.0278339	0.0462288	2.67659	0.788753	0.517165	0.0191164	0.297585	0.283739	0.161853	0.082027	0.563666	0.176123	0.0765511	0.146067	0.208098	0.149043	0.0670941
LCK	2.07834	1.64414	2.31168	1.80945	1.74577	1.23178	2.45878	2.18478	2.97571	2.46409	2.25973	2.4248	1.92475	3.25244	2.24926	2.93955	2.8874	1.6001	2.30332	1.80049	2.11458	1.41246	1.87999	1.55183	3.04879	0.520455	1.59879	2.57437	2.41663	1.69953	2.32258	1.49444	2.5972	1.01659	1.94163	2.4416	1.38928	1.79722	1.85741	1.79676	2.86804	2.93303	2.43552	2.56463	2.1429	1.80861	1.59001	2.03423	2.85864
LCN2	1.49478	0.0422362	0.0785732	0.236705	0.131722	0.128347	0.1579	0.194661	0.338808	0.0478929	0.05229	0.0440227	0.328449	0.072362	0.0398642	0.190063	0.330746	0.804004	0.117574	0.0232065	0.0141916	0.64677	0.0397518	0.180512	0.173897	0.315425	0.386479	0.238908	0.170303	0.0187535	0.0503069	0.344185	0.429353	0.98477	0.414896	0.277228	0.150852	0.177534	0.493269	0.127403	0.936504	0.323403	0.541144	2.67723	0.341976	1.24359	0.0339359	0.23302	0.0278232
LCP1	4.09775	4.78969	5.23069	4.69754	4.86525	4.46907	5.13342	4.9294	5.98856	5.01354	5.15691	5.4601	4.50386	6.01554	5.08507	5.58727	5.47045	4.38957	4.55278	5.1358	5.1548	4.98778	5.09909	4.52308	5.23665	3.98298	4.54264	3.96445	5.09057	4.22608	4.36066	4.15084	4.39921	5.16027	4.5129	4.72619	3.64454	4.2235	4.65061	4.29221	5.51996	5.01422	4.01029	4.77043	4.29799	3.23459	3.68134	5.26024	4.82441
LGALS3	5.68933	6.21608	6.0326	5.1312	5.12746	6.23711	5.04691	5.72724	6.22908	5.80243	5.49508	6.52061	5.5394	5.04336	6.10142	6.83147	5.55458	5.42105	5.91329	5.72845	4.86659	7.61244	5.28018	6.37078	6.2438	4.68465	5.68085	6.44667	5.74949	4.73764	6.18349	6.6758	5.66707	6.37404	5.93352	6.00441	5.25511	6.79225	5.33074	5.77273	6.19136	6.2344	5.86255	5.25978	7.2735	5.30506	4.74591	5.27971	5.41608
LIF	1.71296	3.36874	3.24904	2.96143	1.52267	2.67919	1.58239	2.99099	1.15423	2.33882	2.30394	1.06315	2.05543	2.79676	2.01235	3.17162	2.24326	1.67341	4.72249	1.61959	3.00232	2.42021	1.704	1.40503	1.6835	0.460476	2.99638	3.14684	0.921643	2.59988	5.07154	1.51584	1.50993	3.15631	2.21427	1.74497	1.4185	1.67563	4.44575	3.10566	4.71804	3.98578	2.50248	4.55515	1.78665	2.36365	1.45128	2.72959	2.74495
LILRA1	0.71411	0.877608	1.61095	0.849097	0.738459	0.908433	1.14599	0.899004	1.26281	1.32732	1.24298	1.50886	1.15976	2.02033	1.35667	0.951458	1.31119	0.799753	0.898376	0.928602	1.36792	0.631599	1.69468	0.710615	0.757347	0.649158	1.03984	1.28299	1.10082	0.839134	1.03144	1.0541	0.404713	1.68596	0.905811	0.502435	0.604243	0.910558	0.846778	0.745775	1.49134	0.64588	0.592865	0.854127	0.709791	0.429969	0.5124	1.99805	1.01816
LILRA4	0.317091	0.490108	0.783247	0.469203	0.209608	0.545791	0.963972	0.47311	1.83672	0.573978	0.838239	1.17758	0.53412	0.63132	0.775238	1.19311	0.421573	0.484723	0.770063	0.608973	0.55872	0.931987	0.206926	0.418317	0.958222	0.149535	0.515637	0.453427	0.563542	0.288656	0.538773	0.294727	0.499278	0.541906	0.329304	1.41127	0.685711	1.49534	0.295863	0.183855	0.380971	0.561308	0.103592	0.562625	0.400482	0.199205	0.385807	0.588631	0.263834
LILRA5	1.81837	0.949055	2.41481	1.42667	1.61538	1.06083	1.42237	1.43216	1.82687	1.18711	1.49469	2.11091	1.34283	1.64383	2.23109	1.76515	2.31173	1.77648	1.75655	0.924559	1.92614	1.25329	2.54402	1.44828	2.20744	0.701354	1.5344	2.68248	1.31571	1.2783	1.00686	1.91553	1.06771	3.64189	2.31844	0.411172	1.36246	1.24325	1.834	1.40523	2.38099	1.70477	1.11519	1.26792	1.02304	0.872649	0.915357	2.44996	1.6984
LILRB1	1.59386	1.40849	2.01609	2.02436	2.04959	1.6968	2.38546	1.89095	2.63669	2.19893	2.1251	2.27788	2.29795	3.07143	2.00791	2.09295	2.30632	1.50121	1.87748	2.09325	2.40655	1.49122	2.36826	1.44551	1.32867	1.04622	1.83951	2.45618	2.28252	1.75219	1.93059	1.80433	1.4382	2.16876	1.53637	1.44848	0.992645	1.38994	1.44116	1.58018	2.24712	2.0135	1.56233	2.06235	3.01148	1.39814	1.64325	2.78924	1.96156
LILRB2	2.01706	1.60173	2.59997	2.28609	2.22347	2.2494	2.37101	2.47482	2.79129	2.12226	2.36874	2.83496	2.15591	3.45722	2.64025	2.33279	3.04174	2.00029	2.1546	2.01932	2.5537	1.82685	3.02162	1.98642	2.48424	1.07247	2.54941	2.80688	2.34044	2.28044	2.0322	2.18789	1.95349	2.67092	1.48345	1.16191	1.41899	1.76511	2.12723	2.10714	2.75355	2.28191	1.6611	1.94644	2.38073	1.72253	1.59158	3.14495	2.26874
LILRB3	0.457313	1.03446	1.06717	0.98589	1.17539	1.04483	0.959097	0.8751	1.78478	0.657644	1.35112	1.20641	0.824311	1.90058	0.888184	0.996799	1.44814	0.815531	0.593073	0.865447	1.24229	0.905895	1.18246	1.02166	0.821385	0.559842	1.02097	1.0363	0.862748	0.661766	0.879591	0.926005	0.345924	1.11821	0.590052	0.473397	0.552622	0.759698	1.40128	0.785752	1.35177	1.3682	0.639748	0.942871	1.07124	0.855023	0.705931	1.94989	1.21163
LRP1	3.70634	3.44214	3.46333	4.5598	4.11541	4.3523	3.73338	4.22986	4.20737	4.20635	4.24359	3.9283	4.34286	4.18643	3.52625	3.6172	4.12863	4.11852	3.57712	4.04807	4.62469	4.62139	4.56905	3.69239	3.42085	4.4259	4.81217	4.68216	4.7918	4.54309	4.85899	4.07484	3.84959	3.93566	4.0159	3.81862	3.11218	3.64706	4.03369	4.59856	3.60153	3.55032	4.1864	4.08696	3.63312	2.95006	3.75875	4.27628	3.85325
LRRN3	0.342315	0.118706	0.223236	0.479128	0.194788	0.519057	0.289939	0.755357	0.443861	0.327911	0.278691	0.184337	0.639031	0.0961787	0.138941	0.547095	0.195857	0.264655	1.10803	0.372097	0.55465	0.549227	0.613492	0.398366	0.390773	0.0856786	0.204168	0.521065	0.178266	0.445201	0.134296	0.0888091	0.211302	0.114225	0.277816	0.224657	0.119509	0.174092	0.180558	0.256527	0.0541311	0.634744	0.378845	0.216713	0.159893	0.381599	0.173256	0.404442	0.209879
LTA	0.206165	0.202038	0.471141	0.303728	0.269293	0.197531	0.632051	0.602449	0.770815	0.733322	0.384716	0.372453	0.224043	1.20986	0.471578	0.798397	0.607856	0.306924	0.42861	0.317474	0.702668	0.119997	0.351956	0.109464	0.847007	0.0788905	0.190688	0.412917	0.347611	0.268584	0.322254	0.205949	0.434967	0.330363	0.170441	0.517615	0.191519	0.221131	0.316953	0.19101	0.560919	0.944621	0.707268	0.554914	0.860097	0.584639	0.444982	0.271833	0.741396
LTB	2.36532	1.4902	1.87988	1.98909	1.69814	1.6967	2.07413	3.19508	3.38193	2.54825	2.05339	2.26168	2.04188	3.22343	2.73359	2.8872	2.1521	1.98218	1.85861	1.83428	1.79489	1.67443	2.33417	1.41418	3.95893	0.644623	1.82692	2.46638	1.82277	2.1392	2.26453	1.35015	2.76259	1.41357	1.78405	1.85408	1.54414	1.59828	1.8143	1.78475	2.22696	3.15139	2.77697	2.37914	2.99938	3.2226	2.2715	2.13105	3.08412
LTBR	4.87991	4.77302	4.55504	4.53275	4.2396	4.32223	4.37986	4.49207	4.28813	4.49468	4.09989	4.4939	4.74128	4.37553	4.35818	4.47477	4.26377	4.38632	4.04607	4.195	4.4582	4.23283	3.86236	4.00244	4.77054	4.21139	5.61812	4.24124	4.35165	4.47665	4.7948	5.15512	4.49595	4.14243	3.91956	4.53771	4.84536	4.37425	4.58443	5.18281	4.73993	4.96268	4.85403	4.63807	4.18277	4.81673	4.44812	4.74328	4.55706
LTF	1.32647	0.476374	0.724986	2.54001	0.695551	0.985662	0.379633	1.37437	1.44526	0.331411	1.04918	0.390548	4.17647	6.87289	0.381924	4.27572	1.05071	3.76874	1.87756	0.625759	0.408517	0.720176	1.47735	0.944266	0.811585	0.321445	0.685954	2.67193	0.899744	1.59144	1.41629	1.2248	1.11425	2.18533	1.20121	1.07748	0.972465	1.46543	2.3092	5.10351	0.893103	0.409978	1.78532	3.53055	0.71513	2.11573	0.493117	1.79829	0.959898
LTK	0.205284	0.385229	0.080883	0.166663	0.184197	0.300141	0.168092	0.970171	0.683499	0.0935235	0.193647	0.289558	0.348398	0.417502	0.435929	0.25511	0.430529	0.312886	0.256275	0.34597	0.0824879	0.0905161	0.361338	0.171741	0.349053	0.0730683	0.219219	0.332476	0.304154	0.223722	0.446648	0.226959	0.323951	0.0131381	0.115324	0.151686	0.0571046	0.238637	0.423429	0.430377	0.196037	0.233057	0.327345	0.232782	0.385373	0.398094	0.278002	0.210019	0.36712
LY86	3.35676	3.53138	3.73958	3.18304	2.30818	2.77473	3.09033	3.5569	3.65967	3.45292	3.42441	3.72397	3.41275	4.06306	3.28498	4.71068	3.41651	2.80678	3.83102	3.38309	3.00753	3.2765	3.74681	3.23568	4.24187	2.24058	3.92451	3.59672	3.58176	2.76953	3.69017	3.148	2.39221	3.11496	3.83188	3.55827	2.74777	3.56387	2.68021	2.70122	3.12879	3.04047	1.73114	2.93734	3.15444	2.34727	2.69481	4.7393	2.79815
LY9	0.264956	0.282235	0.374894	0.308973	0.304004	0.25219	0.388606	0.41047	0.846357	0.320147	0.35406	0.496607	0.256	0.578749	0.465233	0.836215	0.492025	0.219102	0.469657	0.348032	0.382045	0.205186	0.339841	0.293078	0.416048	0.0541404	0.222682	0.39081	0.453446	0.254128	0.344251	0.202456	0.269382	0.0834199	0.277807	0.363382	0.221732	0.186119	0.27722	0.182489	0.619371	0.635641	0.37013	0.525426	0.244388	0.176886	0.374253	0.26178	0.863193
LY96	3.11578	3.05533	3.32561	4.6596	2.65838	2.48127	3.10215	2.95778	3.1722	3.35637	2.85176	2.93764	3.31355	3.39407	3.14953	4.61898	2.92012	2.88581	3.34098	2.66847	2.86234	2.91771	3.67649	3.30342	3.81916	1.8092	3.19665	3.31827	3.10712	2.76271	3.0616	2.85099	2.70889	3.38061	4.23748	3.43835	4.78861	3.47036	2.90223	2.97941	4.70047	3.18019	2.37303	2.84405	2.95939	2.27483	2.46245	3.37009	3.37592
LYN	2.81751	2.77102	3.18448	3.34165	2.78901	2.6808	3.12595	3.17322	3.55978	3.23507	3.24417	3.15012	3.6651	3.99013	3.07407	3.52078	3.30737	2.78386	3.58122	3.08664	3.20341	2.96158	4.21311	2.795	2.76462	2.00049	3.18896	3.58514	3.07618	3.15326	2.79578	2.45289	2.87579	3.67113	3.35046	2.67268	2.56447	2.71677	2.55427	2.73753	3.34978	2.638	2.28237	3.00566	2.446	2.04933	2.40893	3.43582	2.77847
MAF	4.9475	4.36835	4.26861	5.70992	5.48671	5.54622	4.85812	4.91453	5.5069	4.91704	5.82077	5.34224	5.78573	5.37165	5.24942	4.86797	5.23197	5.22816	5.20064	4.81912	5.25553	4.81993	5.27413	4.48884	4.78927	5.56387	4.40574	4.83973	4.88928	5.35352	4.91586	5.56228	4.96248	4.7741	3.94468	4.86002	5.37889	4.41204	4.61634	5.19705	4.51263	3.83066	4.88316	5.26423	5.38442	5.20638	5.93593	4.48373	5.21317
MAGEA1	0	0	0	0	0	0	0	0	0	0	0	0	0	0	0	0	0	0	0.0639746	0	0	0	0	0	0	0	0	0	0	0	0	0	0	0	0	0	0	0	0	0	0	0	0	0	0.0223653	0.213858	0	0	0
MAGEA12	0.0433695	0	0.11178	0	0.0373239	0	0.0450352	0	0.0310718	0	0.0431426	0.0833293	0.0566541	0.103036	0.172145	0.0483225	0	0.031831	0.056451	0.0191131	0.0347658	0.0185242	0	0.0224175	0.0333877	0	0.0120991	0.0151836	0.0399859	0.0307192	0.0685204	0	0.0960091	0.0466502	0.169365	0.087097	0.0130195	0.0571199	0.065216	0	0	0.109332	0.0702635	0	0.0959227	0.44781	0.0279682	0	0.0342477
MAGEA3	0.0470685	0	0	0	0	0	0	0	0	0	0	0	0	0	0.00900306	0	0	0	0.015556	0	0	0.0201189	0	0	0	0	0	0	0.0290783	0	0	0	0	0.684477	0.282829	0.250174	0.0281481	0.449674	0.202575	0	0.050344	0.0305314	0	0	0.219535	0.490066	0.0303674	0	0
MAGEA4	0	0	0	0	0	0	0	0	0	0	0	0	0	0	0	0.00618476	0	0	0.0180397	0	0	0	0	0	0	0	0	0	0	0	0	0	0	0.0728786	0	0	0	0.0121965	0	0.00765572	0	0	0.681005	0	0	0.0149741	0	0	0
MAGEB2	0	0.0211153	0	0	0	0	0	0	0	0	0	0	0	0	0	0	0	0	0.034327	0.0115634	0	0.0333609	0	0.0135687	0	0	0	0	0	0	0	0	0	0	0	0	0	0	0	0	0	0	0	0	0	0.150316	0	0	0
MAGEC1	0	0	0	0	0	0	0	0	0.0142218	0	0	0	0	0	0	0.0221893	0	0	0.0514638	0	0.00532743	0.00423554	0	0.0153388	0	0.0140679	0	0	0	0	0.0685925	0	0	0	0	0.00814754	0	0	0	0.00552803	0	0	0.00545031	0	0	0.197611	0	0	0
MAGEC2	0	0	0	0	0	0	0	0	0	0	0	0	0	0	0.00808769	0	0	0	0	0	0.0339375	0.00906853	0.00806463	0.010982	0	0	0	0	0	0	0	0	0	0	0	0.0516341	0	0	0.0161849	0	0	0	0	0	0	0.215929	0	0	0
MAP2K1	4.00794	4.27054	4.23027	4.24848	4.15878	3.82372	3.90304	4.27626	4.03117	4.09268	4.04358	4.12239	4.37538	4.28168	4.05722	3.94867	4.34637	4.1346	4.01439	3.90894	4.20214	4.15376	4.24104	4.07667	3.71568	3.85594	4.48206	4.51605	4.22595	4.37046	4.20858	4.16299	3.99402	4.02728	4.21597	3.85256	4.60414	4.05743	4.29466	4.43333	4.22514	4.79923	3.73905	4.20335	3.80285	3.104	4.02266	4.61524	4.14846
MAP2K2	4.74556	4.17794	3.91011	4.19594	3.61615	4.07422	3.79294	4.12652	3.99072	3.90555	3.71284	4.00349	4.09212	3.80716	3.90603	3.64616	3.82052	4.14751	3.75545	3.71232	3.79237	3.68365	3.82767	4.15781	4.68978	3.8053	4.6822	4.26991	4.30285	4.21642	4.36623	4.46813	4.16987	3.74903	3.95466	4.16592	3.93898	3.95813	4.14817	4.18219	3.94508	4.28678	4.79262	4.53369	4.58258	4.38057	4.37688	4.1071	4.01334
MAP2K4	2.58042	3.3318	3.31526	2.62064	3.03735	2.83081	3.2673	2.9592	2.69725	3.10576	3.03831	2.76675	2.7572	2.91555	3.01492	3.18709	3.02259	3.16739	3.28822	2.89434	2.84654	3.2194	3.08289	2.80598	2.72957	2.91157	2.68153	2.6403	2.70849	2.85864	2.84782	2.56456	2.54604	2.886	2.82252	2.69991	3.10668	2.69996	3.13478	2.83349	3.26594	3.04115	2.47643	2.71919	2.25493	2.22799	2.56781	2.70972	2.95421
MAP3K1	2.59485	2.85699	2.89632	2.55634	2.93427	3.38048	2.99685	2.88475	3.1529	2.78611	3.73307	2.86692	3.10887	3.70459	2.41297	2.54749	2.94561	3.08882	2.93917	2.83503	3.77561	2.49163	3.71796	2.5061	1.85152	3.06418	3.08077	3.34401	3.34213	3.1896	2.72727	2.26615	2.3849	2.70392	2.32172	2.40258	2.17852	2.97415	3.46813	2.80466	2.83236	2.48271	2.61976	3.31971	1.90255	2.73226	2.95662	3.58329	3.22466
MAP3K5	3.08034	2.29899	2.97232	2.31384	3.07432	3.48972	3.30563	2.61742	2.74318	2.75856	3.55728	2.81513	3.00061	3.49276	2.97872	2.85501	3.33755	2.79118	2.99929	3.46519	3.28039	3.32309	3.37519	3.31566	2.11953	3.29008	2.73601	3.17877	3.70077	2.99825	2.88087	3.13657	3.32258	2.29318	2.90495	2.51367	2.89988	3.27372	2.76255	2.75549	3.05099	2.71924	2.53229	3.18106	2.95995	2.20658	3.30284	3.03455	3.20215
MAP3K7	2.6573	2.28756	2.88001	3.00367	2.57999	2.80278	2.85433	2.62781	2.6194	2.67383	2.91246	2.72289	2.80298	3.01587	2.42757	2.69026	2.97797	2.92895	3.14314	2.70564	3.16749	2.98059	2.94066	2.72422	2.05106	2.53113	2.6272	2.86462	2.97742	2.42606	2.58827	2.6617	2.85229	2.76471	2.71278	2.23293	2.62227	2.85667	3.16795	2.81706	3.12865	3.0106	2.69378	2.80906	2.85966	3.08959	2.75257	2.87178	2.75863
MAP4K2	2.24501	1.38268	1.8604	1.9457	1.76225	1.72817	1.75879	1.91242	2.1469	1.54966	1.96323	1.73099	2.52512	1.94499	1.82447	1.53695	1.96913	2.17333	2.16329	1.54805	1.94099	1.45839	2.50796	1.85974	1.80524	1.07754	1.65339	2.45775	2.17388	2.27758	2.2948	1.55218	2.34916	1.24941	1.74866	1.74375	1.81053	1.76434	1.94319	1.75655	1.64517	1.638	1.80894	2.08861	1.95401	1.73018	1.61171	2.10998	1.89829
MAPK1	4.11937	5.37342	4.66681	4.91668	5.15314	4.81637	5.0981	4.27513	4.54016	4.78941	4.88916	4.60474	4.53385	4.41159	4.8055	4.41204	4.60909	4.72085	4.6205	4.71943	4.57749	5.2852	4.46133	4.14824	3.53956	5.07413	4.6552	4.27846	4.53954	4.66535	4.48174	4.48436	4.27154	4.6412	4.50763	4.20005	4.6009	4.29263	4.54724	4.54879	5.06303	4.32044	3.95575	4.13718	3.95756	3.3651	4.6452	4.35598	4.55977
MAPK11	3.6264	4.15921	3.17038	3.1185	2.98225	2.77386	2.65804	4.07236	2.67045	2.62068	3.04378	2.80458	3.70765	2.75953	3.20277	2.57858	2.85278	2.87209	3.2526	2.26972	2.63932	2.28172	3.87915	3.31608	3.13084	1.61836	2.95893	3.68156	3.54497	3.69632	3.73703	3.3557	3.71865	2.31242	3.05349	3.26854	2.0786	2.78801	3.6883	2.97133	2.70304	2.64872	2.95349	3.31995	3.00304	3.42176	2.81453	3.15865	3.23512
MAPK14	3.14403	2.964	3.45909	3.65465	3.81959	3.50075	3.59028	3.43191	3.58431	3.66912	3.62005	3.57098	3.80033	3.68236	3.30225	3.43476	3.73314	3.52178	3.55441	3.58219	3.45289	3.54105	3.79312	3.36815	3.12741	3.60354	3.35121	3.3035	3.60752	3.65848	3.07903	3.36302	3.31533	3.55414	3.53057	2.85871	3.2178	3.15203	3.36628	3.77444	3.45327	3.15821	3.03353	3.43215	2.78579	2.93355	3.43404	3.26629	3.22581
MAPK3	5.17887	4.49384	4.669	4.63527	4.61648	4.45769	4.42477	4.87451	4.82221	4.86969	4.65085	5.08536	5.17613	4.67355	4.78045	4.97011	4.66607	4.68255	4.83948	4.75757	4.7942	4.56515	5.15363	4.99286	5.24358	4.29053	4.68189	5.19866	4.87368	4.83208	4.93822	4.8334	5.04442	4.88003	4.92822	4.98467	4.67558	4.61585	4.41076	5.06762	4.48441	4.50897	5.23136	4.90329	4.91468	4.13879	4.81904	4.69205	4.91347
MAPK8	1.92439	2.41849	2.56186	2.13149	2.62989	2.3312	2.26321	2.14984	2.13758	2.46628	1.93789	2.22493	2.36795	2.36179	2.24508	2.06382	2.57484	2.33734	2.80338	2.18316	2.29267	2.5186	2.46144	2.10453	1.76351	2.7883	2.11972	2.21943	2.11839	2.32307	2.08838	2.28232	2.4607	2.09177	2.21086	2.14588	2.10126	2.13339	2.19852	2.14245	2.47875	2.08028	1.91437	2.35909	1.45981	1.76919	2.21962	2.08695	2.40723
MAPKAPK2	5.65763	5.6336	5.63747	5.39428	5.55418	5.30434	5.10759	5.54365	5.09275	5.28697	5.50198	5.74347	5.44475	5.38235	5.43061	5.12269	5.66159	5.47056	5.65361	5.09481	5.8665	6.02819	5.47709	5.21177	5.37869	5.32857	5.4198	5.46491	5.4099	5.374	5.6167	5.45218	5.15082	5.54732	5.45733	5.59461	6.45631	5.18677	5.70061	5.42536	5.84783	6.01801	5.67863	5.63362	5.4316	4.76608	4.93495	5.22662	5.43492
MARCO	0.210225	0.375021	0.505358	0.602953	0.629505	0.0718749	1.48557	0.289324	1.28961	0.230159	0.773365	0.577437	1.52652	0.260244	0.792597	0.909665	0.310043	1.79953	0.212258	0.404971	0.357426	0.586129	0.955657	0.985924	0.829258	1.50835	1.93866	1.1987	0.0618115	0.413454	1.23553	1.49796	0.0262684	0.918927	0.975441	0.128367	1.57653	1.45221	0.749029	1.08384	0.784762	1.05386	0.40763	0.725256	0.373572	0.327824	2.95093	0.834109	0.621834
MASP1	2.30122	1.97551	2.21868	0.356019	3.44815	1.98071	0.272995	3.09517	2.03506	2.92803	3.34804	2.92457	2.59012	2.83451	2.88696	1.67922	2.84722	1.54765	1.73934	3.17191	2.30782	1.64489	2.251	2.08176	2.84227	3.34697	2.34182	2.03085	1.79496	2.82885	3.23447	1.99733	2.44155	3.3708	2.43706	2.56084	2.50492	1.44527	1.7661	3.01743	2.54611	2.06912	2.17146	3.0437	2.99214	2.5618	3.01571	1.95093	2.93229
MASP2	0.231874	0.367778	0.774108	0.61486	0.81449	1.09369	0.609157	0.735698	0.638997	0.60027	0.687497	0.532552	0.669361	1.10789	0.818495	0.401318	0.798411	0.569822	0.683876	0.558181	0.859028	0.2281	0.885982	0.742284	0.067852	0.742074	0.695763	0.521276	0.54414	0.853283	0.557112	0.490706	0.704025	0.0321455	0.140754	0.282347	0.169032	0.675236	0.689685	0.750655	0.975186	0.531374	0.538468	0.837257	0.170812	0.458704	0.332817	0.464331	0.596842
MAVS	3.35526	3.5787	3.74081	3.31882	4.17088	3.99218	3.85117	3.8126	4.09831	3.50171	3.73567	3.58644	3.7485	4.38949	3.7803	3.6733	3.9675	3.90447	3.5342	3.66367	3.9678	3.48701	4.07276	3.93203	3.05584	4.17867	3.73682	3.59821	3.6859	3.99793	3.68252	3.45182	3.62575	2.79213	2.56015	3.05942	2.83948	3.34132	3.56916	3.73214	3.70784	3.29486	3.62767	3.64443	3.16489	3.43438	3.39672	3.17922	3.07391
MBL2	0	0.00956352	0.0179659	0.0954892	0	0	0	0	0	0	0.00594822	0	0	0	0.407251	0.021245	0	0.00873435	0.0233168	0	0.012715	0	0	0.0483782	0	0	0.00659948	0	0	0	0.0302434	0	0	0	0	0	0.480079	0	0	0	0	0	0	0	0	0.0384645	0	0	0.00627562
MCAM	5.6393	4.77533	6.08374	6.38782	5.88821	5.31861	6.22627	6.09742	5.27411	5.72913	5.83614	6.46661	6.99815	6.28508	6.20201	5.11208	5.92706	5.9551	6.25107	4.91854	6.65661	5.78884	6.99746	6.06206	5.29469	4.49373	5.47942	7.5122	5.93551	6.37191	5.9105	5.03067	6.60299	5.42777	6.66865	6.27874	5.34372	5.77057	6.01791	6.18434	5.60187	5.60248	6.55409	6.46361	6.79948	5.46421	5.88014	6.34278	6.00378
MEF2C	3.18625	2.21597	3.28447	3.94727	3.59022	3.08141	3.42239	3.51439	3.21751	3.30441	3.74603	2.8061	4.38045	3.81228	3.34747	3.15408	3.56455	3.53734	4.47025	3.15806	4.15181	3.38701	5.07702	3.01075	2.54673	2.1897	2.67638	4.13115	3.25805	3.77213	3.13221	2.47419	3.88219	3.00597	3.73381	3.28621	2.66716	3.04068	3.41862	2.99077	3.42051	2.34442	3.25561	3.31938	3.28419	2.9187	3.3112	3.72297	3.60926
MEFV	0.352595	0.411454	0.943664	0.546292	0.44658	0.570294	0.451603	0.657381	1.25515	0.445627	0.644326	0.965036	0.468346	0.932261	0.668982	0.492124	0.873371	0.540262	0.353369	0.558943	0.987987	0.500015	0.933715	0.426656	0.43722	0.350436	0.626017	0.821996	0.397558	0.452894	0.653208	0.445341	0.317005	0.588347	0.311587	0.233444	0.187633	0.382903	0.823	0.493859	0.606582	0.607634	0.315947	0.53342	0.221958	0.318239	0.434266	1.09041	0.407179
MERTK	2.64784	2.74568	3.49649	2.84641	3.12935	3.04099	2.95129	2.61126	2.95255	3.07012	3.41028	2.8796	2.94126	3.20265	3.31876	3.52838	3.27602	2.90637	2.77222	2.74254	3.34562	2.67832	3.16232	3.84289	1.95944	2.78955	2.43129	2.76176	3.31749	2.88952	2.27281	2.50828	2.86208	2.44431	2.4569	2.49596	2.28098	3.23749	2.75983	2.78252	2.78077	2.30871	1.79881	3.04036	2.43891	1.94689	2.44649	2.23292	2.2451
MFGE8	4.48405	2.55873	4.05745	3.87995	3.75202	3.90344	4.03126	4.15618	3.75598	3.53317	3.51473	3.11992	4.84717	4.06937	3.94669	3.14355	3.84112	4.3776	5.04736	3.49552	4.07785	3.84847	5.00981	4.59134	4.25784	2.13233	3.81531	4.2206	4.26077	4.6768	4.35767	3.31966	4.57572	3.5262	4.96279	4.70611	4.29775	3.69381	4.4263	4.41545	3.65103	4.0244	5.44766	4.19319	4.09815	3.58969	4.19408	4.06461	4.26138
MICA	3.1663	3.16651	3.18841	2.82754	3.74646	3.93344	3.08435	3.34785	4.62664	3.50414	3.45932	4.21326	4.10923	4.33483	3.83073	4.34064	4.5561	4.23988	3.88539	4.16483	4.12699	2.98151	3.55449	3.60388	5.11243	4.04609	3.55502	4.21671	4.17087	3.76283	3.37347	3.7968	4.05052	3.82174	3.35911	3.91242	3.37406	3.88987	4.19845	4.39184	3.65667	3.7687	4.26055	3.42868	4.28851	4.36709	4.20906	4.06547	4.12856
MICB	1.09342	1.07236	1.5724	1.60936	1.63465	1.39204	2.4916	1.36962	1.93055	1.75599	1.84088	1.85088	1.60936	2.29271	1.60604	2.24116	1.97082	1.24079	1.8692	1.44986	1.9495	1.05129	1.84669	1.44553	1.45825	0.707567	1.48608	1.84834	1.77673	1.51256	1.394	1.50177	1.43285	1.76879	1.64519	1.54106	1.18772	1.45847	1.5132	1.61185	1.87586	1.65657	1.61997	1.5801	1.74777	0.982969	1.81901	1.87753	1.65116
MIF	6.82175	5.12975	4.41718	5.21323	4.79228	4.77163	5.05825	5.02207	5.05446	5.28608	4.68169	5.83332	5.16701	5.15206	4.9038	4.62806	5.21759	5.78588	3.9662	4.11542	4.01399	4.05505	4.26496	4.54518	7.01398	4.73772	7.2857	6.10759	5.60475	6.00693	6.60485	6.81896	6.33064	5.92725	5.27551	5.47795	6.2933	5.56304	4.80311	6.49895	5.23941	5.16164	6.20544	5.29296	5.04191	5.52538	5.19511	5.6584	6.43573
MME	3.63621	4.20382	4.22377	3.7951	5.18968	3.51838	2.79493	4.22537	4.17235	4.26529	5.45809	3.99921	3.3447	3.94258	4.81059	3.78201	4.63146	4.60766	3.14931	3.91722	3.38024	4.95348	1.98957	4.42247	2.82831	5.72154	3.02636	2.99004	3.01033	4.85645	3.22232	4.44829	4.52065	3.09823	1.73648	4.23326	4.82672	3.01878	4.07742	3.75443	4.16216	3.92842	2.07171	4.07792	2.51348	3.24601	4.33114	2.34621	4.21168
MNX1	0	0	0.0378853	0.378827	0.00581617	0.165188	0.062102	0.182174	0.0287583	0.0604463	0.0300602	0.0169003	0	0.0140418	0.256345	0.134419	0.0583278	0.0221523	0.0458492	0.0609701	0.0584595	0.0171394	0.00382682	0.0663544	0.134133	0.158556	0.218542	0.02102	0.119866	0.00716061	0.0758466	0.309273	0.006543	0	0.0328613	0.0165108	0.00603483	0.00895283	0.0529981	0.0873535	0.0639613	0.155441	0.196806	0	0.0182293	0.298069	0.148763	0.0931043	0.0264651
MPPED1	0	0	0	0.0100529	0.0250236	0.00525456	0.00381232	0.00570987	0.041338	0.00888485	0.00729061	0.01627	0.00481367	0.00508395	0.0110538	0.0163103	0	0.0371188	0.0143408	0.00320755	0.0155763	0.00310819	0.0192341	0.00752156	0.00562625	0.00689682	0	0.010154	0.00450417	0.00517259	0.00933905	0	0.0094369	0.0235457	0.0119473	0	0.00435889	0	0.0110913	0	0.0052361	0	0.00400009	0.0250243	0.00660617	0.0276182	0.00470564	0.00659682	0.00385098
MR1	2.12496	2.70327	2.50501	2.53401	2.0925	2.17689	2.82641	2.57795	2.39704	2.69292	2.82712	2.81231	2.56303	3.22003	2.74403	3.3835	2.6857	2.32641	2.40896	2.77995	2.8487	2.40132	3.01029	2.37323	2.12841	1.9877	2.41385	2.7174	2.78981	2.20263	2.45491	2.25206	2.14218	2.33648	2.18656	2.15077	3.09881	2.142	2.26991	2.84288	2.81479	2.55091	2.33949	2.44645	2.02785	1.37891	2.45302	2.69554	2.43757
MRC1	3.01406	1.54948	3.59629	2.53705	3.63304	3.78893	2.16404	3.71313	2.912	2.50764	3.69185	2.05963	3.81949	1.94052	2.72309	3.28081	3.72733	3.14518	3.38122	3.69341	2.59932	3.54212	4.50796	3.31812	3.15494	2.28047	2.56338	3.21986	3.01318	3.18473	2.88041	2.12973	2.56566	2.88397	2.17336	2.0053	1.63427	3.14488	3.60787	3.6224	3.56845	2.7477	0.806807	1.61075	0.563631	1.43989	1.29208	0.789763	2.70542
MRPS5	3.68047	3.13991	2.92085	2.91157	3.31041	3.08394	3.01578	2.94958	3.09462	2.84212	2.87019	2.90776	2.94597	2.86974	3.08259	2.60516	3.38278	3.13637	2.79733	3.16691	3.15603	2.82263	2.64516	3.01846	3.42163	2.93246	2.90831	2.88704	2.90408	3.34938	2.92541	3.48594	3.06985	2.83098	2.6098	3.06045	3.03677	3.0469	3.20746	3.06869	2.99761	3.26348	2.88581	3.2296	3.27203	3.04615	3.28396	2.91901	3.32105
MS4A1	0.181267	0.504882	0.220616	0.222915	0.223096	0.16616	0.292145	0.510008	0.466787	0.437525	0.255439	0.342124	0.291152	0.468653	0.41729	1.35124	0.356399	0.203199	1.32875	0.213577	0.295097	0.226599	0.590979	0.551174	0.34571	0.0407197	0.0801084	0.387383	0.172519	0.163705	0.236909	0.0825875	0.286344	0.055639	0.1625	0.296695	0.230862	0.33694	0.433376	0.129892	0.402146	1.13813	0.308999	1.49505	0.508156	0.33035	0.503515	0.142791	0.765005
MS4A2	0.278646	0.220638	0.684923	0.587588	1.25782	0.639754	0.877387	1.04635	2.06757	0.434322	0.578589	0.267656	1.57064	1.16436	0.773	1.01192	0.862023	0.802944	1.82461	0.855078	1.29957	0.938311	1.03397	1.04202	0.721325	0.473396	0.220778	0.85061	0.511069	0.958836	0.540211	0.20982	0.746499	0.35572	0.56393	0.436155	0.109842	0.623317	0.509658	0.207412	0.764422	1.09909	0.506925	0.750477	1.06068	0.353799	0.460292	0.220023	0.653531
MSR1	2.03853	2.53628	3.48822	2.74306	3.52782	3.06256	3.32484	2.93965	3.01386	3.55663	3.55545	3.54958	3.28151	4.19401	2.99725	3.81875	3.60834	3.28748	3.07874	3.07328	3.05028	3.35918	3.31645	2.68122	2.08921	2.6022	2.81792	3.10296	3.11026	2.24374	2.50698	2.40069	2.03658	3.11147	3.00756	2.04169	2.39669	3.38298	2.27714	2.89083	2.82147	2.56793	1.03923	2.11183	2.13952	1.11677	2.00408	3.8291	2.26544
MST1R	0.432956	0.695275	0.173422	0.332995	0.195901	0.299263	0.652481	0.471742	0.312232	0.364645	0.409782	0.198743	0.830167	0.344793	0.448295	0.419772	0.416	0.384458	0.480167	0.18042	1.09352	0.156708	0.704002	0.37991	0.181743	0.135214	0.153369	0.322511	0.349128	0.28564	0.396936	0.118869	0.607578	0.402931	0.282841	0.336233	0.296375	0.388229	0.31473	0.385027	0.164654	0.293636	0.236932	0.622703	0.471546	0.435021	0.325925	0.341049	0.35107
MTMR14	2.87933	2.50399	2.82992	2.62267	2.79104	2.67208	2.7437	3.14243	3.23865	2.67265	2.84247	2.95671	2.99002	3.06458	3.03481	2.82768	2.87209	2.67975	2.766	2.84594	2.74009	2.67508	2.98734	2.7947	3.29272	3.31465	2.93162	2.9852	2.97905	2.82544	2.90859	2.78491	2.92951	2.66584	2.68696	2.96439	2.50551	2.5821	2.49611	2.77822	2.67734	2.8275	2.85959	2.65625	2.95831	3.17998	3.28594	3.20311	2.91532
MUC1	3.71142	1.99609	2.47888	4.43365	4.81309	2.92536	1.98609	2.94386	3.22204	1.73671	2.20003	4.55597	2.77923	4.92874	1.30797	3.86191	2.25316	4.37265	3.4003	2.84786	2.94885	2.7845	3.29792	2.75779	3.70172	0.761146	5.73256	5.07648	4.6435	3.24005	4.79388	2.95018	2.48124	3.94645	3.35119	3.43327	2.49799	5.22579	4.24648	4.86163	5.15286	3.49311	3.08168	1.40108	4.93192	2.87934	4.67564	4.93341	3.1131
MX1	2.83151	1.83387	3.00226	3.07328	2.43328	3.26835	2.87206	2.77272	4.10529	2.68008	2.79	3.68795	3.27226	4.27106	3.85059	2.73809	3.06557	3.44935	3.16161	4.08054	3.22574	2.12677	3.45076	2.60366	4.10353	1.3664	3.13563	3.34103	2.82546	3.06014	2.45987	2.50243	3.3986	2.69364	2.98934	3.26848	2.91492	2.76006	2.66072	2.93324	2.64487	3.63024	4.36197	2.53979	2.9298	1.94849	3.31953	3.5929	2.76174
MYD88	3.52662	3.47921	3.76035	3.68217	3.46277	3.58183	3.79864	3.96511	4.07317	4.07371	3.77934	3.63789	3.83398	4.10227	3.7731	3.69254	3.88424	3.744	3.75051	3.63873	3.84453	3.84653	4.20362	3.43777	3.2202	4.05075	3.77786	3.75072	3.71763	3.80667	3.3898	3.51003	3.49269	3.81129	3.73122	3.25336	3.37495	3.17934	3.51385	3.49911	3.78968	3.63548	3.30764	3.36669	3.05894	3.52003	3.43893	4.09911	3.78304
NCAM1	0.592102	2.03929	0.130672	0.994399	0.324093	0.685861	0.114007	0.314709	0.196769	0.41788	0.22958	0.132101	0.283202	0.171001	0.344579	0.169547	0.108712	0.324042	2.94326	0.584436	2.65041	0.381395	0.228659	0.279537	0.174502	0.276597	0.179289	0.249547	3.66834	0.10502	0.11912	0.27796	0.0820002	0.368235	1.81543	1.39765	0.03936	1.24974	1.49296	0.122746	0.173704	0.118453	0.479881	0.458901	2.2814	0.482839	2.28084	2.0962	0.242731
NCF4	2.76514	2.36258	2.94238	2.58731	3.08713	3.53778	2.43647	4.33577	3.6209	3.05101	3.01497	2.98803	3.61839	3.3677	2.62156	4.35205	3.11076	2.72381	3.05989	3.28547	2.56155	3.29177	3.13613	2.55746	4.08707	1.75646	3.90605	3.21505	2.97844	2.6337	3.3533	2.94307	2.57852	2.31996	2.94758	2.19794	2.01583	2.73996	2.54589	3.77341	3.00269	3.65646	1.92691	2.84709	2.98378	3.39019	2.37106	3.99174	3.04956
NCR1	0.304429	0.393402	0.39938	0.228991	0.270516	0.369299	0.315095	0.249764	0.869319	0.118335	0.302971	0.63969	0.538236	0.563285	0.701993	0.734889	0.401129	0.256567	0.779699	0.325662	0.569496	0.229506	0.42434	0.575549	0.17909	0.207544	0.371729	0.742688	0.734187	0.376524	0.309923	0.474988	0.265198	0.0241296	0.0183284	0.507485	0.116022	0.528241	1.15197	0.333186	0.640653	0.277533	0.612911	0.43266	0.358687	0.365891	0.164212	0.522939	0.778259
NEFL	2.31589	0.0467004	0.504267	3.15501	0.660218	4.13051	0.871055	2.83705	0.413845	0.262263	1.53298	0.270082	1.48883	1.77036	0.0620584	4.38515	0.157221	0.892277	3.8459	1.62015	1.47737	0.73978	2.93577	5.06733	1.04358	0.141559	2.92955	3.11431	3.35817	0.0344251	0.945351	3.79812	0.82549	1.7611	1.33702	0.0553395	0.654163	4.39605	3.03322	2.79445	2.22547	3.37043	3.98179	0.16045	4.3485	1.48578	1.70788	1.15269	0.225178
NFATC1	2.05602	1.14535	2.07658	1.57289	2.34557	1.30507	1.84614	1.75927	1.94144	2.00354	2.30831	2.0044	2.49693	2.55053	1.83437	1.45261	2.08427	2.03559	2.15452	1.56365	1.46803	2.01299	2.35738	1.94629	2.01527	0.385233	2.17133	1.97164	2.02756	2.20065	2.11884	2.13248	2.09107	1.64297	1.82954	1.89847	2.20689	1.70935	1.94155	2.27761	2.05182	1.55992	1.92668	2.22774	1.74841	1.40511	1.55885	2.2289	2.31483
NFATC2	1.31111	1.07828	2.36624	2.18403	1.67352	1.52167	2.28615	1.88299	2.35033	2.2158	2.27985	1.92242	1.99598	3.17474	2.13971	2.20883	2.26228	1.46483	1.88462	2.19113	2.31137	2.11547	2.64115	1.88356	1.83121	1.10972	1.56513	1.99891	2.17534	1.46664	1.43146	0.878773	1.90868	2.50238	2.26219	2.23823	1.2155	2.06094	1.99542	1.52283	2.86718	2.49409	1.65332	1.91132	1.72478	1.51904	1.67542	2.16932	1.64152
NFATC3	1.6058	1.28655	2.02594	2.35764	2.55787	2.33826	2.04399	1.952	2.02826	1.99311	2.6472	1.88928	2.29908	2.48286	2.28402	2.37634	2.51665	2.15318	2.20337	2.22233	2.51232	2.49146	2.79738	1.76834	1.44236	2.38122	1.50948	2.01665	2.14635	2.18044	1.42606	1.46718	1.82284	2.16952	2.15891	1.90436	2.38252	1.74908	2.09856	1.80355	2.21153	1.87524	1.53767	2.21693	1.75639	1.08451	1.9636	1.66753	1.85678
NFATC4	2.38124	0.505085	1.8016	2.45656	2.00281	2.00844	1.63708	2.5324	2.09049	1.49892	1.62609	1.04966	2.75556	2.04093	1.39966	1.22542	2.03299	2.52671	2.6533	1.988	2.28451	1.49486	2.79594	2.09884	2.53974	0.878222	1.50717	2.58842	1.38849	2.38	2.13925	1.76593	2.01934	1.35136	2.499	1.40184	1.07197	1.56681	2.30923	1.8541	1.76265	1.73052	3.48403	2.27045	2.06867	2.92362	2.12384	1.60458	2.13889
NFKB1	3.35679	3.67533	4.32593	3.93623	3.89757	3.56131	3.6216	3.81183	4.1042	4.08598	3.67323	3.78588	3.91534	4.00196	3.80694	3.73626	3.94301	3.89424	3.91308	3.90029	3.70908	3.31918	3.88794	3.31014	3.63858	3.42144	3.88017	3.83955	3.80741	4.07286	3.74522	3.51681	3.81188	4.30915	3.71526	3.21812	3.5722	3.17617	4.43455	3.47349	4.01323	4.24138	3.0929	3.51423	3.13973	2.39125	3.44776	3.97339	3.78619
NFKB2	4.33637	4.57033	4.95842	3.92011	4.2574	4.10154	4.30689	4.57621	4.67186	4.27774	4.04626	4.23577	4.16112	4.67238	4.3381	4.16116	4.50707	4.45982	4.39303	4.03518	4.1844	3.3896	3.7329	3.18244	4.36565	3.68899	4.82163	4.35999	3.79621	4.45583	5.1567	4.5608	4.41607	4.39433	3.38111	4.48508	4.46457	3.9786	4.84733	3.94079	4.08436	5.21059	4.87095	4.82457	4.63828	4.54793	4.71458	4.88765	5.00653
NFKBIA	7.23735	5.67625	7.0613	6.46599	6.40926	5.52536	5.35121	7.00548	7.04909	7.06203	7.38527	7.22626	6.08426	5.87992	6.588	6.3519	6.71347	6.15375	6.9772	6.92798	6.19078	6.47724	5.50816	7.36506	6.86643	6.36223	6.07139	6.26288	6.71197	6.65433	6.73892	6.09629	6.76438	6.94399	6.2297	7.26864	6.8973	6.88717	7.88924	6.68085	7.06467	6.81754	6.86811	6.10911	6.40072	5.93974	5.83538	6.96392	7.4662
NLRC5	2.03472	1.44818	2.54824	2.48391	2.62608	2.1416	2.54192	1.99482	3.04627	2.46323	2.63532	2.57876	2.75664	3.65327	2.39528	2.74812	3.36545	2.30006	2.47962	1.91693	3.08734	1.78909	3.05962	2.12209	1.89872	1.5581	1.92429	3.14736	2.91531	2.69321	2.37631	2.25922	3.51524	1.16507	1.70437	2.42375	1.6118	2.19521	2.55138	2.41963	2.84755	2.94861	2.74324	2.65434	2.89416	2.51064	2.20755	2.34589	3.06866
NLRP3	1.31228	1.62331	1.13972	1.32781	1.36779	1.35012	1.35832	1.70438	1.67645	1.26891	1.86922	2.7041	1.45319	1.99768	1.04675	1.59194	1.29736	1.09078	1.08998	1.48839	1.33964	1.31527	2.1504	1.0858	1.07348	0.773589	1.13558	1.56232	1.36753	1.48647	1.43118	1.08447	1.02284	1.42111	0.792973	0.753852	0.826901	1.07774	1.59951	1.56431	1.14997	0.914034	0.703581	1.09407	0.868343	0.578496	1.00248	2.08838	1.30175
NOD1	1.81436	1.01172	1.59598	1.85005	1.90411	2.20462	1.84958	1.54638	1.85002	1.50463	1.94957	1.60983	2.27828	1.86729	1.57654	1.53028	1.5705	1.55975	1.75776	1.66771	1.94622	1.36087	2.47106	1.77697	1.3641	1.6902	1.60949	2.20132	2.40878	2.53244	2.03414	1.70651	2.32577	1.32081	1.77411	1.73843	1.11423	1.76918	1.88522	1.81518	1.56625	1.72938	1.65291	2.24744	1.81989	1.93393	1.85423	1.74709	1.85011
NOD2	0.493188	0.544457	0.597989	0.825371	0.584154	0.656767	0.982249	0.837758	1.36053	0.868632	1.06911	1.0723	0.701558	2.12822	0.744862	1.17916	1.17838	0.593697	0.469366	0.667582	0.976402	0.387383	0.948772	0.368708	0.92178	0.319082	0.792237	0.848998	0.668208	0.877156	0.729266	0.706158	0.627665	0.444779	0.280694	0.498122	0.309247	0.301147	0.658509	0.458034	1.10121	0.862732	0.59361	0.826898	0.979342	0.577456	0.653035	1.70825	0.900203
NOL7	5.00926	4.04794	4.71824	4.12744	4.8578	4.35897	4.50957	4.61134	4.42196	4.52052	4.44165	4.61027	4.65481	4.50149	4.44673	4.29606	4.57839	4.80532	4.73329	4.54355	4.43463	4.4512	4.31719	4.72882	4.82244	4.52222	4.76735	4.71318	4.68818	4.53308	4.48967	4.95883	4.87421	4.81512	4.6338	4.01996	4.89064	4.76028	4.73429	4.49522	4.57696	4.66974	4.76768	4.43521	4.62604	4.95576	4.91277	4.5695	5.17413
NOTCH1	3.80607	1.65988	2.93708	4.35891	3.34077	3.60834	3.34443	3.26327	3.54889	3.58461	3.87443	2.87568	4.7338	3.63489	3.15189	2.8614	3.48647	3.31533	3.34652	2.82043	3.75899	2.72579	4.80529	3.63846	2.60263	1.96746	3.53087	4.69832	4.31857	4.53834	3.68326	3.07075	4.41377	2.79551	3.71944	3.39357	2.70121	3.16152	3.63534	3.89072	3.12442	3.04469	3.63475	3.67341	2.9002	2.83219	3.03881	3.40955	3.59475
NRP1	4.78492	5.28204	5.60986	6.21701	5.51427	5.4763	5.14859	5.62233	5.4954	5.22584	5.76293	4.99802	6.10666	5.44045	4.96687	4.71428	5.43773	5.92365	5.86762	5.32141	6.15922	5.60807	6.41037	5.21113	3.92501	5.56123	4.53139	5.92094	5.97312	5.48475	5.49058	5.22456	6.22255	5.59802	6.18059	5.66959	4.97494	5.48663	5.76553	5.73542	5.4398	5.20096	5.15644	5.1727	4.86719	4.07426	5.12311	5.86023	5.66985
NT5E	3.09775	2.87606	2.95113	2.74069	2.88305	3.94782	3.05108	2.6684	2.49037	2.8303	3.31167	2.74375	3.20793	2.96511	2.54282	3.13068	3.2282	3.42866	4.21925	2.1454	2.91211	3.88895	4.16427	3.51573	2.34323	4.05945	2.9776	3.57039	3.47702	3.09989	3.0092	3.35557	3.71352	1.69275	3.09045	2.76078	3.16504	3.3809	3.38468	2.38612	3.26591	2.78686	2.19412	2.92992	2.32922	2.44527	2.33104	2.56848	2.67321
NUBP1	3.68303	3.72141	3.69391	3.29838	3.59235	3.3369	3.30091	3.70006	3.71573	3.96048	3.46649	3.67164	3.43056	3.7136	3.82573	3.72622	3.65729	3.71944	3.51856	3.65129	3.86461	3.67625	3.28902	3.55706	3.60652	3.44841	3.78374	3.78297	3.64582	3.65699	3.90222	4.08242	3.87174	3.81403	3.22977	3.46683	3.87013	3.45696	3.51361	3.65497	3.62594	3.62934	3.47922	3.53518	3.17774	3.32225	3.42847	3.78516	4.14412
NUP107	2.27331	2.57704	2.5401	2.64821	2.57968	2.34902	2.31136	2.55692	2.39244	2.27117	2.38252	2.1735	2.42751	2.58767	2.63341	2.50075	2.25918	2.28573	2.48695	2.45341	2.70349	2.23681	2.26151	2.50478	1.69066	2.24229	2.63275	2.45601	2.41755	2.49735	2.23431	2.3569	2.59708	2.50826	2.30754	2.01964	2.15954	2.40194	2.51784	2.16462	2.47341	2.63621	2.22865	2.96275	2.83517	2.96024	2.48515	2.32056	2.24092
OAS3	2.38165	2.22015	3.21867	3.39383	3.09941	3.84037	3.20171	3.07637	4.40211	2.82723	3.57608	3.38755	3.29063	4.28535	3.85706	3.21627	3.50573	3.47483	3.04722	4.22109	3.35528	3.22244	3.86184	2.55236	3.10389	3.24855	2.74069	3.37821	2.84024	3.08498	1.9954	2.58246	3.36541	3.16218	2.67944	3.08251	2.52673	2.54226	3.1657	2.79545	3.19732	3.47962	3.63252	3.19783	2.18854	2.42629	3.40971	3.11969	2.95117
OSM	0.224406	0.318495	0.350521	1.10139	2.06062	2.172	2.01891	1.0761	0.400711	0.9142	2.54269	0.857543	0.590869	1.61387	0.603	1.80664	0.935346	1.00339	1.03875	0.330454	0.519448	0.355152	1.41021	0.356897	0.709114	0.065134	1.15251	1.23964	0.55085	0.681046	0.968431	0.482991	0.366394	1.86512	0.929374	0.228468	0.359846	0.481242	1.12393	0.859347	1.00805	1.14537	0.589366	2.31462	1.7767	1.1532	1.45218	1.97602	0.831994
PASD1	0	0	0	0	0	0	0	0	0	0	0	0	0	0	0	0	0	0	0.012573	0	0	0	0	0.00987745	0	0	0.00532039	0	0	0	0	0	0	0	0	0	0	0	0	0	0.00687784	0	0	0	0	0.0863649	0	0	0
PAX5	0.00457574	0.0290598	0.00689671	0.0706006	0.0591216	0.0704815	0.0329532	0.0611318	0.0887571	0.0356858	0.0203695	0.0302947	0.0589262	0.046877	0.0675986	0.19849	0.0232606	0.013339	0.153354	0.0336517	0.0432978	0.104779	0.128657	0.0755915	0.020943	0.0319818	0.0175985	0.049968	0.0140001	0	0.0174253	0.00316582	0.0378814	0	0.0442105	0.0185708	0.0429193	0.0438052	0.0241026	0.00758209	0.0764583	0.105416	0.0124378	0.308318	0.122656	0.0584284	0.0716819	0.0143618	0.0704058
PBK	1.02911	1.5933	0.93275	1.30792	0.349833	1.45748	0.643417	1.047	1.23153	0.713221	1.04438	0.804948	1.01108	0.927279	1.00956	1.00192	0.934235	1.2579	0.887954	1.21943	1.01543	0.659819	1.1517	0.583927	1.67614	1.9487	1.07279	0.73523	0.88028	1.24569	0.741796	0.708842	0.553445	0.980613	1.37152	0.680931	0.525398	1.26393	1.26963	1.11002	0.701029	1.09118	1.47337	1.61451	0.360439	1.64303	1.64419	0.630726	0.64205
PDCD1	0.778425	0.406677	1.44582	0.479963	0.95565	0.413115	1.46252	0.571356	1.40098	1.42438	0.977857	1.24261	0.221135	3.10619	0.471455	1.74868	2.53799	0.90414	0.526188	0.650744	1.30136	0.368487	0.518955	0.615934	1.58555	0.101074	0.573038	1.34832	1.16341	0.428846	1.08855	0.208112	2.30168	0.668127	0.438198	1.23957	0.510894	1.14573	1.23881	1.0443	1.70606	2.18735	1.46383	1.20717	1.66615	0.643961	0.490381	1.07328	1.66835
PDCD1LG2	1.21182	1.58368	1.73377	1.51972	1.44116	1.07972	1.753	1.77632	1.74888	1.40584	1.48959	1.58969	1.32976	2.29826	1.67411	2.28149	2.36739	1.39069	1.98803	1.60049	2.07707	1.73109	1.74828	1.97104	1.34414	0.918756	1.25745	1.70486	1.78874	1.04325	1.01079	0.991526	1.77522	1.23266	1.29465	1.91105	1.21766	2.06152	1.17835	1.48655	1.76486	1.78988	0.53708	0.940148	1.39323	0.500348	0.723632	1.26905	1.77441
PDGFC	2.64704	4.33509	3.30972	3.24241	2.63764	3.67539	3.22619	3.49689	3.61518	3.09668	3.59653	3.33553	3.33571	3.2223	2.98079	3.10102	3.2404	3.0478	3.67306	2.95684	3.58611	3.28935	3.0713	2.70528	2.83525	3.45806	2.96389	2.88231	4.01281	2.67424	3.4389	3.3656	3.10409	3.59183	3.30319	3.41813	3.17382	3.46174	3.65609	3.13161	2.98849	3.50357	3.26299	2.58099	2.41995	1.95798	3.29524	3.4059	3.24134
PDGFRB	5.23736	2.90923	4.97115	6.1938	4.90434	5.39632	4.96648	5.6333	5.27851	4.95789	4.98826	4.02226	6.43858	5.11871	4.63547	4.21106	5.54669	5.80204	5.8089	4.86007	5.83945	5.36069	6.617	5.22176	4.20244	3.91118	4.45034	6.78518	5.27052	6.69153	5.25158	4.76565	5.60526	4.26927	6.23081	4.90955	4.487	4.98899	6.00817	4.69094	4.57355	4.94863	6.6153	5.9696	5.1826	5.45291	5.60851	4.77676	5.58158
PECAM1	6.79495	6.01141	7.11904	6.78012	7.14406	6.49286	6.89453	6.64076	6.57837	6.83276	6.80833	7.32123	7.36056	7.03228	6.99	6.75414	6.62835	6.3644	7.46995	6.76092	7.16132	6.86937	7.56317	6.9522	6.82566	5.57629	6.34991	7.62688	7.52974	6.5955	6.36521	6.00163	6.99525	7.03307	7.56024	7.09727	6.71747	6.90019	6.94646	6.85929	6.65468	6.33675	5.29532	6.46246	6.81943	5.33744	6.17416	6.93404	6.8278
PIK3CD	2.22515	2.30778	2.45455	2.40873	2.61925	2.65763	2.84269	2.43156	3.22815	2.87701	3.07009	2.91701	3.00591	3.82171	2.70808	2.85388	3.12789	2.32721	2.34934	2.50682	3.08395	1.9326	3.00622	1.90452	2.69953	2.07807	2.63276	3.0618	2.66797	2.91478	3.00593	2.48404	2.50936	1.88461	1.9223	1.92288	2.08336	1.85889	2.00931	2.77793	2.71927	2.64138	2.8377	2.83736	2.62491	2.13043	2.53066	2.81203	2.66435
PIK3CG	0.495668	1.04038	1.3504	1.59195	1.3928	1.48257	1.9446	1.3223	1.65731	1.37395	2.17663	1.59218	1.69047	2.3035	1.39135	2.05991	1.72507	1.10763	1.44673	1.43869	1.85438	1.41018	2.67333	0.750549	0.484297	1.01991	0.711433	1.61478	1.66593	1.25863	1.07236	0.638442	1.38965	0.783633	1.39422	1.03713	0.486447	0.932562	0.986264	0.962135	1.84876	1.06564	0.617478	1.28341	0.895683	0.321183	0.936581	1.20736	1.54625
PIN1	4.2323	3.1978	2.99771	2.82712	3.14903	3.05821	3.10435	3.28146	3.05044	3.23804	2.87391	3.30196	3.38669	3.11919	3.10225	3.06545	3.19251	3.3173	2.8942	2.80305	2.84617	2.93303	2.84912	2.93572	3.88329	2.90463	3.73562	3.39791	3.43375	3.5241	3.70762	3.83679	3.48032	3.33872	3.36008	3.06727	3.66034	3.35263	3.13673	3.63474	2.98703	3.20175	3.73375	3.48874	3.09543	2.81889	3.41224	3.18257	3.66382
PLA2G1B	0.763034	1.17951	0.575977	0.399433	0.180184	0.340653	0.614582	0.38686	0.613927	1.42808	0.353145	0.473044	0.126285	0.293322	0.674896	1.25703	0.49324	0.384858	0.313889	0.512439	0.738571	0.282685	0.210939	0.222707	0.513803	1.20891	0.469595	0.254989	0.329716	0.372884	0.236045	0.771452	0.201245	0.201795	0.105504	0.0536731	0.221132	0.616341	0.397102	0.522861	0.261885	0.650248	0.38293	0.664793	0.46139	1.45325	0.647404	0.346868	0.573117
PLA2G6	1.55322	2.1784	1.68717	1.83178	2.62977	1.80419	1.86454	1.89159	2.38545	1.3853	1.77296	1.91623	1.99468	2.52116	2.1168	2.00375	2.1612	2.08047	1.87139	1.57831	2.20303	0.915432	1.65924	2.3446	1.74383	1.70662	1.82276	1.92081	1.49055	2.72714	2.30559	2.17414	2.15778	0.477287	0.445424	1.62416	1.4913	1.52273	2.10784	2.01414	1.57499	1.78078	2.89445	2.99509	2.40629	2.61756	2.35449	1.7317	2.24174
PLAU	2.89962	1.72655	2.89296	3.68084	3.61325	3.55276	3.34897	3.60853	2.8782	2.6698	4.10475	2.75518	3.92524	3.37031	3.43907	3.83606	3.23663	3.79558	4.29677	2.87358	2.9901	2.95096	3.55996	3.0942	3.40589	1.62967	3.49692	4.39277	2.69166	3.2732	3.92466	2.91855	2.76445	2.5876	3.4192	2.72044	2.8701	2.94548	2.75786	3.23978	2.82749	2.76578	3.68435	3.99074	3.64714	3.04374	3.18741	4.1675	3.66953
PLAUR	1.24508	1.06106	1.5167	2.26138	3.04596	1.82375	2.32741	2.63707	1.88203	1.79947	2.05181	2.40073	1.78972	3.03833	1.7954	2.2218	2.26225	1.94468	2.18962	1.37139	2.02857	1.78803	2.03565	1.83881	2.13375	0.959791	2.65989	3.18061	1.88092	1.82478	2.41871	1.99475	1.38242	2.63907	2.15498	1.17208	1.39625	1.61903	1.94955	2.23269	2.61108	2.29775	1.27589	2.38823	3.14018	1.92811	2.0288	3.53798	1.92984
PMCH	0.107568	0.24602	0.494356	0.03783	0.122526	0	0.138208	0.0215761	0.221159	0.622798	0.0809978	0.1754	0.0361837	0.515229	0.0618952	0.164734	0.0794046	0.0402523	0.105564	0	0.0866043	0	0.0208688	0.41969	0.589561	0	0	0	0	0.0388503	0.0351677	0	1.119	0	0.839881	1.51735	0.0327986	0.460087	0.233816	0	0.2213	0.405459	0.373386	0.0928585	0.573643	0.19771	0.0699134	0	0.242212
PNMA1	4.2025	3.61201	4.88432	5.21634	4.53877	4.31904	3.98959	4.96947	4.32154	4.61217	4.40285	4.32256	4.49748	3.90951	4.74298	4.4422	4.8048	4.70573	4.56858	4.44725	4.27763	4.98433	4.83579	4.37493	4.88466	4.37368	3.94827	4.60731	4.69445	5.05912	4.47584	4.33885	4.68854	4.09794	4.69247	4.27961	4.02212	4.19378	4.40115	4.77775	4.495	4.88033	4.47842	4.68528	4.17315	3.82775	4.16388	4.2865	4.28601
POLR2A	4.45095	4.29019	5.11201	4.69097	5.08747	4.91003	4.81525	5.17749	5.67785	5.19606	5.4393	5.13927	5.25632	5.01167	5.42082	4.30955	5.3525	4.82276	5.354	5.18269	5.65156	4.88541	5.47392	5.21377	3.77891	4.19612	4.62863	5.06088	5.12655	5.16724	4.91884	4.51037	5.01043	4.96914	4.81318	4.51671	4.75783	4.64894	4.8924	4.89581	4.93969	4.86575	4.50332	5.19534	5.0529	4.12686	4.69094	5.01069	4.91798
POU2AF1	0.382764	0.0938536	0.0762512	0.327937	0.179836	0.088154	0.109591	0.54048	1.43589	0.165072	0.28536	0.596333	0.201045	0.343438	0.166396	1.37212	0.181955	0.167028	0.213427	0.136956	0.151555	0.126201	0.344134	0.43819	0.151097	0.0348476	0.043892	0.324524	0.0487407	0.05193	0.559808	0.0700645	0.223314	0.130554	0.100034	0.20572	0.382961	0.121915	0.13744	0.0470598	1.41043	0.728993	0.17451	1.01987	0.282317	0.308478	0.892584	0.0708876	2.36158
POU2F2	0.787405	0.729925	0.848973	1.16725	0.840955	1.03877	1.20441	1.21397	1.81289	1.34648	1.50508	1.49022	1.16988	2.00849	1.13873	1.22072	1.02812	0.791024	0.773799	0.926615	1.49503	0.565059	1.60686	0.777609	0.933196	0.578662	1.14365	1.48357	1.18763	0.672784	1.02879	0.826819	0.43493	1.33167	0.641552	0.798109	0.602501	0.67218	0.781604	0.634485	1.51193	1.09065	1.1013	1.27528	1.87014	1.17408	1.09228	1.56765	1.30944
PPARG	2.91246	2.97422	3.56333	2.3938	2.77928	2.06755	2.63406	1.88365	2.72331	2.73197	2.96087	2.80072	2.86579	2.72843	2.61953	2.75376	3.25525	2.99245	3.06079	2.31811	2.72221	2.78047	2.9685	3.12737	2.72105	3.43067	2.72983	2.91729	2.94375	3.01058	2.87844	2.70114	2.82576	3.06119	2.69719	3.35114	3.13056	3.33574	3.3186	2.82735	2.91034	2.8697	2.18624	3.06331	2.54107	2.18252	2.63302	3.37428	2.96538
PPBP	0.99652	0.339812	0.392587	0.191965	1.27764	0	0.0903455	0.472407	0.916424	0.170863	0.168305	0.244479	1.36633	0	0.044476	0.332479	0.20357	0.599604	0.674838	0.217957	0.207462	0.840075	0.391977	1.08931	0.0451794	0.209204	0.937675	0.332004	0.205071	0.610087	0.561545	0.779785	0.666944	2.4737	1.37348	1.05818	0.553912	0.150235	1.59004	0.695132	0.670867	0.51388	0.492495	1.85261	0.923531	0.182532	0.21361	0.313276	1.53265
PPIA	6.03196	6.37464	6.02497	6.11384	5.68977	6.03291	6.14285	6.38522	5.90858	6.29635	5.61134	5.86312	5.96676	5.70626	6.09063	6.28975	5.84597	6.03784	6.12977	5.79866	5.31085	5.59049	5.58898	6.09101	6.84353	6.19697	6.27888	5.83894	5.74431	6.00132	6.17779	6.5917	5.97844	6.36223	6.08362	6.37388	6.40385	5.98803	5.94923	5.95463	5.71946	6.26309	6.16474	5.93395	5.73226	6.36926	6.19308	6.2115	5.92646
PRAME	0.077211	0.00904327	0.494388	4.88647	0.0129162	0.00809449	2.1504	1.25955	0.123857	1.63467	0.0660859	0.0434904	0.127982	0.442828	1.15926	2.44149	0.0164696	0.193493	0.0437761	0.00494303	0.0764223	1.16595	0.425411	0.0457796	1.17586	0.310511	2.96288	0.163245	0.139149	0.00796833	1.94824	1.22408	0.40471	0.942514	0.509083	0.379714	2.48799	0.337201	0.335491	0.0124757	1.8145	2.71182	2.89762	0.462282	2.35581	1.61185	0.0499987	1.75316	0.0118434
PRF1	3.51705	2.78299	3.47187	2.76525	2.70184	2.05367	3.25398	2.75936	3.65174	2.89855	3.08857	4.21156	3.8	3.75624	4.17391	3.37376	3.84381	2.62432	3.66803	2.97295	3.36123	3.03541	3.37103	3.791	4.00071	1.84272	3.26616	4.14266	4.51236	2.83566	3.36794	3.47532	3.57374	2.26456	3.6851	4.05257	2.62238	3.89566	4.41631	3.44082	4.42493	2.81024	4.70867	3.5482	3.22984	2.15806	2.36463	3.7455	4.11335
PRG2	0.0230859	0	0	0.207914	0.0523338	0.0165761	0.0822387	0.121566	0.12705	0.0279528	0.0788249	0.075707	0.131277	0.223671	0.165807	0.0510348	0.0986119	0.0501531	0.130818	0.0694874	0.130326	0.0195753	0.0932827	0.10366	0.0866137	0.0217302	0.0504828	0.108747	0.0697233	0.0324545	0.194055	0.0160039	0.0730797	0	0	0.05585	0.0408918	0	0.0519462	0.0752086	0.0807617	0.0873533	0.178745	0.805768	0.267228	0.285241	0.0148505	0.0912811	0.0830502
PRKCD	3.33585	3.2124	3.76305	2.89225	3.03168	2.83502	3.04873	3.45483	3.90456	3.27778	3.09897	3.33111	3.30611	3.80958	3.34238	3.21815	3.67075	3.2519	2.98198	3.15462	3.19445	3.22172	3.54243	3.79955	3.39286	3.34168	3.44523	3.47915	3.0661	3.49589	3.29273	2.94738	3.14411	3.28581	2.67855	3.43275	3.21863	3.2831	3.6758	3.1751	3.28912	3.80395	3.26799	3.15261	3.12649	3.52203	2.75513	3.87546	3.31435
PRKCE	1.75272	1.25818	1.84435	2.25932	1.76562	1.46017	1.52501	1.7243	1.56958	2.22263	1.98932	1.6999	1.81847	1.62205	2.27763	2.02549	1.80735	1.80835	1.69601	1.77585	1.85199	2.35203	1.65088	1.17477	1.10749	2.10937	1.10509	1.64271	1.74084	1.94123	1.3618	1.03501	1.56399	1.56835	1.44732	1.50108	2.30072	1.65971	1.40498	1.95008	1.5888	1.45355	1.15594	1.84897	1.3199	0.939716	1.70449	1.24356	1.82981
PRM1	0	0	0	0	0	0	0	0	0	0	0	0	0	0	0.0375905	0	0	0	0	0	0	0	0	0	0	0.135773	0	0	0	0	0	0	0	0	0	0	0	0	0.0744726	0	0	0	0.0539704	0	0	0.053677	0	0	0
PRPF38A	3.47421	3.31875	3.63755	3.13603	3.72817	3.22709	3.14627	3.28318	3.48705	3.08845	3.41107	3.17481	3.49757	3.45302	3.45787	2.91386	3.4489	3.32272	4.21527	3.39808	3.92095	2.85987	3.84994	3.43344	3.17376	3.29605	2.96067	3.42259	3.49713	3.89561	3.32624	3.30421	3.61848	3.64453	3.4774	3.22719	3.07889	3.34655	3.71197	3.23433	3.14169	3.17467	3.23017	3.39664	3.00213	2.90076	3.40637	3.29288	3.83277
PSEN1	2.78506	2.57735	3.41928	3.43136	3.49546	3.17861	2.79038	3.20239	3.2207	3.27552	3.36444	3.18277	2.95558	2.93506	3.23352	3.08562	3.50415	3.39856	3.48786	3.38954	3.03207	3.64232	3.37357	3.24596	2.96778	3.17652	2.7199	3.08745	3.2757	3.37994	2.93491	3.28719	3.15222	3.55176	3.05513	3.08377	2.89673	3.2081	3.53378	3.47408	3.43814	3.05727	2.55883	3.22577	2.71656	2.4913	2.88659	3.3403	3.21666
PSEN2	2.5759	2.92092	2.89465	3.05233	2.41524	2.44462	2.54696	3.07168	2.61052	3.47767	3.0892	2.90039	2.51563	2.60075	2.95436	2.47456	2.55454	2.55465	2.60123	2.44289	2.74884	2.76314	2.22456	2.15138	2.68111	2.18231	2.72148	2.42404	2.79349	2.51879	2.77586	2.31402	3.30723	2.33642	2.55816	2.61296	4.01214	2.20516	2.23258	2.58349	2.58175	2.77406	2.34095	2.71773	2.63509	2.20915	2.54484	2.75004	2.96437
PSMB10	4.38792	3.3646	4.16243	3.43254	3.42829	2.94803	3.96618	3.54934	4.46405	4.20523	3.68802	3.91814	3.73729	4.67225	3.88774	4.74347	4.35477	3.84603	3.18366	3.49458	3.66344	3.51096	3.49819	3.53803	5.27959	3.18328	4.33173	4.45219	3.71925	3.75629	4.29021	4.37582	4.40201	3.58202	3.44805	4.24471	3.79297	3.85044	3.63305	3.95335	4.19051	4.23979	3.95951	3.7267	3.7974	4.00363	3.32202	4.22839	4.19352
PSMB7	6.36478	5.31182	5.97075	5.86787	6.01885	6.26941	6.14545	5.54922	6.25538	6.42489	6.02178	6.18347	6.0793	6.33224	6.08374	6.32467	6.04679	6.1513	5.88421	6.41605	5.53776	6.07071	6.05928	6.10115	6.69046	6.34023	6.4705	6.10174	6.34742	5.93095	5.83975	6.33026	6.25887	6.29372	6.08316	6.06868	6.11061	5.97133	5.88285	6.30079	6.13324	6.26162	6.26625	5.79826	6.11306	5.74555	6.4257	5.95834	6.62034
PSMB8	6.52493	5.79727	6.44148	5.38068	5.79492	5.55281	6.14007	5.76585	6.50545	6.7379	5.81409	6.28009	5.66208	6.24549	6.18031	6.53252	6.28388	5.7235	6.04253	5.96519	5.89907	5.74726	5.54948	5.62094	7.40487	5.8215	5.85399	6.14291	6.03033	5.84526	6.04351	6.62541	6.504	6.05826	5.92243	6.28957	6.06504	6.21721	6.09444	5.69752	5.97067	6.29628	6.53329	5.63047	6.18686	6.56118	6.42244	5.80782	6.72319
PSMB9	5.35156	3.71833	4.76732	3.12289	4.09883	3.58249	4.5195	4.08057	5.30832	5.43134	4.2255	4.61847	3.74959	4.93606	4.56786	5.191	4.74099	4.00625	4.22731	3.92724	4.72373	4.19886	4.04967	3.85799	5.96949	3.64175	4.25106	4.77075	4.71407	4.25064	4.28736	4.93448	5.14626	4.1933	3.94429	4.47908	4.15378	4.54067	4.27555	3.99712	4.28989	4.72798	4.71846	4.27555	4.91537	4.63258	4.4273	4.08235	5.13965
PSMD7	4.04867	3.53329	4.17511	4.0899	4.1059	3.88961	4.11519	4.45492	3.83873	4.18629	4.00178	3.9445	3.77635	3.80005	4.19472	4.32434	4.02646	4.11552	4.59039	4.05553	4.17054	4.28554	3.94744	4.1308	4.02818	3.68596	4.00232	3.80369	3.82373	3.98911	3.87507	3.68734	3.77107	4.40475	4.20242	3.87752	3.8012	3.93641	4.00828	3.83973	4.23895	4.28953	3.6617	4.16093	3.67673	3.76987	3.55216	3.98801	3.92507
PTGDR2	0.206165	0.124584	0.187811	0.135428	0.152383	0.111971	0.0964834	0.332445	0.369868	0.369492	0.166383	0.269316	0.224043	0.252958	0.375959	0.196997	0.256559	0.256582	0.189801	0.264708	0.170569	0.170902	0.313684	0.171365	0.286867	0.126358	0.346317	0.42314	0.513531	0.299955	0.185373	0.260987	0.330343	0.234446	0.137925	0.170309	0.157821	0.11279	0.138637	0.35328	0.0619357	0.101184	0.181402	0.39041	0.33158	0.28933	0.25157	0.309867	0.293632
PTGS2	0.882866	2.18014	0.769343	1.53045	1.57436	2.06508	1.9206	1.0626	0.567249	0.738828	2.41546	0.237007	0.735187	1.02948	0.885642	1.07921	0.423708	1.29879	4.65045	1.40463	0.49645	0.443383	0.905119	0.2828	1.13755	0.389234	0.671902	0.561678	1.12071	0.284804	2.24974	0.556633	0.334573	1.01292	1.76263	0.356108	1.92398	0.765512	0.814605	0.5918	1.14345	0.849604	1.34821	3.11079	3.84962	1.22785	1.74712	0.946027	0.508187
PTPRC	2.25244	3.43069	3.76898	3.23039	3.42919	2.87842	3.70189	3.2735	4.32341	3.78515	3.87644	3.837	3.22358	4.73167	3.58129	4.08616	3.93502	2.92836	3.42171	3.45537	3.75712	3.09006	3.70126	2.7731	2.37569	2.31479	2.53239	3.48178	3.75425	2.78492	2.84402	2.58705	3.09866	2.71807	2.76366	3.03952	1.92544	2.98232	3.4874	2.83736	3.87539	3.69448	2.95164	3.36338	2.56668	1.62354	2.65642	3.82963	3.81722
PVR	3.41235	3.33815	3.31243	4.26217	3.21297	3.35964	3.73088	3.31434	3.06085	4.01566	3.36899	3.67493	3.64185	3.37385	3.12056	4.23432	3.58109	3.6529	3.11562	3.32169	3.61677	3.71008	3.38255	3.10801	3.46016	3.30246	3.51827	4.20183	3.62201	3.63314	3.83789	3.39268	3.43765	3.80281	3.41828	3.21746	3.26742	3.17318	3.55838	3.75821	3.66176	4.31536	3.42633	4.07723	3.37411	2.85488	2.87454	3.26599	3.67114
PYCARD	3.19491	2.13791	2.74301	2.37584	1.63468	1.99257	2.52299	2.93284	2.63117	3.07849	2.51223	2.7059	2.91373	3.45892	2.67297	3.58654	2.85006	2.33856	2.2783	2.28822	2.70401	2.33665	3.08383	2.59835	4.18363	1.49247	3.38238	3.07481	2.86377	2.52243	3.15156	3.01748	2.5744	2.34886	3.22035	3.18043	2.79902	2.84893	2.47086	3.05711	2.75148	3.18107	3.16653	2.3325	3.35959	3.41111	2.99299	3.77911	2.98591
RAG1	0.596606	0.979635	0.91829	0.260527	0.673679	1.00794	1.24594	0.685699	0.777777	0.820583	0.994548	0.726558	0.556304	0.653715	1.09571	0.528133	0.988709	0.570772	0.611932	1.30772	1.50663	0.87227	0.935515	0.476425	0.429047	1.47749	0.485351	0.509447	0.852691	0.741154	0.441441	1.28084	1.01377	0.714932	0.528934	0.669963	0.342792	0.674256	0.699285	0.742728	0.63206	0.499268	0.493044	0.716278	0.37183	0.351162	0.842619	0.565228	0.45659
REL	0.396276	0.849146	0.901669	1.03984	1.41333	0.911727	0.962262	0.577477	0.827195	0.63332	1.29835	0.857894	0.734446	1.75033	0.594707	1.00482	1.14978	0.654286	0.963966	0.949561	1.38087	0.952982	1.39247	0.461666	0.125572	0.759329	0.453424	0.90258	0.851008	1.28669	0.578935	0.348512	0.751821	1.20292	0.456299	0.471711	0.513229	0.650205	1.1	0.808636	1.05617	0.645273	0.373857	1.26914	0.503621	0.339838	0.443503	0.734384	0.702748
RELA	4.2816	4.23887	4.43797	4.32832	4.24009	4.19424	4.08698	4.36165	4.14117	4.09626	4.31869	4.3184	4.46432	4.31727	4.13387	4.03709	4.35346	4.26945	4.45065	4.00855	4.49062	4.23108	4.41923	4.19041	4.22849	3.63222	4.40781	4.41465	4.29486	4.49681	4.61711	4.22812	4.13558	4.96175	4.59147	4.37675	4.28495	4.30842	4.69577	4.39205	4.29227	4.75476	4.36989	4.86463	4.71526	3.88338	4.19635	4.36223	4.79675
RELB	3.54563	3.59672	3.83783	3.70301	2.87294	3.09139	3.38185	3.75085	3.67237	3.52622	3.23642	3.5746	3.34301	3.60062	3.85739	3.33781	3.30175	3.56386	3.32084	2.98938	3.04083	2.92323	3.17964	2.655	4.06764	2.29322	3.84781	3.4916	3.47164	3.17622	3.45479	3.4476	3.17579	4.34815	2.93259	3.3305	3.70322	3.02128	3.86159	3.01455	3.49559	3.9789	3.43913	3.55937	3.28927	2.96146	3.65445	4.024	3.37806
REPS1	1.90376	1.66921	2.0082	2.09795	1.82028	2.01727	1.99174	1.71011	1.91327	1.99449	2.04441	2.17639	2.02271	2.17714	1.97685	1.90056	2.09585	2.26943	2.3442	1.99692	2.12903	2.21455	2.11091	2.32532	1.66978	2.27687	1.99484	2.05732	2.21813	1.80364	1.87008	2.05293	2.16001	2.03292	1.67601	1.28872	2.0292	1.96694	1.57144	1.97376	2.1357	2.1248	1.79392	2.01587	1.81132	1.70623	1.98512	1.68578	1.93336
RIPK2	2.58573	3.0283	3.05116	2.84199	2.57557	2.45336	2.81929	3.14026	2.97082	2.21226	2.66037	2.78298	2.45782	2.82475	2.8964	2.86406	2.66437	2.35313	2.5455	2.91664	2.43675	2.29482	2.50313	3.91235	2.47527	2.50711	2.8406	2.43796	2.12165	2.43839	2.69777	2.60359	2.6874	2.71412	2.72888	2.829	2.70007	2.77414	3.34879	2.62891	2.67307	3.26771	2.76379	2.70173	2.31277	2.55531	2.64176	2.49541	2.51401
ROPN1	0.00943636	0	0.00712283	0	0	0	0	0	0	0	0	0.0157247	0	0.00654685	0.0106827	0.0042205	0	0	0	0.00825079	0	0	0.00355949	0.00484988	0	0	0.0613781	0	0.00580057	0	0	0	0	0	0.0230009	0	0.00561356	0	0.00715478	0	0	0.00609291	0	0.00541028	0	0.00512319	0.0060599	0	0
RORA	1.646	2.34725	2.51178	2.09629	3.24568	2.69976	2.18459	2.18736	2.54248	2.26481	2.31179	2.32254	2.14572	2.7053	2.34736	1.90263	2.75018	2.08043	2.15053	2.62908	2.57007	2.85195	2.58577	2.82595	1.25512	3.20976	2.39976	2.27644	2.56613	2.2093	2.08071	2.13719	3.09355	2.21196	2.17937	2.28227	1.67279	2.68021	2.57443	2.60098	2.5875	2.05811	1.80391	2.30535	1.61433	1.48282	2.23188	2.04574	2.38738
RORC	3.78485	3.84815	3.22994	2.35171	4.42219	4.17005	3.39198	3.57261	4.38738	3.84358	3.97619	4.86013	3.78914	3.64663	4.59983	3.24957	3.56871	3.7368	3.00506	4.16845	3.80619	3.16999	3.02918	3.26329	4.37929	4.43507	3.39905	3.90967	3.7744	3.93311	3.81417	4.3238	3.74888	3.58072	2.07756	3.38912	4.80982	3.22751	2.70219	4.1357	3.35614	2.76352	4.35406	4.09706	3.69558	3.79779	4.59404	2.69027	3.74423
RPS6	9.41582	9.84036	9.14551	8.97683	8.47088	9.08016	8.83145	8.99241	9.0591	8.92839	8.66685	9.5281	9.07074	8.49734	9.05439	9.64571	8.5209	9.02416	9.71791	9.84581	8.14969	8.5259	8.61833	9.5053	10.0745	9.39866	9.23933	9.12236	9.19753	8.77793	9.0169	9.42464	8.91361	10.4802	9.89187	9.70183	8.89674	9.71675	9.00557	9.08013	8.68471	9.69227	9.86018	8.61205	10.1168	9.66473	9.75033	9.5202	9.22097
RRAD	6.34527	4.55976	6.55746	3.62768	5.25575	3.99221	4.59951	4.50887	4.27175	4.91421	5.7119	5.37716	4.01767	4.95642	3.90398	5.93004	5.04019	3.83313	5.56545	4.92347	4.65425	5.54558	2.68998	5.24341	5.43883	3.93141	5.18466	4.55936	4.67763	4.59302	6.21025	3.67727	4.86835	5.81646	4.27031	5.39014	4.72671	6.72995	6.71735	4.71405	5.09185	6.48707	5.02662	3.79211	4.9068	3.04127	3.38815	4.14719	5.52159
RUNX1	1.28189	1.12715	1.48347	3.27103	1.32177	1.75928	1.76438	1.98684	1.57665	2.09014	1.81882	1.71208	2.43785	2.59839	1.35224	2.20702	2.18399	1.83661	2.34514	1.37746	3.03965	1.87921	2.74202	1.41232	0.973724	0.664284	2.14644	2.8734	2.315	2.15778	2.68345	1.15762	1.07467	2.41571	2.71787	1.21307	1.54113	1.58027	2.10817	1.90583	2.30562	2.66912	1.7205	1.95674	2.28543	1.54268	1.39983	2.81644	1.65896
RUNX3	2.64095	1.64166	2.75272	2.64823	3.12055	2.70021	2.57487	2.69402	3.59932	2.32049	2.22066	2.80337	2.5563	4.11506	2.50892	3.01316	3.22441	2.16156	2.32765	2.4848	2.54009	2.17973	3.21928	3.01443	3.19006	1.34584	3.37286	3.27447	3.35554	2.0508	1.92915	1.79701	2.63486	1.99746	1.73915	2.69248	2.53259	3.09249	2.92976	2.47775	3.26104	2.91375	2.54465	2.54538	2.1421	1.72208	1.6037	3.75188	2.70206
S100A12	0.894167	0.632173	2.43381	0.92876	1.80341	0.65448	1.00789	1.75879	1.39684	1.46999	1.15318	1.33878	1.42765	0.743632	1.78311	1.65372	1.46315	1.79433	1.20771	0.92633	1.28292	1.08057	2.18748	1.74399	1.99489	1.07307	0.839752	1.70579	0.909557	0.608539	0.663425	1.30128	1.74842	5.49211	3.18319	0.951363	2.22416	1.77561	2.94883	2.0582	2.80021	1.59943	1.76658	3.87109	0.141628	1.60779	1.14504	1.73013	2.73916
S100A7	0	0	0.170126	0	0.0449797	0.110033	0	0.0307365	0	0	0	0	0	0	0	0.103108	0	0	0.0512515	0.164607	0	0.033402	0	0	0.117522	0	0	0	0.493139	0	0.0499994	0.0541555	0	0.16238	0.18328	0.0636647	0.0466471	0.0687404	0.170847	0	0	0.440142	0.707713	0.0886017	1.48251	0.378357	0.0989049	0	0.0412815
S100A8	2.94298	2.72591	4.20373	2.2395	3.76419	2.52368	3.02951	3.38754	3.28483	2.21042	3.18442	3.02152	3.47933	2.09364	3.03733	4.28828	3.36541	3.64187	2.14092	2.57493	2.92806	2.77935	4.09854	3.29967	4.07462	2.81083	3.27832	3.83823	2.86362	1.98986	2.69742	4.0055	3.36771	7.00584	5.13499	2.22586	4.20604	3.04515	4.87451	3.50636	4.76183	3.52255	3.85429	5.95847	1.85961	3.50904	3.50341	3.70921	4.5462
S100B	1.48636	0.577048	0.680119	0.4041	0.331015	0.435139	0.921059	1.22597	1.28182	0.958793	0.361915	0.608158	0.432238	0.467972	1.28555	1.5682	0.458541	0.274464	0.933783	0.83062	0.396571	0.818016	0.43782	0.786563	1.86973	1.45595	2.54795	0.56822	0.599684	0.60389	1.40314	0.260904	0.54763	0.527055	0.451772	0.875813	0.196571	0.444971	1.10293	1.11508	0.524567	1.1386	0.805563	0.707561	0.702483	1.1367	1.69859	1.67466	0.343265
SAA1	1.03309	0.0868627	0.303159	3.73235	0.0929736	0.0779661	0.240258	0.24007	0.0776468	0.160293	0.0811008	0.0307943	0.355852	0.181811	0.495359	2.2013	0.0795056	2.40769	0.354698	0.0480584	0.0583846	0.0693355	0.0414933	0.376631	0.408228	0	2.9599	0.0755244	0.335399	0	2.74579	0.0381563	0.137335	0.663837	1.45421	1.64061	0.032841	0.780763	0.121792	0.753362	2.33324	0.722351	2.12405	3.91766	0.878247	1.66175	1.08316	0.623428	0.267095
SAP130	3.00917	2.95468	2.92726	3.14054	3.22067	3.11429	3.14926	2.73125	2.99712	3.04127	3.00305	2.98995	3.06475	3.04615	3.02613	2.57483	3.15127	3.07114	2.93357	3.07463	3.26211	3.05971	3.35024	2.76985	2.46736	2.89083	2.76315	3.02348	3.06045	3.4572	2.90789	2.83156	2.88218	2.8389	2.83772	2.55926	3.15489	2.64564	2.83242	2.81999	2.89474	2.69767	2.50375	3.31657	2.48077	2.43869	2.79323	2.76589	2.79824
SBNO2	3.26034	2.96735	3.28002	3.91717	3.15348	3.37163	3.6759	3.55473	3.76847	3.39306	3.39691	3.46475	3.50086	4.18804	3.55503	3.53525	3.63089	3.56716	2.39087	3.0962	3.25179	2.71309	3.3997	3.14121	3.06996	2.69765	4.19236	4.02528	3.95741	3.53319	4.01631	3.45179	3.70783	3.51623	3.17216	2.91321	3.33581	3.04264	4.00402	3.9825	3.53745	4.3077	3.85296	3.88284	3.98528	3.74207	3.55159	4.25458	3.64073
SDHA	4.79578	4.04515	4.48789	4.85997	4.53268	4.67175	4.5666	4.96255	4.25399	5.17235	4.42099	4.19763	4.18836	4.13106	4.67487	5.26721	4.80061	4.52494	4.27116	4.76717	4.34796	4.6915	3.92413	4.19096	5.09211	5.42002	4.8626	4.56265	4.73049	4.62199	4.40403	4.94033	4.19758	3.94666	3.83891	4.44485	4.39078	4.44644	4.30227	4.64045	4.28607	5.33298	5.05832	4.95811	4.25321	4.35975	5.61225	4.15726	4.57664
SELE	0.404158	0.0585481	0.314816	1.0861	0.545047	1.06255	0.351019	0.551596	0.677789	0.719869	1.2331	0.393054	1.04022	0.31788	0.704716	0.86613	0.648167	0.9495	0.91347	0.57421	1.29104	0.564797	1.48861	0.373302	0.230974	0.238139	0.671239	1.00633	0.784518	0.985801	0.824492	0.322405	0.297628	2.75824	0.396948	0.244402	0.504608	0.227924	0.293198	0.330471	2.19019	0.468504	0.416702	1.42268	0.667669	0.958262	1.00569	0.435116	1.30214
SELL	1.76282	2.39735	2.79346	2.2225	2.02316	1.71535	2.14392	2.17354	2.94599	2.09512	2.64608	3.10351	2.43047	3.17248	2.74882	2.60312	2.54084	2.35834	2.98182	1.74976	2.49805	2.01954	3.30264	2.87513	1.92456	1.58554	1.12629	2.43245	1.7127	1.51051	1.51549	1.66649	1.73122	3.56817	2.93088	2.07165	1.62053	1.79366	2.89964	1.72685	2.5476	2.80869	1.6182	2.68665	1.90501	1.55026	1.97237	2.8804	2.84469
SELPLG	3.56869	2.89229	3.85021	3.5115	3.08405	3.2999	3.59225	3.64603	4.30938	3.76647	3.64652	4.22667	3.74364	3.88037	3.81442	4.30267	3.70234	3.31354	3.21128	3.51363	3.54586	3.37267	4.46129	3.54537	4.50381	2.49609	3.88989	4.03827	4.16035	3.40811	3.73424	3.23543	3.26197	2.46105	3.67813	3.61102	2.94794	3.41973	3.38012	3.61427	3.74766	3.8265	3.42143	3.54585	3.23731	2.72111	3.03263	4.57031	4.1278
SEMG1	0	0	0	0	0	0	0.0133084	0	0	0	0.0127432	0	0.0167895	0	0	0	0	0	0.0167285	0	0	0	0	0	0	0	0	0	0	0	0	0	0	0	0.0616892	0	0	0	0	0	0	0	0	0	0	0.0138847	0	0	0
SERPINB2	0.202945	0	0.0232903	0	0.0177139	0	0.00806362	0.00604681	0	0.00940854	0.0230389	0.00863888	0	0.010748	0.00586427	0.585869	0	0.0337372	0.0202105	0.0269547	0.024668	0.051788	0.0232493	0.0158865	0	0.0145705	0.00856531	0	0.0189864	0	0	0.0107239	0	0.328382	0.552662	0.0981516	0	0.105878	0.046415	0.0171106	0.075757	0.059008	0	0.0948426	0.0414752	0.363554	0	0.0277432	0.0560741
SERPING1	7.42074	4.16284	6.7521	6.20793	6.02814	5.38684	6.42614	5.41808	6.89997	7.36211	7.28911	7.44052	7.07024	8.20994	4.91357	6.87595	7.4838	5.97685	6.88364	5.85179	7.27989	6.56917	7.16383	6.44734	5.97638	3.19595	7.92622	7.6718	7.62823	6.41396	7.37737	4.70443	5.72344	6.65694	6.38259	6.76908	7.15494	7.23898	7.07486	8.43967	7.1174	6.61536	7.67778	6.53018	8.19153	6.1813	6.31456	8.10652	7.2488
SF3A3	4.17798	4.30007	4.2052	3.84845	4.24182	4.01747	4.12477	4.13266	4.21296	4.21136	4.03769	4.00785	4.22228	4.13106	4.45412	3.95303	4.04349	4.19751	4.30137	4.33994	4.37778	3.44212	4.30255	3.98328	4.12154	4.03464	3.95702	4.15812	4.05962	4.05783	3.79993	3.99576	4.00094	4.27312	4.22714	3.76624	4.01015	4.03821	4.09533	3.89349	3.99018	4.1837	3.94861	4.03901	3.41115	3.64522	4.31215	4.08061	3.75378
SH2B2	2.44684	1.75264	1.57942	1.58791	1.03828	1.89772	1.98278	1.7117	1.57884	1.99241	1.45313	1.54139	2.17542	1.8732	2.30012	1.39025	1.54948	1.68217	1.55341	1.51534	1.55979	1.63771	1.99863	1.50482	1.99848	1.32058	2.25761	2.23243	2.06744	2.23833	2.46656	2.49453	1.51943	1.81466	1.95725	1.80545	1.71177	1.96221	2.22483	1.61812	1.7718	2.13511	2.06568	2.12695	1.96022	2.44972	1.51936	2.2745	1.97464
SH2D1A	0.913334	1.19446	1.75795	0.852602	1.27519	0.604222	1.34496	0.995681	1.83697	1.48059	1.38568	1.32322	1.00038	1.81057	1.00693	2.2898	1.97046	1.13952	1.69907	1.02983	1.32698	0.709653	1.14221	0.949683	1.5514	0.213371	0.513444	1.19671	1.25658	0.58832	0.922152	0.732143	1.30198	0.712416	1.35661	1.71374	0.510123	0.955701	1.48857	0.834182	1.95805	1.74716	1.47908	1.36332	1.41005	0.95465	0.966983	0.989464	1.84439
SH2D1B	0.783078	0.732886	0.573063	0.392731	0.422074	0.571436	0.515536	0.468603	0.976668	0.402078	0.480666	1.34823	0.870038	0.188513	1.55426	0.903621	0.496348	0.363675	1.00849	0.594111	0.619688	0.754246	1.12243	0.743704	0.549446	0.256371	0.782068	0.989036	1.10121	0.571319	0.525329	0.711696	0.409024	0.661893	0.595056	0.878655	0.241993	0.701837	1.36851	0.519749	1.06326	0.509798	1.29639	0.689715	0.553878	0.318569	0.20111	0.733695	0.747295
SIGIRR	3.99713	3.06236	2.70486	2.88367	3.34581	3.64325	2.59247	2.7381	3.32922	2.7338	2.40427	3.26964	3.41346	2.53514	3.41317	2.62837	3.15837	3.52611	2.92139	2.58393	2.28731	2.78438	3.28122	3.44109	4.45569	3.02309	2.95497	3.13317	3.21548	3.94215	3.7526	3.59713	3.56289	2.14855	2.95546	3.35147	3.62423	2.99652	3.27024	3.64411	2.93953	2.76966	3.69956	2.95404	2.85513	3.31486	3.00507	3.02751	4.45105
SIGLEC1	1.37312	0.932843	2.03637	2.77131	2.37238	3.06969	2.12024	2.58804	3.54727	1.45876	2.87221	2.2968	3.13356	3.31064	2.38748	2.73075	2.88809	2.27727	1.71953	2.89026	2.01178	2.09959	2.87975	2.04315	2.56502	1.68131	2.46829	2.31479	1.71388	1.34354	1.28719	1.81741	1.67335	0.4737	0.966783	0.952555	0.791085	1.63208	1.02428	2.53704	1.84719	2.439	1.46385	1.82987	1.17648	1.79501	1.611	1.22733	1.49218
SLAMF1	0.437434	0.648151	0.780406	0.534186	0.363212	0.409661	0.620665	0.846057	1.39235	0.90119	0.602274	1.04757	0.348722	0.675254	0.718072	1.14759	0.486488	0.465464	0.59749	0.678904	0.609239	0.304824	0.566617	0.397446	0.966216	0.139179	0.37738	0.874261	0.811208	0.430531	0.559503	0.151159	0.431879	0.504688	0.522601	0.89611	0.304724	0.371957	0.881162	0.415844	0.806229	1.22604	0.46715	0.645827	0.498795	0.433108	0.522624	0.532883	1.50244
SLAMF6	1.05636	1.62446	2.62359	1.49353	1.68391	0.992809	2.08093	1.43643	2.54904	1.99008	1.79943	2.44245	1.64405	2.85022	1.82515	2.75192	2.46519	1.62463	1.78044	1.62769	1.93095	1.57956	1.50028	2.13262	1.50108	0.75332	1.06795	1.76366	2.17412	1.13448	1.13147	0.767093	2.27695	0.753591	1.70714	2.6272	1.18679	1.98639	2.17024	1.63012	2.70457	2.9433	1.97708	1.71415	1.75856	1.19388	1.38223	1.64954	2.82482
SLAMF7	1.42599	1.67601	2.02252	1.93884	1.98066	1.48411	2.30608	1.4306	3.92817	2.50021	1.83054	2.69545	1.45151	2.98663	2.11831	3.02308	2.27849	0.967294	1.63301	1.67365	2.14476	1.89722	1.27376	1.34801	2.25816	0.600798	1.57072	2.0344	1.77945	1.48078	1.7661	1.88676	1.46398	2.11199	0.957144	1.58807	1.31227	1.15612	1.08411	1.06032	3.01067	2.18299	1.65394	2.24292	1.59077	1.30251	1.7954	1.29381	3.57606
SLC11A1	0.993496	1.23362	1.68435	1.03954	1.45381	0.95429	1.08299	0.794389	1.38347	1.0806	0.994609	2.02042	1.15773	1.74294	0.975466	1.41797	1.7172	1.74659	0.613057	0.792221	1.19248	0.703113	1.31371	1.63261	0.937304	1.332	1.64064	1.62753	1.38009	1.05631	1.78335	1.8907	0.66303	1.51891	0.982847	1.10512	1.17939	1.41371	2.67411	1.81812	1.53137	1.73436	0.895793	1.38742	1.11162	0.796851	1.53844	3.60064	1.3643
SMAD2	1.4272	1.77716	1.79699	1.46469	1.8595	1.58347	1.66804	1.62848	1.58865	1.50799	1.66526	1.67346	1.79492	1.77906	1.73054	1.56028	1.74376	1.70668	2.00511	1.69927	1.49507	1.94738	1.98049	1.80634	1.35361	1.71066	1.58002	1.65654	1.68742	1.68103	1.43914	1.47794	1.71162	1.71641	1.8935	1.70529	1.60457	1.6681	1.84144	1.63046	1.87358	1.67377	1.43197	1.54843	1.67187	1.08162	1.65431	1.72495	1.63059
SMAD3	2.84884	3.61471	3.62973	3.13616	3.91383	3.79924	3.66321	4.15693	3.86519	3.47628	3.36579	3.58677	3.36776	3.65397	4.20502	3.13961	3.44275	3.34396	3.44079	3.47267	3.87326	3.53103	3.43347	3.24195	3.23553	4.02611	3.23209	3.41282	3.42184	3.5257	3.41489	3.33539	3.23917	3.54363	2.68568	2.95437	2.78193	2.61908	3.00268	3.48397	3.30504	4.33979	3.45138	3.83321	3.81085	3.37955	3.56446	2.91062	3.25785
SMPD3	0.425887	0.153967	0.439074	0.363834	0.331353	0.400657	0.288517	0.662713	0.575263	0.447641	0.582998	0.575867	0.38901	0.564508	0.623332	0.521975	0.414302	0.287806	0.387763	0.228679	0.614726	0.191447	0.449963	0.43328	0.418404	0.161852	0.236477	0.553456	0.395023	0.319618	0.367535	0.330557	0.938781	0.15813	0.237568	0.270055	0.0993376	0.30715	0.470452	0.329079	0.493225	0.512915	0.638841	0.415761	0.996685	0.29722	0.395947	0.416899	0.651703
SOCS1	2.1257	2.05606	1.68201	1.33825	0.723569	1.59038	1.4516	1.55627	2.77311	2.57908	1.70618	2.44522	0.868554	2.55204	1.46646	2.03221	2.29561	1.7978	0.828098	1.48985	2.10907	1.38917	0.863921	2.43863	2.68296	1.23564	2.48072	2.01941	1.6506	1.49888	1.02419	1.65949	2.78531	1.63743	1.67494	2.10986	1.9329	1.83282	3.03347	1.96985	1.90579	3.04037	2.23896	2.1313	1.75581	2.38899	1.74833	3.27153	2.2236
SPA17	1.43463	2.18958	1.59004	1.3996	1.43072	1.29917	1.82452	1.12852	1.40144	1.29529	1.65024	1.17356	1.4353	1.41469	1.24869	1.42274	1.62764	1.77717	1.33734	1.68052	1.30919	1.88715	1.28363	1.20206	1.08019	1.40193	1.76499	0.926366	0.719792	1.01456	1.53749	1.67538	1.42261	0.931931	1.2628	1.22818	2.19331	1.21517	1.30542	0.991992	1.60661	1.508	1.09313	1.31449	0.920744	1.35057	1.55048	1.23928	1.76567
SPACA3	0.0343625	0.107278	0	0.0236754	0.0392797	0.0247	0	0.0790226	0.0487816	0	0.0171923	0	0.0226403	0.0705534	0	0.0756102	0	0.049966	0.0225582	0.0300777	0.107096	0	0.0130317	0	0	0.0639944	0.0190665	0	0	0	0	0	0	0	0	0	0	0.145782	0.0769489	0.0191006	0.0246138	0	0.0188333	0.0197741	0	0.126272	0.0439359	0.0309565	0.0360443
SPINK5	0.692281	0.105484	0.816	1.70795	0.476464	0.208069	0.242227	1.71552	0.0275944	0.466416	2.37302	2.33838	1.86833	0.178024	1.76836	0.340137	2.43625	0.289972	1.72471	0.403108	0.295328	0.772156	0.412707	2.72428	0.413891	1.5156	0.123855	0.678628	1.01583	1.69096	0.716208	2.08196	2.65171	1.41623	1.0158	0.74756	0.278684	1.09787	0.147527	0.516327	0.707413	0.379792	0.165739	1.13571	3.36109	0.411623	0.148637	2.46026	0.747017
SPN	1.58501	1.57257	1.89655	1.5923	1.75404	1.55263	2.25848	1.74281	2.9691	1.57774	2.25255	2.26596	1.88186	3.16728	2.23068	2.06196	2.43858	1.27909	1.52215	1.78739	2.23789	1.28516	2.44693	1.36316	1.81321	0.991402	1.54579	2.3087	2.39053	1.79011	1.81749	1.49386	1.76272	0.986797	1.17985	1.54095	0.936486	1.51615	1.54597	1.28628	2.39048	2.0467	1.95651	2.03066	1.80767	1.13729	1.12596	2.27278	1.84665
SPO11	0	0.0362265	0	0	0	0	0	0	0	0	0	0	0	0	0.00862324	0	0	0	0.0149011	0	0.0121555	0	0	0.0117085	0	0.0107373	0	0	0	0	0	0	0	0	0	0	0	0	0	0.0126121	0.0162629	0	0	0	0	0.0123666	0	0	0
SPP1	8.58111	11.0484	8.66817	9.36816	8.10511	9.0572	9.25324	8.0232	9.06458	8.03126	8.80103	9.10654	9.60924	9.26276	6.87793	9.65412	8.26852	9.04573	8.32282	9.71326	7.30493	9.33676	8.74311	7.43772	8.57455	9.18884	10.1753	9.54231	9.29515	9.19993	10.5028	9.72115	7.33956	8.70197	9.39694	8.44212	9.44224	9.94437	8.88708	9.10348	9.26809	9.29589	7.745	7.02599	8.49604	7.25189	8.48307	10.6939	9.06682
SSX1	0	0	0	0	0.0372482	0.0234165	0.0170185	0	0	0	0.048348	0	0	0	0.0123872	0.0146375	0	0	0.0424578	0	0.0174519	0	0.0123519	0.0168113	0	0.0607114	0	0	0	0	0	0	0	0	0	0	0	0	0.0490869	0	0	0.0418912	0.0701226	0.0555193	0.058198	0.10339	0	0.0147502	0.0171903
SSX4	0	0	0	0	0	0.0246602	0	0	0	0	0	0	0	0	0	0	0	0	0	0	0	0	0	0	0	0	0	0	0	0	0	0	0	0	0	0	0	0	0	0	0	0	0	0	0	0	0	0	0
ST6GAL1	2.80941	2.74001	3.33103	4.98781	2.93684	2.61577	2.98875	3.04613	3.25506	3.39739	3.77327	3.42894	3.64721	4.09919	2.97754	3.38498	3.31149	3.31779	3.56002	2.80683	3.17784	2.75366	4.08189	3.24824	3.69272	2.08983	2.39392	4.05148	3.75947	2.91087	3.51201	2.84068	3.36264	3.0716	3.82704	3.46355	4.7677	3.14926	3.33089	4.33167	4.29992	2.81102	3.0858	2.87657	3.47606	1.72283	4.6955	4.08231	4.44415
STAT1	4.83921	5.2922	5.8175	5.32538	5.01416	4.78135	5.54922	4.66771	6.00677	5.89543	5.39969	5.75978	4.3225	6.76242	5.2563	5.43106	6.23093	5.25313	5.25845	6.0135	6.09383	5.33397	4.95631	4.29365	5.876	4.29373	4.66786	5.38009	5.12312	5.04224	4.89954	4.94424	5.23536	5.11069	4.92755	5.0157	5.04035	4.5349	4.90834	4.62294	5.62889	5.92762	5.55295	5.1021	4.83853	3.84733	5.47904	4.5601	5.40762
STAT2	3.66963	3.8497	4.05634	4.41739	4.38449	4.44176	4.13191	4.41885	4.92604	3.93442	4.22829	4.45322	4.47434	5.32104	4.45272	4.58442	4.62208	4.03848	4.13523	4.65492	5.02229	3.91549	4.44854	4.00533	3.91468	3.66136	4.34297	4.30378	3.88996	4.29689	4.4065	3.81614	4.02057	2.96433	3.69519	3.48711	3.84409	3.66016	4.07097	4.05695	4.44336	4.60063	4.74928	4.52922	4.86392	4.77286	4.34146	4.40149	4.1888
STAT3	4.34977	4.65939	5.08007	5.30941	5.00666	4.73022	4.99291	4.78108	4.86206	4.80547	5.10383	4.80718	4.97151	5.22592	5.01135	4.82337	5.07238	4.89572	4.93167	4.81644	5.15635	5.22655	5.07054	4.68024	4.14211	4.72331	4.78236	4.88483	5.16101	5.00805	4.78862	4.6226	4.67499	5.41955	5.20652	4.35569	4.7281	4.80614	5.40125	4.88753	4.96162	5.46656	4.55508	4.75673	4.59416	3.5852	4.93824	5.0442	4.80599
STAT4	0.972834	1.10096	1.30639	1.14503	1.17256	0.970515	1.51924	1.43589	1.51664	1.24788	1.29904	1.29419	1.38224	1.37066	1.21705	1.42655	1.40157	1.33614	1.66076	1.24043	1.92132	0.691026	1.36787	1.77092	1.33949	0.555105	0.657671	1.41355	1.54744	1.12803	1.00369	1.18802	1.25352	1.20611	1.06191	1.38735	0.570366	1.27603	1.76978	1.01313	1.42932	1.92198	1.77981	1.38604	1.51635	1.32924	1.3495	1.36664	1.6192
STAT5B	4.14327	4.33689	4.47425	3.96288	4.73648	4.42307	4.35095	4.68403	4.49783	4.4438	4.40227	4.43709	4.48491	4.55925	4.30633	3.6673	4.55507	4.31125	4.39952	4.40031	4.5596	4.41496	4.83602	4.47114	3.45227	4.3507	4.07865	4.43456	4.59402	4.49754	4.21245	4.33142	4.63601	4.4241	4.20723	4.3877	4.0333	4.16405	4.49989	4.49876	4.29672	4.0777	4.11165	4.26258	3.91822	3.57132	4.56584	4.26824	4.39243
STAT6	4.88673	5.40584	5.59284	5.1668	5.69494	5.45821	5.5617	5.55343	5.96948	5.39079	5.2664	5.61039	5.5828	5.79458	5.68546	5.69119	5.66516	5.40703	5.33122	5.52414	5.56568	5.04967	5.33259	5.30001	5.2975	4.90406	5.92523	5.3009	5.31345	5.43925	5.31002	5.56474	5.47499	5.08668	5.01714	4.77294	5.32558	5.05607	5.35394	5.75967	5.97891	5.40571	5.91085	5.64496	5.27664	5.75885	5.5664	5.4729	5.33453
SYCP1	0	0	0.00741762	0	0.016837	0	0	0	0	0	0.00489556	0	0	0.0136036	0.00371762	0.0175017	0	0	0.0318774	0	0.0156754	0	0.0110925	0.00505077	0	0	0	0	0.00604076	0	0.00627253	0	0	0	0	0	0	0.0172942	0	0	0	0	0.031895	0.00563434	0.00885765	0.0106511	0	0	0.00516513
SYK	2.60987	2.54336	3.22398	3.18673	3.05785	2.81342	2.89851	3.15774	3.45767	3.01029	3.33454	3.40536	3.28802	4.33685	2.69704	3.8967	3.14143	2.66288	2.61951	3.38918	2.98313	2.75169	3.69216	3.83214	3.2807	1.93617	3.85445	3.12527	3.07331	3.13838	2.77345	2.4558	1.97425	2.17161	2.52413	2.1413	3.84475	2.29159	2.2403	2.92085	3.90288	3.38954	1.95905	3.82636	3.08169	2.05516	2.82696	3.60196	2.59833
SYT17	0.728431	0.291108	0.566152	1.26377	0.547576	0.548044	0.517159	0.83632	0.771525	0.619808	0.581937	0.456506	1.23412	0.978542	0.358533	0.507344	0.6943	0.769276	0.760682	0.556747	0.563457	0.691148	1.0448	0.457729	0.49607	0.244914	0.45316	0.719252	0.960923	0.933392	0.675176	1.90996	0.832232	0.292172	0.436356	0.425748	0.289226	0.341636	0.415477	0.412028	0.466609	0.334881	0.563771	0.458189	0.677134	0.69261	0.389911	0.788509	0.451434
TAB1	3.5016	3.94676	3.05338	3.22197	3.32049	3.42018	3.30953	3.14244	3.60677	3.2628	3.26159	3.401	3.55339	3.46216	3.38468	3.13172	3.24587	3.16068	3.06953	3.42888	3.17863	2.99617	3.25716	3.07249	3.4296	3.41781	3.63722	3.47111	3.75309	3.49213	3.58741	3.77988	3.50594	2.79787	2.78857	3.22111	3.10124	3.03505	2.9466	3.60992	2.87036	3.00673	3.68973	3.41527	3.26895	2.87456	3.7681	3.29598	3.70825
TAL1	2.88709	1.52931	2.41123	1.89418	1.83952	1.32505	1.20317	2.07156	2.31765	1.46637	1.60703	1.49635	2.38272	1.18663	1.58542	1.20481	2.15203	1.87845	2.18055	1.29824	1.79234	1.8945	2.81769	2.70774	1.24652	1.07281	1.37478	2.13189	1.89928	2.41069	2.2196	1.15248	2.99518	0.940062	1.81472	2.21812	1.491	1.94304	2.54186	2.1579	1.48779	1.43158	1.26516	2.19429	1.60574	1.80549	1.19188	2.06844	1.81646
TANK	2.82148	3.63407	3.49887	2.87793	3.04659	2.65523	2.70948	3.11002	3.07172	3.34469	3.03833	3.04712	3.05891	3.1951	3.47267	3.33407	3.07567	2.74894	3.54943	3.1471	2.99837	2.52986	2.91717	2.93771	2.3206	2.54716	2.76213	2.83269	2.96453	3.06355	2.8689	2.59064	3.03982	3.30058	3.17472	3.01175	3.75008	2.92893	3.26059	2.79765	3.11428	2.96218	3.70066	3.16342	3.10024	2.88498	3.07396	3.27308	3.32024
TAP1	5.4595	4.37971	5.76054	4.67112	5.06061	4.67748	5.34744	4.70351	5.72246	5.82614	5.20443	5.41095	4.56276	5.92573	5.17096	5.4667	5.86546	4.92168	4.98685	4.98556	5.19391	5.1883	4.64689	4.49214	5.76527	4.6162	5.13514	5.10564	5.22265	5.01805	5.05923	5.32994	5.52335	5.10283	4.60311	5.0712	4.94174	5.06975	5.70622	4.90607	5.40319	5.83484	5.14898	4.69749	5.15616	4.82506	5.04489	4.64201	5.68363
TAP2	3.04555	2.1493	3.18161	2.81005	3.09	2.63581	2.87185	2.83691	3.36006	3.09911	2.82101	3.00781	2.65896	3.76821	3.21138	3.04657	3.46047	2.80103	3.14081	2.99949	3.48128	2.82471	2.90403	2.86124	3.32785	2.51792	2.53196	2.77852	3.05965	2.92467	2.79917	2.93873	3.42513	2.12023	2.57665	3.05381	2.49265	2.58647	3.20232	2.56383	3.23364	3.44291	2.60558	2.83789	3.3179	3.22856	3.00158	2.93086	3.55875
TAPBP	7.06527	5.52033	6.70235	5.71841	6.46652	6.01613	6.47864	6.33	7.10099	6.23406	6.79526	6.7875	6.45387	7.28253	6.74167	6.63679	6.59271	5.96072	6.1094	6.334	6.3505	6.38749	5.89303	6.11288	7.15209	6.01924	7.09652	6.26655	5.96486	6.20703	6.37224	6.54296	6.40449	5.94181	5.52272	6.15361	6.45554	6.04495	6.80654	6.3494	6.57245	6.6787	6.52668	5.99434	6.45814	6.33424	6.37486	6.35312	6.2461
TBK1	2.70816	3.03789	3.12741	2.86357	2.94444	2.6904	2.90151	2.93241	2.63766	3.01019	2.86815	2.7302	2.79667	3.08303	2.93668	2.86651	3.0427	2.9473	3.34347	2.87459	3.08922	2.75206	2.96288	2.72536	2.33912	2.6299	2.95781	2.88031	2.87226	2.87145	2.70603	2.73868	2.99696	3.00355	3.0116	2.71162	2.87792	2.81939	3.01857	2.53403	3.31038	3.0524	2.65489	3.21201	2.76811	2.69251	2.7971	2.85058	2.87869
TBP	3.10331	2.73313	3.31358	3.12914	2.78071	3.06133	2.9068	3.26343	3.28674	3.16737	2.94753	3.20093	3.2091	3.24638	2.99447	3.06774	3.30279	3.2015	3.61937	2.97328	3.1698	2.80736	3.08232	3.25285	2.88	2.88726	3.06259	3.15675	3.24288	2.83489	3.18829	3.20148	3.33901	2.91617	2.56475	2.32501	2.75063	2.92055	2.82902	3.08963	3.07475	3.10428	2.84512	3.38248	3.09382	3.22523	3.17988	3.16962	3.12152
TBX21	1.0937	0.610404	0.994445	0.79231	0.852168	0.64215	0.705288	0.62583	1.51651	0.911048	0.965924	1.6393	1.61427	0.710834	1.51517	0.880152	0.804159	0.574513	1.00077	0.85036	1.01528	0.712614	1.12328	1.30935	1.60222	0.371227	0.987546	1.4655	2.15277	0.87329	1.17517	1.11158	0.856847	0.150463	0.628794	1.69134	0.760471	1.51158	1.4245	0.956562	1.21399	1.0068	2.05424	1.22109	0.886184	0.96117	0.726628	1.31024	1.49638
TCF7	0.516169	1.62317	0.900436	0.664007	0.79531	0.613326	0.641727	0.869449	1.42753	0.72122	0.994225	0.663462	0.742252	0.800129	1.54311	1.1705	0.815733	0.667181	0.970308	0.728254	0.627347	0.327122	0.933162	0.612724	0.769947	0.265858	0.458386	0.718558	0.543619	0.591639	0.469949	0.225406	0.567657	0.304258	0.632985	0.580191	0.646501	0.504359	0.737604	0.501212	0.872462	1.59901	0.616564	1.09669	0.853656	0.909546	0.821523	0.612486	1.03114
TFE3	4.1192	3.89131	4.18941	4.42395	4.22586	4.02933	4.17071	4.42134	4.26543	4.06433	4.15414	4.31981	4.43413	4.26	4.23981	4.12034	4.29796	4.22463	4.32446	4.07969	4.2786	4.12638	4.30009	4.04731	4.25578	3.55769	4.16483	4.40449	4.20519	4.26476	4.37221	4.00624	4.07615	4.2905	3.79182	3.93723	4.15843	3.98109	4.15745	4.44183	4.19616	4.33543	4.29775	4.7576	4.12143	3.58484	4.20381	4.24114	4.56153
TFEB	2.83202	1.80068	2.56686	2.26565	2.35963	2.49006	2.43116	2.23543	2.79009	2.26904	2.46717	2.75631	2.62129	2.66471	2.25496	2.30232	2.50518	2.59507	2.49832	2.47875	2.43284	2.40389	2.54728	2.69153	3.36099	1.72633	3.18963	2.78049	3.07525	2.91407	2.90286	3.22427	2.59186	2.85614	2.40312	2.46504	2.56131	2.59978	2.86937	2.77454	2.58652	2.48477	3.06694	2.69308	2.81856	2.23684	2.58337	2.79242	2.44231
TFRC	3.34763	3.48656	4.2858	4.10171	4.77616	2.76054	2.2812	3.85565	3.18906	3.2782	4.22144	3.0026	3.05249	3.95291	3.93767	2.51414	4.15597	3.90352	3.75249	3.23658	3.47388	4.02739	3.21781	2.69302	3.4562	4.48603	3.33151	3.03637	2.95255	4.30958	4.13484	3.67006	3.65732	4.00494	3.32993	2.39896	3.45746	2.54074	4.45518	2.62362	3.68976	4.25883	2.47919	4.89189	3.57785	2.64233	3.3656	4.08093	3.57327
TGFB1	5.71637	4.65025	5.40907	6.07017	4.52728	5.12921	5.52636	5.4427	4.89055	5.75163	5.44765	5.63274	6.09695	5.48424	5.49806	5.81863	5.07612	4.83878	5.5407	5.28172	5.67204	5.11368	5.57866	5.36293	6.06189	3.30412	6.23221	5.7912	5.79687	5.75573	5.28893	4.98973	4.8648	5.13609	5.77261	5.27289	5.08805	5.12633	5.13889	5.77733	4.95916	6.07616	5.95034	5.96889	5.85952	4.89673	5.93657	5.52037	4.77706
TGFB2	1.0339	0.900224	0.7902	1.57696	1.55629	1.38758	1.2752	1.32525	0.805134	0.607463	1.76991	0.950393	1.979	1.57275	1.00124	0.839067	0.98262	1.32797	2.08662	0.752028	2.69059	1.28137	1.8764	1.21977	0.436433	0.616737	0.77266	1.09586	2.35422	1.20347	1.11808	0.2856	1.59852	0.290587	1.62802	1.47229	0.85905	1.71148	1.34196	2.55394	0.868602	0.600255	1.45491	0.470477	0.97049	0.455557	0.676357	1.95784	1.20846
THBD	3.47924	2.04248	2.87149	4.20044	3.80227	3.42889	2.8696	3.82317	3.46432	3.07252	3.57834	2.98416	4.45589	3.20423	2.65866	3.16296	3.30163	3.66723	4.26194	2.9408	3.46138	3.13405	4.81372	3.43896	2.46676	1.41683	3.32939	3.18583	3.29632	4.62889	3.96481	2.99197	4.5749	3.41705	4.23943	3.17434	2.94004	2.8771	3.95749	4.18577	3.48726	2.97011	2.53572	3.13201	3.10225	2.51534	3.36301	3.66301	3.88733
THBS1	5.70918	7.31421	6.01879	5.60831	6.07194	5.32555	6.13173	5.72178	5.26009	6.18128	7.09274	5.85833	5.49006	5.67354	6.11511	5.58125	5.41295	6.02811	5.73654	6.2221	7.02037	6.0402	5.99704	4.411	4.53474	5.02427	5.86274	6.1697	5.35213	6.11931	7.09719	4.28946	4.73716	6.71792	6.28721	4.79343	4.68496	4.777	6.27219	5.93017	6.25863	5.89647	4.87475	7.04571	5.14507	4.82574	6.42433	6.76412	5.95075
THY1	5.78561	4.76432	5.15169	5.74383	4.0792	4.60167	4.85382	5.53455	5.01565	4.321	4.20169	3.84785	6.67998	4.97994	5.22259	4.28439	5.99349	5.63212	6.10451	3.39369	5.45153	5.41652	6.1518	6.09456	4.78073	3.52396	5.2456	6.43989	5.23809	5.97825	5.64094	4.63168	6.05254	4.38245	5.97577	5.45214	3.94098	4.53065	5.1615	4.83436	4.46182	4.48664	7.11216	5.74217	5.44658	5.69511	5.13655	5.70346	5.38041
TICAM1	3.8966	4.15816	4.23513	3.09369	4.27385	3.96461	3.63986	4.34503	4.15536	3.99604	4.16631	3.92988	3.89587	3.95329	4.43042	3.48662	4.31948	3.83943	4.1688	3.78471	3.68211	3.79035	3.43645	3.43162	4.15343	3.54264	4.4741	3.87368	4.2524	4.07759	4.36217	4.25815	3.86763	4.08133	3.13391	3.63175	4.10423	3.88294	3.95774	4.2922	4.46661	3.93392	3.76795	5.09624	3.47421	3.58824	4.60262	4.50735	4.08356
TICAM2	0.0518001	0.101882	0.105443	0.186525	0.190651	0.0914956	0.124607	0.141668	0.143156	0.122578	0.268487	0.198548	0.178794	0.30378	0.155568	0.192585	0.163815	0.163829	0.147377	0.137304	0.391387	0.128137	0.278945	0.116918	0.0100801	0.124706	0.145258	0.114208	0.350424	0.141592	0.0896249	0.0969659	0.145329	0.0961184	0.0836367	0.103728	0.091065	0.133246	0.133482	0.0501508	0.126102	0.13002	0.156512	0.0807391	0.0235689	0.0353039	0.0580202	0.141167	0.144719
TIGIT	0.47951	0.433749	0.55933	0.703237	0.63393	0.269916	0.869386	0.433558	1.595	1.02162	0.922739	0.748564	0.320927	1.49315	0.528932	1.42681	1.39674	0.643574	0.754788	0.584839	0.949395	0.424548	0.536806	0.437949	1.01928	0.0865444	0.218938	0.744159	0.581169	0.350052	0.495312	0.486004	0.66576	0.353675	0.511129	0.688331	0.234378	0.430655	1.0415	0.505737	1.58568	1.65983	0.865968	0.88317	1.02822	0.568409	0.481836	0.54802	1.413
TIRAP	1.55997	2.3312	1.86404	1.61758	2.13085	2.24251	1.95052	1.9984	2.21044	1.68618	2.0979	1.90452	1.94879	2.21572	2.05677	1.73213	2.05106	1.91926	2.00237	1.90244	2.27117	1.69176	2.13142	1.86538	1.13145	1.94077	1.8341	2.13764	2.28317	2.04291	1.91808	1.85397	2.07109	1.38364	1.36198	1.38377	1.53028	1.62785	1.81846	2.04988	1.72187	1.49624	1.71451	2.38961	1.16983	1.3293	2.05531	1.92205	1.9007
TLK2	1.99316	2.07858	2.23436	2.10474	2.22318	1.95412	1.96329	2.1015	2.13383	2.00319	2.16243	2.07419	2.22808	2.22392	2.10799	1.79885	2.095	2.08051	2.34842	2.04632	2.195	2.00042	2.19956	2.17108	1.83319	1.88898	1.951	1.92296	2.24588	2.10635	2.00471	2.06504	2.08517	2.11547	1.85151	2.0478	1.9727	1.99878	2.2554	2.02051	2.00645	2.17321	1.96593	2.14778	1.91832	1.61396	2.07429	2.06059	1.96813
TLR1	0.971612	1.95951	1.9356	2.08104	1.97618	2.21966	2.44063	1.60703	2.01131	2.49636	3.26305	2.19226	2.43449	3.38446	1.69425	2.63864	2.3733	1.84792	1.73713	2.27748	2.04424	2.11448	2.58812	1.10703	1.31882	1.21754	1.69632	2.37279	2.22543	1.65251	1.81624	1.68697	1.23904	1.88886	1.51192	1.19227	1.66854	1.30834	1.23399	1.96445	2.19376	1.47909	1.11224	2.08712	1.58921	0.574427	1.85635	2.59208	1.84684
TLR10	0.198674	0.989186	0.363276	0.471016	0.174799	0.158136	0.75104	0.376661	0.912828	0.964055	0.512571	0.626688	0.393648	1.3475	0.327462	0.998663	0.502079	0.226016	0.612212	0.400022	0.597606	0.119471	0.617879	0.129349	0.356676	0.0879233	0.251128	0.524799	0.37129	0.408416	0.741869	0.296908	0.113072	0.295292	0.222112	0.229019	0.175663	0.298075	0.207229	0.108018	0.362982	0.651978	0.360208	0.528859	0.650923	0.265439	0.335211	1.34688	0.611269
TLR2	2.1267	3.53145	3.50056	2.74591	2.73512	2.41793	2.79588	3.1517	3.26321	3.3254	3.26483	3.67637	2.62296	4.26417	2.42578	3.34415	2.8587	2.62298	1.90358	2.99879	2.77185	3.19824	2.69823	2.55829	2.61681	2.38697	3.04381	3.17582	3.15879	2.35666	3.1702	2.40351	2.2485	2.91409	2.33823	2.8858	2.38376	2.91919	3.28452	2.78608	2.94339	3.12002	1.52693	2.38836	2.93612	1.94522	1.97935	4.01905	2.56819
TLR3	3.93165	4.71259	4.5573	3.35023	3.69158	4.79057	4.7875	3.84206	4.26303	4.17983	4.85424	4.12336	3.85281	4.67642	4.73507	4.77372	4.60776	3.96418	4.37301	3.8287	4.53642	4.85813	3.97449	3.64133	3.93309	4.50859	4.00116	4.00183	4.24104	4.02115	3.56349	4.36158	3.93329	4.08881	3.47763	3.50379	3.86538	4.38824	4.05111	4.30684	4.57757	3.998	2.9925	3.73083	3.34514	2.55255	4.06761	3.60651	4.11475
TLR4	2.55565	2.58917	3.34299	3.10578	3.65281	3.51526	3.01904	2.79495	3.08624	3.31005	4.06509	3.08562	3.63962	4.16294	3.07516	3.89834	4.1405	3.1954	3.74601	3.02568	3.29942	3.32472	4.30316	3.37268	2.07416	2.38307	2.34084	3.48798	3.26597	3.31762	2.76263	2.72195	2.98204	3.5563	2.89302	2.69184	2.7918	3.84271	3.22043	3.25863	3.36935	3.04638	2.15384	2.73795	1.91463	1.64257	2.47575	3.07306	3.17299
TLR5	0.871838	1.39669	1.55158	2.05584	1.08145	1.0588	1.35856	1.20162	1.55432	1.44605	2.0549	1.86524	1.64323	2.49399	1.50526	1.97662	1.52429	1.39102	1.26854	1.55723	1.77267	1.22174	2.02458	1.27284	1.08774	0.904339	1.21033	1.59711	1.62187	1.10295	1.60149	1.14999	0.861223	1.14569	1.20325	1.29804	1.62445	1.49969	1.14967	1.75852	1.38272	1.46001	0.966436	1.20418	0.98113	0.603792	0.900472	2.37698	1.30181
TLR6	0.328216	0.748851	0.775187	0.708393	0.990768	0.971447	1.0095	0.904658	1.0803	0.727206	1.07674	0.833618	0.794928	1.3787	0.733016	1.19789	0.964642	0.545647	0.589056	1.04152	0.984746	0.748678	1.49178	0.330136	0.47321	0.485227	0.836986	1.00105	0.642457	0.668077	0.795788	0.475798	0.434358	0.368455	0.401445	0.296785	0.346454	0.604174	0.629588	0.584771	0.872766	1.10229	0.40203	0.853801	1.01936	0.297528	0.536668	1.05255	0.923851
TLR7	1.05757	1.3757	1.74891	2.02535	1.51308	2.12967	2.28758	2.00723	2.429	2.21137	2.88759	1.9841	2.28038	2.85379	1.72491	2.63441	1.80234	1.20567	1.39703	2.24515	2.1795	1.93079	2.34712	0.713363	1.81894	1.19231	1.66766	1.91018	1.98411	1.49068	1.86028	1.58092	0.731207	1.10998	1.37242	1.00868	0.733581	1.34003	0.422941	1.28767	1.56087	1.15686	0.514172	1.44394	1.08624	0.480211	1.23764	1.91386	1.23454
TLR8	0.737664	1.65717	1.64701	1.49741	1.40145	1.48567	1.42642	1.59729	2.60232	1.70458	2.06844	2.16125	1.32804	2.46158	1.33468	2.25874	1.81723	0.967862	0.859878	1.79387	1.38475	1.76045	1.7709	1.14357	1.33372	1.01812	1.36039	1.60413	1.60433	1.18143	1.0724	1.33956	0.825596	1.22335	0.992535	0.688044	0.506727	1.01115	0.827016	1.31471	1.28641	1.16268	0.250179	1.05129	0.645825	0.244417	0.962014	1.96531	1.1428
TLR9	0.0110104	0.00882196	0.0247939	0.0594527	0.0619303	0.00789633	0.0563051	0.0128507	0.0617373	0.0590965	0.0379742	0.0543378	0	0.0378025	0.0248206	0.0341338	0.0319581	0.039842	0.00720796	0.0286925	0.0406446	0.0186003	0.0410177	0.0225094	0	0.0460508	0.00608727	0.0152461	0.0202141	0.0308448	0.0279137	0.0302532	0.0141711	0	0.0268167	0	0.0195655	0	0	0.0302364	0.0312202	0.0282345	0.0647981	0.0800048	0.0392973	0.0815352	0.0350189	0.0440734	0.0172963
TMEFF2	0.0128417	0	0.0665427	0.0691508	0.0256189	0.0319857	0	0.0347296	0.00917273	0.00390592	0.00959095	0.00358584	0.0251716	0.0782986	0	0.0313307	0	0.0187363	0.0250804	0.0525805	0.0373136	0	0.00967895	0.0423946	0.0245297	0.0090733	0.038634	0	0.00789745	0.00454105	0.00410595	0.00889262	0.0124115	0.0343153	0.00525534	0.00525105	0	0	0.0145848	0.0177209	0.0586456	0.00415354	0.0517961	0.0543527	0.0173304	0.0914411	0.00825026	0.00289877	0.0134752
TMUB2	4.35563	4.11273	4.20262	3.81348	4.09872	3.90326	3.96829	4.33592	4.16411	4.20412	4.07431	3.92655	4.09939	4.18781	4.14138	4.07653	4.25854	3.94498	4.06379	3.92669	3.77768	3.77056	3.76022	4.10883	4.34378	3.76936	4.21458	4.18092	4.05396	4.26112	4.42052	4.12997	4.16997	3.82728	3.59509	3.85866	4.10005	3.78105	3.93713	4.29494	3.95006	3.91802	4.39397	4.59331	4.20835	4.05439	4.4658	4.30287	4.31662
TNF	0.234989	0.327612	0.629496	0.640227	0.469741	0.916174	0.802718	0.658531	0.565154	0.493292	2.18446	0.395195	0.354551	1.08949	0.472322	0.65675	0.432011	0.375647	0.392059	0.187956	0.271854	0.134063	0.484965	0.207037	0.330961	1.87953	0.734579	0.464911	0.257597	0.886191	1.21382	0.632722	0.269196	0.485472	0	0.176144	0.102411	0.442501	0.111582	0.160109	0.683614	0.24189	0.182698	0.738518	0.416563	1.13667	0.0950213	0.631483	0.364887
TNFAIP3	3.96817	3.94743	4.58143	4.63488	4.00681	3.69778	3.7381	4.27727	5.48083	4.22622	4.65423	4.67077	3.78125	4.83277	3.89624	4.21028	4.46711	3.76758	3.63956	4.46231	3.72864	3.81801	3.67775	3.88056	2.77979	3.56802	4.03688	3.84291	4.03325	3.83708	4.20172	3.40873	4.239	5.03761	3.13213	3.90406	4.16153	3.77316	4.80862	4.24443	4.72597	4.36815	3.75299	3.8045	3.553	3.57309	3.99251	4.3005	4.43653
TNFRSF10B	4.33205	4.98934	4.99065	4.66809	4.85678	4.59595	4.73464	4.64703	4.68884	4.30021	4.90285	4.47737	4.29683	4.60134	5.01955	4.89676	4.79115	4.40443	4.47655	4.24603	4.32615	3.75551	3.97037	4.35001	3.95698	4.49474	4.83379	4.44389	3.5335	4.64015	5.18149	4.41143	4.05578	4.44489	3.6461	3.69496	4.40499	4.3395	4.98249	4.53265	5.47665	5.19388	4.77472	5.13169	4.50738	4.45629	4.51917	4.00853	4.46754
TNFRSF10C	1.12077	1.3938	1.07548	1.23206	1.18926	0.632466	1.03583	1.24333	0.975908	1.83809	1.43405	2.07049	1.47056	1.85696	2.32426	2.6895	1.41556	1.27506	0.791637	0.795286	1.10394	2.89388	1.74834	1.37185	1.46865	0.584419	3.02239	2.23635	1.85642	2.88204	2.33124	0.807198	1.92653	1.11612	1.0621	1.25767	2.07982	1.01178	1.70822	1.24345	2.17228	1.14351	0.858155	1.36979	2.16699	0.575147	2.50959	1.72995	1.89781
TNFRSF11A	0.264362	0.767327	0.627185	0.476647	0.349013	0.472319	0.428642	0.609953	0.225689	0.600096	0.520554	0.620801	0.485647	0.649812	0.291639	0.854436	0.377189	0.288911	0.26875	0.331001	0.588938	0.355249	0.644723	0.557768	0.523616	0.198284	0.400806	0.605195	0.334679	0.179536	0.456306	0.107707	0.145607	0.411613	0.732967	0.34664	0.160297	0.462701	0.182535	0.484607	0.547239	0.29573	0.150076	0.27893	0.34858	0.322172	0.207108	0.336325	0.366169
TNFRSF11B	3.02724	5.9112	4.11947	3.7813	3.03866	3.12616	3.41853	5.77413	2.81356	4.80463	4.62009	3.56078	3.67288	3.80401	1.41299	4.59833	2.78553	3.30865	2.95489	4.79805	2.75607	1.69322	4.1141	2.11297	4.15115	2.5349	4.62255	4.04595	2.80352	4.50973	4.62697	2.87693	2.58002	4.37287	4.96445	3.74639	3.1325	2.87175	2.6498	3.49138	3.80782	2.5383	4.23375	4.55748	2.69835	3.10742	5.03941	5.71636	4.31943
TNFRSF12A	5.60576	5.33059	5.84933	4.73778	4.52118	4.55554	4.76087	4.95089	3.40476	4.77535	4.68209	4.20843	3.38448	3.44283	2.46106	5.26691	4.90633	5.25419	6.03219	3.08895	4.98702	5.31364	3.12705	1.84858	5.36364	3.64927	6.64851	4.86235	4.46518	5.32473	6.74814	4.74088	4.13744	5.49971	4.72574	4.91121	5.44737	5.39249	6.2986	5.37731	5.87106	6.82012	4.77949	4.72486	5.25265	4.45053	2.82413	6.10658	5.93599
TNFRSF13B	0.148701	0.00961454	0	0.040772	0.013731	0.0171609	0.018657	0.0731622	0.376172	0.0502618	0.0644549	0.128271	0.0157265	0.0653069	0.0924929	0.237529	0.0348043	0.0261841	0.0616813	0.0466264	0.0689435	0.0302921	0.0446584	0.0840608	0.115422	0	0	0.0653321	0.0292891	0.0252678	0.0675285	0	0.0902639	0	0	0.0195228	0.0968869	0	0.130811	0.0198487	0.131447	0.242611	0.0324724	0.275475	0.0427875	0.154696	0.06054	0.0108012	0.654563
TNFRSF13C	0.154141	0.140537	0.281489	0.295189	0.265774	0.350104	0.113714	0.522098	0.678632	0.280078	0.418439	0.218103	0.217578	0.369349	0.295176	0.723412	0.22692	0.233698	0.673266	0.347847	0.538637	0.152393	0.362679	0.425792	0.592157	0.131562	0.158558	0.183351	0.238772	0.192992	0.34843	0.182895	0.207859	0.0684245	0.0606782	0.236113	0.123428	0.376786	0.322607	0.306747	0.299543	0.816527	0.426771	1.03271	0.566511	0.907786	0.500474	0.148253	0.688369
TNFRSF14	5.46245	5.08701	4.62364	3.37148	5.31159	5.33588	4.9141	5.25164	5.69327	5.21383	4.46006	5.57729	4.57566	5.31941	5.5632	5.11398	4.90684	4.76553	4.52972	4.84883	4.97852	3.33375	4.03623	4.51631	5.92047	5.36486	4.9837	4.79605	4.56327	5.45465	5.63128	5.8176	5.37647	4.12081	3.8784	5.14449	4.79033	4.84703	4.67502	5.05566	4.76383	5.18531	5.73883	4.71219	5.07301	5.80933	5.15259	4.4931	5.11434
TNFRSF17	0.613888	0.145559	0.163508	0.241273	0.184782	0.0271513	0.0961045	0.38925	1.1931	0.174606	0.109874	0.709102	0.430849	0.265654	0.275294	1.13473	0.0548723	0.207997	0.18739	0.187851	0.0402041	0.0788108	0.37794	0.300223	0.139761	0.0355534	0.0619961	0.26575	0.134463	0.177481	0.774067	0.0519669	0.405563	0.156047	0.0611489	0.307935	0.799482	0.247528	0.215031	0.0621053	1.13268	0.460759	0.230786	0.934324	0.39028	0.332015	0.545251	0.067259	2.51192
TNFRSF18	1.18702	0.272522	0.47688	0.825759	0.673306	0.763546	0.501796	1.87604	1.4154	0.96941	0.538088	0.794827	0.749855	0.459411	0.732716	1.42803	0.544709	0.544753	0.524672	0.452941	0.797394	0.440836	0.929238	1.04689	2.19727	0.0575836	0.876636	1.33086	0.82423	0.902953	1.58523	0.8545	0.532209	0.551976	1.9427	0.740508	0.37374	0.864723	1.14618	0.687282	1.2002	1.91741	1.28643	0.639296	1.03775	1.26772	0.687756	0.715986	1.61679
TNFRSF1A	5.51756	5.47681	5.45458	5.76787	5.24359	4.92683	4.76927	5.24543	5.10422	5.41149	5.28101	5.23985	5.63482	5.47371	5.06908	5.66552	5.65649	5.50861	5.46899	5.09419	5.25396	5.42317	5.55177	5.66028	5.25803	4.7965	6.14337	5.65428	5.47258	5.77147	5.39211	5.80356	5.44129	6.22427	5.75999	5.51376	5.48866	5.51512	5.83403	5.97827	5.91305	5.95612	5.60499	5.70117	5.09591	4.97063	5.21969	6.13557	5.63676
TNFRSF1B	4.86086	3.45899	4.53464	4.51709	3.9935	3.9584	4.13689	4.6712	4.86978	4.10344	4.45752	4.67232	5.10661	5.38799	4.41876	4.46911	4.94629	4.32875	4.47419	4.39765	4.58466	4.14852	5.67196	4.52485	4.59683	2.86413	4.88791	5.30754	5.19858	4.88576	4.45248	4.47563	4.93948	4.59665	4.73425	4.58658	3.6255	4.18675	4.80616	4.5076	4.70717	4.4457	3.8755	4.10014	4.12932	3.4588	4.26942	6.05899	4.67424
TNFRSF4	3.61667	1.29985	2.51186	2.36477	2.38716	1.7631	2.4762	2.54815	2.09391	2.59349	2.41558	3.56052	4.26473	2.73544	2.86315	1.86317	2.17011	3.00033	3.16759	0.870358	2.58557	1.51979	3.6563	2.98259	2.89202	0.962118	2.01528	4.6791	3.52518	3.14139	3.40288	2.30198	3.95679	3.03201	3.7521	3.10936	2.58856	3.03637	2.79733	2.99847	2.01351	1.93854	2.83438	3.24527	3.9756	2.95111	2.3935	3.77564	3.07421
TNFRSF8	0.406203	0.156143	0.309509	0.395919	0.161007	0.155286	0.280083	0.274966	0.615297	0.418673	0.360667	0.491811	0.363173	0.553136	0.344249	0.375677	0.273466	0.27349	0.344429	0.226309	0.429252	0.160341	0.645527	0.252524	0.480798	0.123729	0.562824	0.616781	0.50464	0.482462	0.325194	0.286167	0.280495	0.348596	0.668303	0.309607	0.142304	0.206578	0.28964	0.346985	0.29453	0.274684	0.251256	0.36808	0.440796	0.370035	0.417682	1.4455	0.432568
TNFRSF9	0.247709	0.550823	1.03989	0.741444	0.726135	0.125098	1.42151	0.228197	1.0443	1.00385	0.955026	0.521409	0.0734634	2.72224	0.367306	1.46488	1.86901	0.475351	0.473875	0.452454	0.954706	0.386665	0.167874	0.157491	0.517145	0.21514	0.162074	0.658074	0.261083	0.21228	0.158903	0.112315	1.01417	0.409033	0.324591	0.799941	0.653634	0.620218	0.832316	0.424158	1.60055	1.28727	0.723317	0.465436	0.963076	0.37521	0.536627	0.203763	1.15784
TNFSF10	6.44886	8.0189	5.81295	5.5463	6.48064	5.29025	6.51742	5.97637	6.7128	6.27882	6.51022	6.26816	6.71864	7.57546	6.77392	6.63133	6.7694	6.12646	6.51798	6.65359	5.97333	6.30869	6.25606	5.56584	7.019	6.27361	6.8124	6.80325	5.51214	6.58574	6.89539	6.89465	5.39044	7.12167	6.83851	5.08413	5.85862	5.1974	5.60829	5.79682	5.96006	6.36392	5.31223	5.81579	6.11079	5.727	6.51808	7.1498	6.20762
TNFSF11	0.584017	0.334067	0.011756	0.113584	0.0527851	0.256153	0.383306	0.133739	0.0654806	0.0281959	0.28192	0.125101	0.337291	0.758501	0.0971014	0.146069	0.0450477	0.0560986	1.04535	0.0271012	0.779662	0.0262684	0.0802102	0.0705265	0.148207	0.0435112	0.230982	0.0843016	0.028541	0.270893	0.583	0.0107825	0.0200259	0	1.00687	0.0377973	0.116077	0.229311	0.0694444	0.0676182	0.319405	0.716919	0.0420395	0	0.0140342	0.0500286	0.0298066	0.0620197	0.0720868
TNFSF12	5.60207	5.16305	4.9768	3.93313	4.66111	4.93568	4.65382	4.81224	5.1392	4.97225	4.85405	5.20103	5.23546	4.69801	4.71429	4.3545	5.00421	5.11604	5.00043	4.82827	4.74106	4.83463	4.92524	5.14711	5.45575	4.91436	5.20781	4.8627	4.65191	5.19448	5.51996	5.52455	5.36398	4.64732	4.8835	5.60078	5.21297	5.04091	4.64546	4.72893	4.51497	4.72468	5.43032	4.59312	5.2526	5.11872	4.69193	5.12064	5.3588
TNFSF13	3.92341	4.46316	3.82128	2.14849	3.45174	3.66491	3.76129	3.33087	4.04768	3.44498	3.73297	3.77736	3.59634	3.86581	3.55099	3.46058	3.94185	3.91582	3.30739	3.88129	3.94438	4.73095	3.65054	3.46466	3.57203	3.33889	4.72329	3.21731	3.45373	4.19141	4.28379	4.23957	3.89698	3.59478	2.94074	2.96545	3.63671	3.50669	3.21873	3.32757	3.98734	3.5997	2.85777	3.16196	2.4948	2.11776	3.39695	3.50462	3.88637
TNFSF13B	1.23689	2.50568	2.36924	2.44472	1.96631	2.04908	2.41418	2.57571	3.29406	2.8015	2.58232	2.82277	2.18144	3.5074	2.14681	3.12853	2.63882	2.11435	2.57722	2.50809	2.86997	2.24454	2.63207	1.74948	2.03584	1.27922	1.92512	2.27218	2.17714	1.82758	1.99886	1.96674	1.58404	2.12113	3.27492	2.04634	1.60055	1.79188	1.76289	1.80843	2.16134	2.65836	1.75823	1.54323	2.75417	1.60342	2.22086	2.95422	2.09266
TNFSF14	0.22347	0.847878	0.655944	1.70565	0.400249	0.476319	1.20914	0.608047	1.4186	1.20053	0.93154	0.9193	0.779574	0.86167	0.831939	1.62316	0.721227	0.648004	0.176092	0.718414	0.68557	0.398279	0.652867	0.35637	0.351745	0.170588	1.45045	0.37981	0.627383	0.469965	1.80417	0.33543	0.286724	0.318739	0.360268	0.301961	1.13141	0.292139	1.25225	0.55248	0.711825	1.83399	1.08612	0.716369	1.04038	1.3279	0.731802	0.890853	1.06185
TNFSF15	0.432434	0.396088	0.511138	1.0081	0.584177	1.41352	1.13156	0.771167	0.735426	0.835118	1.31487	0.58497	1.30149	0.709786	0.92023	1.09144	0.749533	1.00395	0.893367	0.850475	0.73361	0.667951	0.954544	0.31157	0.394255	0.27124	0.718158	0.398248	0.423817	1.17391	0.425054	0.275615	0.346156	0.251219	0.668152	0.209559	1.01779	0.308858	0.364652	0.571666	0.770272	0.745222	0.923963	0.520695	0.485016	0.780008	0.629669	0.254297	0.37168
TNFSF18	0.323087	0.264191	0.718871	0.191428	1.18679	0.540857	0.42779	0.271339	0.349207	0.816469	1.82107	1.32904	0.195762	0.316847	0.290382	0.730475	0.784991	0.119484	0.793806	0.458628	0.478558	0.485574	0.474121	0.0641366	0.281216	0.178834	0.10211	0.505628	0.367449	0.19632	0.282741	0.0995958	0.239681	1.00123	0.283277	0.17948	0.275632	0.406712	0.108763	0.102288	0.590662	0.168375	0.283706	0.781198	0.230154	0.31977	0.105365	0.221657	0.527728
TNFSF4	1.11988	0.834154	1.24311	0.806198	0.824385	0.989879	1.33114	1.07101	0.717078	1.72392	1.0152	1.39663	0.875037	1.01929	1.10048	1.25099	1.50672	0.716562	1.03723	1.50451	1.30725	0.774175	0.752889	0.690319	0.688508	0.850509	0.709389	0.903721	1.27904	0.729166	0.555725	0.960952	0.945208	0.855931	1.05272	1.14709	0.964761	0.773995	0.908816	0.873188	1.01445	1.20465	1.237	1.52048	1.2024	0.74573	1.42421	0.655576	1.16561
TNFSF8	0.614025	1.62047	1.9524	1.25921	1.30225	1.35846	1.55315	1.48502	1.7351	1.82493	1.72184	2.50441	1.49618	2.38837	1.43219	2.24336	1.82494	1.33424	1.52657	1.59652	1.42208	1.73678	1.97889	1.49129	0.834062	1.03974	0.960508	1.33395	1.63729	1.03085	1.23843	0.817189	1.35487	1.76345	0.9065	1.14728	0.857744	1.73608	1.64414	1.59161	1.466	1.57558	0.55304	1.04483	0.60788	0.419408	0.830868	2.04951	1.34594
TOLLIP	4.34138	4.21288	4.22732	3.63211	4.42994	4.22116	4.24322	3.98029	3.96869	4.25526	4.25435	4.35446	3.91795	3.92585	4.51026	3.89124	4.42778	4.32659	3.8538	3.88634	4.02895	4.81101	3.76127	4.04025	4.57325	4.41541	4.59373	3.90735	4.13164	4.58145	4.42925	4.93598	4.24931	4.08959	3.61325	4.16606	4.4382	3.75434	4.05107	4.43817	4.1861	3.911	4.2077	4.44978	3.48468	3.32144	3.99681	3.77554	4.28808
TP53	3.62045	3.78695	3.84706	3.77437	3.43445	3.76843	3.79923	4.46225	4.21503	4.11144	3.91299	3.7598	4.29711	4.00979	3.89807	3.51073	3.60802	3.71847	3.81052	3.68372	4.39032	3.93208	4.38348	3.85118	3.52066	3.24965	3.76653	4.14632	4.22872	3.78734	3.74359	3.43132	3.49359	4.06633	3.94898	3.58322	3.34235	3.30138	3.51428	3.65668	3.82576	3.59236	3.99703	3.83799	4.21934	3.49022	3.98488	4.23387	3.4196
TPSAB1	2.50254	1.17373	2.24989	2.1784	2.41506	1.66783	1.97965	3.08551	4.42861	1.89189	1.63074	2.8654	3.95189	2.52864	2.30182	3.25329	2.63623	1.8686	3.31816	2.44099	2.66895	3.32442	3.06848	2.85767	3.72902	2.56249	2.0186	2.31325	2.49743	2.58301	2.70885	1.53525	3.78758	1.33362	2.37235	1.7308	1.55277	2.80083	3.01546	2.37735	1.6451	3.09589	2.40227	2.22724	3.09801	2.67087	1.43859	1.55623	3.10853
TPTE	0	0.0131317	0	0	0.0280259	0.0117557	0	0	0	0	0.00817135	0	0	0	0	0.0146375	0	0	0	0.00718237	0.00875235	0	0.036743	0.00843012	0	0.00773012	0.00906525	0	0	0	0	0	0	0	0	0	0	0	0.0247522	0	0.0233347	0.0105874	0.00895399	0	0.058198	0.0265505	0.0105301	0.00739396	0
TRAF2	3.51514	2.37289	2.81756	2.68566	2.59166	2.71641	3.10825	2.54905	3.24609	2.76591	2.79024	2.94907	2.93937	3.33135	2.88902	2.89026	2.61711	2.81213	2.15559	2.82451	2.22608	2.1609	2.50899	2.38169	3.63666	2.56358	3.82106	2.88928	3.03916	2.84431	2.88323	3.18662	3.04588	2.32966	2.26676	3.04766	2.60243	2.33801	3.07169	2.68348	2.48526	3.40737	3.39407	2.56482	3.02248	2.58124	2.99033	2.92155	3.15868
TRAF3	1.9458	2.05558	2.8195	2.73604	2.28338	2.87907	2.36124	2.85647	2.67365	2.68213	2.788	2.52601	1.84393	2.46106	2.62694	2.13198	2.61586	2.75979	1.84955	2.2595	2.83411	2.53937	2.68144	1.98304	1.65022	2.38584	2.33792	2.36798	2.84066	2.56964	2.66271	2.60033	2.35722	2.02703	1.71574	1.68503	1.57855	1.98312	2.63863	2.08329	2.59659	2.63435	1.97166	2.17076	2.29064	2.06158	1.99626	2.39288	2.22279
TRAF6	1.90265	2.52878	2.48894	2.31786	2.9214	2.57268	2.58172	2.07892	2.36	2.41606	2.81293	2.35715	2.52227	2.69411	2.50957	2.03964	2.62207	2.36617	2.76341	2.38512	2.7611	2.69129	2.8852	2.51506	1.59099	2.4997	1.87341	2.56889	2.35767	2.5964	2.0317	1.99126	2.57541	2.30431	2.00398	2.02613	2.06175	2.4209	2.43767	2.48296	2.47457	2.31855	1.8657	2.62564	2.15376	1.69913	2.19908	2.22073	2.21355
TREM1	0.22801	0.361916	0.629976	0.565132	0.915457	0.556811	0.461677	0.429327	0.31532	0.247197	0.746596	0.757081	0.651447	0.693396	0.349442	0.612559	0.770484	0.888381	0.198823	0.27084	0.328189	0.380297	0.365976	0.434493	0.324464	0.599776	0.41837	0.672277	0.334211	0.404458	0.595368	0.323098	0.184951	2.10571	0.896066	0.031882	0.504964	0.471663	0.935995	0.700277	0.735454	0.694549	0.123802	0.423464	0.143933	0.0983418	0.391662	2.02903	0.611954
TREM2	3.14159	4.00984	4.26269	4.03139	3.11142	4.05101	4.24078	3.85613	4.16353	4.35687	4.177	4.68561	3.95067	4.77137	3.56499	5.7873	3.4192	3.61146	3.10335	4.23867	3.4835	4.22692	3.86254	3.57873	4.69171	3.05503	4.78972	4.3606	4.33979	3.49718	4.76022	4.6527	2.5222	3.5557	4.29031	4.09963	3.71288	4.47484	2.70443	3.80216	3.80222	4.28485	2.67854	3.73598	4.17621	3.41984	3.73858	6.05398	3.50567
TRIM39	2.7206	1.66619	2.13306	2.1993	2.58417	2.17092	2.50675	2.36802	2.20273	2.1345	2.28584	2.12648	2.27482	2.27106	2.18052	1.96361	2.65589	2.32642	2.55476	2.28365	2.43686	2.46429	2.33815	2.36983	2.70296	2.15662	2.32747	2.2061	2.38432	2.56746	2.62224	2.48649	2.48571	1.86262	1.84113	1.79817	2.21629	2.169	2.41464	2.21609	2.49638	2.38321	2.20005	2.55886	2.66778	2.76552	2.40533	2.12589	2.35919
TTK	0.425636	0.567648	0.470711	0.771194	0.161726	0.5992	0.324553	0.470569	0.556934	0.389784	0.587223	0.320429	0.565695	0.634111	0.343557	0.565454	0.482893	0.540404	0.246418	0.633898	0.64688	0.499787	0.565759	0.399399	0.419836	0.906245	0.489353	0.471021	0.415657	0.405108	0.485848	0.181835	0.331845	0.347019	0.470767	0.453846	0.172411	0.542994	0.344598	0.479026	0.255963	0.613843	0.860237	0.743898	0.362763	1.05491	0.80535	0.438712	0.201013
TUBB	7.12061	7.47912	7.1554	7.37751	6.6981	7.32772	7.05379	7.36012	7.55351	6.92811	7.17377	7.36523	7.46459	7.15264	6.7888	7.1572	6.80494	7.33006	7.05011	7.58878	6.8052	6.88753	7.11493	6.95114	7.57982	7.29133	7.44651	7.27821	7.19375	6.69094	7.02802	7.23502	7.08105	7.66392	7.56554	6.66815	6.88103	7.14518	6.81138	7.16122	6.91701	7.58958	7.28353	7.12707	7.39953	7.40086	7.46716	7.59509	6.73787
TXK	0.469119	0.69181	1.43311	0.638633	0.940445	0.768508	0.998654	0.703359	1.38979	0.349885	0.980059	0.935601	0.567433	1.8088	1.02261	1.01012	1.05211	0.671755	0.787238	0.813544	0.773802	0.645318	0.779754	0.770171	0.365408	0.330085	0.893566	0.907876	0.891048	0.537682	0.488371	0.528956	1.36674	0.220976	0.431398	0.612916	0.438419	0.858891	1.27696	0.760481	1.37353	1.05235	1.03705	1.1552	1.03855	0.683851	0.665462	0.492865	0.809695
TXNIP	8.0951	8.2674	8.34463	7.65821	8.75593	7.89607	8.09257	7.93571	8.63395	8.52827	8.35533	9.32811	8.60776	8.80808	8.60333	8.83423	8.6326	8.67459	8.11847	9.41208	8.34698	8.47582	8.0334	9.11711	8.37045	8.59428	7.86536	8.6096	8.49449	7.71621	7.52536	8.43448	8.18723	8.66486	8.61798	8.70784	9.17962	8.69874	8.86545	8.43823	8.32048	8.40874	8.15236	8.13514	7.54371	7.02945	9.67725	8.71326	8.29753
TYK2	3.83691	3.74223	3.75661	3.84362	3.99588	4.15857	3.67886	4.14723	4.34996	3.84431	3.88375	4.02275	3.92392	4.18703	3.9945	3.71483	3.97436	3.76363	3.48097	3.91704	3.79824	3.30596	3.74487	3.64549	3.76447	3.79433	4.07954	4.00653	4.02675	4.08455	4.54766	4.26795	4.17237	3.11987	3.03192	3.61183	3.37325	3.56425	4.04301	4.06914	3.66174	3.90444	4.16836	4.14398	4.11586	4.30008	4.05946	4.20409	3.91362
UBC	7.9777	7.64	7.78208	7.60963	7.88696	7.47646	7.61292	7.49276	7.59119	8.06241	7.44728	7.92347	7.79259	7.94366	7.78749	7.88164	7.77063	7.91687	7.9306	7.85659	7.67564	7.97192	7.22649	7.97812	7.25726	7.36037	8.04288	7.90112	7.97191	7.81162	7.89019	7.82933	7.71325	8.72007	7.59149	8.34501	8.29956	8.42188	8.28373	8.01614	8.15191	8.4211	7.60455	8.44751	8.72593	7.83661	7.69339	7.51733	8.05832
ULBP2	0.959805	1.11193	0.984039	1.02925	0.821759	0.558116	0.703072	1.16939	0.556168	0.950818	0.698701	0.677615	1.46437	0.936563	0.622286	1.17373	1.37316	0.949964	1.79554	0.766482	1.09483	0.715586	0.921076	0.676014	0.828303	0.530637	1.11402	1.21771	1.10225	0.82777	0.996265	0.957766	0.277847	0.487842	1.20771	0.73403	0.769838	0.94914	0.99931	0.717255	1.09061	0.772912	0.391217	0.958841	0.307603	0.573849	0.816606	0.880083	1.2109
USP39	3.52674	3.42766	3.45546	3.31845	2.98619	2.90748	3.24083	3.24374	2.92882	3.47307	2.90106	3.13221	3.30676	3.11161	3.03253	3.34297	3.45609	3.19539	3.6172	3.1782	3.11813	3.142	3.35978	3.0293	3.46131	2.83819	3.0738	3.15318	3.46112	3.37352	2.86391	2.95506	3.23117	3.22425	3.485	3.42925	3.19616	3.2305	3.24576	3.05752	2.93171	3.41181	3.24951	3.2815	3.29897	3.22926	3.06559	3.43948	3.54023
USP9Y	0.821943	0.695048	2.55762	0	0.0216301	0.925786	1.03269	2.38901	2.3944	2.68852	0.0410589	2.35155	0	3.0349	2.43286	0.0016984	0.0027796	0	2.38767	0.694219	1.25041	0	2.34318	2.07152	1.14036	0.0053619	2.3544	0.00789619	0.990205	0.00268182	0	0.289948	2.5753	1.83072	0	1.73955	0.00225964	0.998999	1.35341	2.3131	0.00271478	0	2.26863	0	0.971223	1.01729	0.764648	1.25057	0
VCAM1	6.00643	7.0073	7.23058	5.83343	7.38269	5.82919	6.10095	6.04148	7.05187	6.26505	7.23734	6.25845	6.78632	7.41737	7.33347	6.79591	7.24974	7.3132	5.78617	7.46052	6.19783	6.25106	6.79797	5.95286	5.57219	6.48728	7.50594	6.43238	6.65262	7.24895	7.23226	5.90068	6.30175	7.33475	6.13929	6.69811	7.31448	5.70283	7.46673	5.12682	7.21705	7.02603	6.31039	5.97266	5.81653	5.76951	5.84963	7.83032	7.24133
VEGFA	6.84764	6.63806	7.1041	7.46267	8.23115	7.4578	7.84421	7.42996	7.5463	7.38634	7.61427	7.88366	7.93734	8.17241	7.40986	6.79986	7.41761	7.42316	7.51461	6.94669	8.46026	6.80865	6.88466	6.50336	6.75009	6.49529	6.90236	7.97986	7.12329	7.62431	7.71184	7.55127	6.97686	7.19351	5.99526	5.78705	6.36616	6.57362	6.91522	7.60482	7.47254	7.22145	8.28987	8.8581	7.84655	8.6624	7.78299	6.69833	7.79861
VEGFC	3.14418	1.92056	2.70816	3.97426	2.51084	1.9024	1.872	2.16096	1.75585	2.0813	3.36686	2.79923	3.41563	2.15298	3.08622	3.05724	2.16173	2.87239	4.13719	1.49585	2.49933	1.84971	3.56085	2.7714	1.91558	1.28053	2.69382	3.3884	3.29501	2.60204	3.02345	1.50941	3.51926	2.18553	3.22665	2.14977	2.35398	2.6041	2.49829	3.40489	2.76522	1.29968	2.60304	2.85235	2.47205	2.88929	3.04772	3.30206	3.5072
XCL2	1.42179	0.628696	1.43394	0.554113	0.506505	0.808881	1.15493	0.68961	1.44466	1.67615	1.18827	1.05715	1.55004	1.11359	1.31369	2.22592	1.31954	0.757421	1.75155	0.735532	1.49434	0.98382	0.161593	1.19691	2.1047	0.34657	1.11001	1.37901	1.68835	1.10243	1.16209	1.61749	0.456141	0	1.05027	1.98306	0.856429	0.454562	1.45903	1.07213	1.29922	1.90352	1.34749	0.732025	1.27413	0.996853	0.771327	1.17073	2.37454
XCR1	0.260079	0.498735	0.276285	0.621655	0.1748	0.277723	0.589355	0.355968	1.1154	0.548488	0.332582	0.728361	0.238831	1.2605	0.625511	1.02246	0.921763	0.370525	0.335588	0.250283	0.688011	0.211643	0.189623	0.47653	0.577768	0.0294893	0.0682683	0.424844	0.374576	0.301214	0.219616	0.0163309	0.294253	0.050265	0.1989	0.0754775	0.0233265	0.171043	0.0355447	0.372174	0.571184	0.634204	0.0214179	0.233812	0.341427	0.196308	0.0742268	0.183688	0.440501
YTHDF2	4.27114	4.50313	4.69226	4.58109	4.13754	3.96162	4.19803	4.23648	3.81417	4.31282	4.24915	4.05885	4.16178	4.05607	4.22954	4.00397	4.50527	4.31987	4.49817	3.9928	4.35073	3.95722	4.45582	3.93574	4.18437	3.96725	4.24698	4.1973	4.12337	4.53015	4.14028	4.06588	4.12985	4.68998	4.47035	4.00359	4.74331	4.28273	4.46634	4.05778	4.49464	4.66468	3.77019	4.45566	3.60897	3.77774	3.83802	4.23568	4.05723
ZAP70	1.37264	0.937296	1.22846	1.24717	1.25995	1.08262	1.18952	1.61862	2.47946	1.50759	1.40612	1.79373	1.70364	2.13135	1.74408	1.83346	1.82711	1.17324	1.40998	1.11002	1.38592	0.550165	1.28632	1.32034	1.9425	0.363481	1.19147	2.08332	2.14135	1.4896	1.97009	1.3564	1.77627	0.37834	0.713061	1.30262	0.564653	1.20159	1.63669	1.42948	1.96913	2.43585	2.30823	1.99246	1.59593	1.73152	1.27582	1.52561	2.27007
ZC3H14	1.10939	1.54108	1.92816	1.75862	2.00425	1.79559	1.38862	1.67896	1.54285	1.80425	1.83759	1.62269	1.3169	1.4877	1.88686	1.52087	1.78808	1.84613	1.74687	1.79466	1.82592	1.78268	1.83821	1.61818	0.974544	1.8117	1.10264	1.49008	1.63704	1.70687	1.24904	1.40962	1.64311	1.5152	1.29431	1.27449	1.14622	1.65979	1.80438	1.53087	1.88358	1.7613	1.35277	1.87339	1.31324	1.3247	1.46308	1.54521	1.49956
ZKSCAN5	2.04042	2.05767	1.91994	1.98329	2.00473	2.15189	2.08931	2.12182	1.81908	1.90772	1.98044	1.71417	2.17455	2.01203	2.01579	1.81382	2.03019	1.93089	2.24928	1.94955	2.28189	2.15501	2.15081	1.83387	1.73817	2.27611	1.68996	1.80106	2.09528	2.37608	1.87031	2.11707	1.94057	1.66542	1.64437	1.7067	1.6524	1.5807	1.97594	1.77398	1.75255	1.70936	1.63241	2.12087	1.9807	1.83017	1.71362	1.96378	1.92906
ZNF143	1.97882	2.76041	2.5483	2.42242	2.73946	2.26857	2.22497	2.13666	2.49743	2.67487	2.0756	2.73074	2.62215	2.73138	2.54699	2.40503	2.43916	2.62555	2.83698	2.38765	2.37701	2.1264	2.55591	2.46689	1.82001	2.35666	2.28379	2.29126	2.26855	2.23705	2.08621	2.04914	2.2669	3.06245	2.80454	2.3814	2.54478	2.23877	2.63232	2.38438	2.40735	2.57855	2.32782	2.54503	2.03966	1.80513	2.33439	2.19029	2.18256
ZNF205	4.10313	3.42621	2.52611	2.61111	3.07568	3.1836	2.80646	2.98734	3.32524	2.41387	2.83692	3.28721	3.46963	3.33524	3.17427	2.73512	2.83563	3.21967	2.15729	2.88541	3.48152	2.32757	2.99102	3.17701	3.47675	3.20641	3.84092	3.42378	3.58393	3.20329	3.54846	3.93288	3.8075	2.44715	2.44789	3.50037	3.08346	3.14887	3.23658	3.52672	2.7373	3.075	3.81082	3.00416	3.77414	3.71444	3.52821	3.12858	3.15698
ZNF346	2.33064	2.14049	2.2438	1.79182	2.36897	2.30814	2.42092	1.97311	2.38285	1.81434	2.2434	1.99902	1.98555	2.30901	2.16585	2.30628	2.4953	2.38734	2.14028	2.12228	2.36735	1.67667	2.3168	2.48722	2.00338	2.38004	2.40562	2.29019	2.32999	1.93688	1.88064	2.1215	2.13999	1.88145	1.92183	1.97877	1.71275	2.07942	2.21356	2.16375	2.08507	2.28704	2.07653	2.22217	1.98094	1.85069	2.47549	1.8657	1.99575
[truncated: 482 more columns]

## Sheet: Supplementary Table 1B
Table S1B. Level 3 clinical phenotype data of 531 ccRCC samples with avaliable RNA-seq data.
sam	additional_pharmaceutical_therapy	additional_radiation_therapy	additional_surgery_locoregional_procedure	additional_surgery_metastatic_procedure	age_at_initial_pathologic_diagnosis	batch_number	bcr	bcr_followup_barcode	bcr_followup_uuid	submitter_id	clinical_M	day_of_dcc_upload	day_of_form_completion	days_to_additional_surgery_locoregional_procedure	days_to_additional_surgery_metastatic_procedure	days_to_initial_pathologic_diagnosis	days_to_new_tumor_event_after_initial_treatment	eastern_cancer_oncology_group	erythrocyte_sedimentation_rate_result	file_uuid	followup_case_report_form_submission_reason	followup_treatment_success	hemoglobin_result	history_of_neoadjuvant_treatment	informed_consent_verified	karnofsky_performance_score	lactate_dehydrogenase_result	laterality	lost_follow_up	lymph_node_examined_count	month_of_dcc_upload	month_of_form_completion	neoplasm_histologic_grade	new_tumor_event_after_initial_treatment	number_of_lymphnodes_positive	number_pack_years_smoked	pathologic_M	pathologic_N	pathologic_N	pathologic_T	patient_id	performance_status_scale_timing	person_neoplasm_cancer_status	platelet_qualitative_result	postoperative_rx_tx	primary_lymph_node_presentation_assessment	primary_therapy_outcome_success	radiation_therapy	serum_calcium_result
TCGA.3Z.A93Z.01					69	387.37.0	Nationwide Children's Hospital	TCGA-3Z-A93Z-F67780	34AD0BAB-8A49-40F9-8C37-7BFE14390FE9	TCGA-3Z-A93Z	M0	22	11			0		0		4F1F919B-5001-4BEF-8F48-E50ACD91FAEA	Scheduled Follow-up Submission	Complete Remission/Response	Normal	No	YES	100	Normal	Right	NO		12	11	G2	NO			No	M0	N0	T1a	A93Z		TUMOR FREE	Normal	NO	NO	Complete Remission/Response	NO	Normal
TCGA.A3.3306.01					67	32.77.0	Nationwide Children's Hospital			TCGA-A3-3306		22				0				674F19CE-97B5-4335-9235-FE85C2CA13FE				No	YES			Left			12		G3				No	M0	N0	T1b	3306					NO
TCGA.A3.3307.01					66	32.77.0	Nationwide Children's Hospital			TCGA-A3-3307		22				0				61BA85DD-1D05-49AB-8A45-8DC2E2191C05				No	YES			Right		4	12		G3				Yes	M0	N0	T3b	3307					YES
TCGA.A3.3308.01					77	32.77.0	Nationwide Children's Hospital	TCGA-A3-3308-F466	33f87611-107f-445a-b8f1-5982a8fc352a	TCGA-A3-3308		22	12			0				676B16DB-D642-4E04-A9D8-4F8164B253D0			Normal	No	YES			Right			12	4	G2				No	M0	N0	T3b	3308		TUMOR FREE	Normal		NO			Normal
TCGA.A3.3320.01					52	32.77.0	Nationwide Children's Hospital	TCGA-A3-3320-F464	9f19bf1a-f1da-48a6-bfbc-37780cddafc4	TCGA-A3-3320		22	11			0				A164719D-4C11-4E9E-8583-8FF1FB66E1C9				No	YES			Right			12	5	G1				No	M0	NX	T1b	3320		TUMOR FREE			NO
TCGA.A3.3322.01					51	32.77.0	Nationwide Children's Hospital	TCGA-A3-3322-F476	2435f3e9-ab17-4704-a6aa-5830b552e453	TCGA-A3-3322		22	11			0				DEA7E510-84A6-4D73-9CA6-DEAC32D0F156				No	YES			Left			12	5	G2				No	M0	NX	T1a	3322		TUMOR FREE			NO
TCGA.A3.3324.01					51	32.77.0	Nationwide Children's Hospital	TCGA-A3-3324-F480	e42f70a7-3bb9-42a5-a06e-2be79eb2d12a	TCGA-A3-3324		22	11			0				2AEE1CCA-4A22-4296-A285-0A1C0EB0BAC4				No	YES			Right			12	5	G3				No	M0	NX	T1b	3324		TUMOR FREE			NO
TCGA.A3.3325.01					52	32.77.0	Nationwide Children's Hospital	TCGA-A3-3325-F42815	0E09A3D3-6866-4622-B97E-450CD96D4948	TCGA-A3-3325		22	30			0				ACFBAF77-85D1-422B-A8CF-11EA0F22EB23	Scheduled Follow-up Submission	Complete Remission/Response		No	YES			Right	NO		12	4	G2	NO			Yes	M0	NX	T1a	3325		TUMOR FREE		NO	NO	Partial Remission/Response	NO
TCGA.A3.3326.01					47	32.77.0	Nationwide Children's Hospital	TCGA-A3-3326-F482	71370698-d728-4f8d-a913-67ebacfcf91e	TCGA-A3-3326		22	11			0				950DBF0A-6B7C-4794-BCFC-37471F5F82C2				No	YES			Right			12	5	G1				No	M0	NX	T1a	3326		TUMOR FREE			NO
TCGA.A3.3329.01					75	32.77.0	Nationwide Children's Hospital	TCGA-A3-3329-F42816	3774BF0E-BC4C-4630-8E22-24EF8D8920B3	TCGA-A3-3329		22	30			0				5C36490A-2EE0-4CEB-AEA2-43CC19B68620	Scheduled Follow-up Submission	Complete Remission/Response		No	YES			Right	NO		12	4	G2	NO			Yes	M0	N0	T1b	3329		TUMOR FREE		NO	NO	Complete Remission/Response	NO
TCGA.A3.3331.01					86	32.77.0	Nationwide Children's Hospital	TCGA-A3-3331-F484	532739b6-1ea4-468b-9df8-020dc38412d8	TCGA-A3-3331		22	29			0				686CC653-0711-4319-A749-2D8BECABBE76				No	YES			Right			12	4	G2				No	M0	N0	T1	3331		TUMOR FREE			NO
TCGA.A3.3343.01					79	32.77.0	Nationwide Children's Hospital	TCGA-A3-3343-F9180	6c8cce64-8f02-4470-8115-40c3823413ad	TCGA-A3-3343		22	15			0				26B1F579-467D-48CB-AD48-DF70948674CD				No	YES			Left		1	12	3	G3		0		Yes	M0	N0	T2	3343		TUMOR FREE			YES
TCGA.A3.3349.01			NO	NO	34	50.77.0	Nationwide Children's Hospital	TCGA-A3-3349-F4932	e983f158-38af-4584-b96e-4a79397afea2	TCGA-A3-3349		22	12			0				3D5BE25E-C096-43D5-9BEB-D02F1F3C581B				No	YES			Left			12	7	G2				No	M0	N0	T1b	3349		TUMOR FREE			NO
TCGA.A3.3351.01			NO	NO	42	50.77.0	Nationwide Children's Hospital	TCGA-A3-3351-F4926	446ccee4-89b5-45da-87f7-fec03633e8fd	TCGA-A3-3351		22	12			0				40654E68-6C4C-41E6-BC0C-E244B3F5F799				No	YES			Right			12	7	G2				No	M0	N0	T2a	3351		TUMOR FREE			NO
TCGA.A3.3352.01					74	32.77.0	Nationwide Children's Hospital	TCGA-A3-3352-F42810	40C8F44B-CC7D-404D-BB59-59D1460AA904	TCGA-A3-3352		22	30			0				B581CC3D-671F-4C49-9CA4-4656EE89EE6F	Scheduled Follow-up Submission	Complete Remission/Response		No	YES			Left	NO		12	4	G3	NO			No	M0	N0	T3a	3352		TUMOR FREE		NO	NO	Complete Remission/Response	NO
TCGA.A3.3358.01					57	90.68.0	Nationwide Children's Hospital	TCGA-A3-3358-F9304	ff6e4c8b-4dbf-42f0-a6aa-229f38ed4b87	TCGA-A3-3358		22	17			0				FE86A6E3-8435-4A03-BFEB-201F471E8C4E				No	YES			Left			12	3	G2				Yes	M0	N0	T1a	3358		TUMOR FREE			NO
TCGA.A3.3359.01					82	32.77.0	Nationwide Children's Hospital	TCGA-A3-3359-F42807	29D00B42-6889-4E5D-AD08-5B383732A001	TCGA-A3-3359		22	30			0				8ED684EA-29A7-455D-B892-C003D5DFD541	Scheduled Follow-up Submission	Complete Remission/Response		No	YES			Left	NO		12	4	G2	NO			Yes	M0	N0	T1a	3359		TUMOR FREE		NO	NO	Complete Remission/Response	NO
TCGA.A3.3362.01			NO	NO	60	50.77.0	Nationwide Children's Hospital	TCGA-A3-3362-F4921	6a1545a9-a64e-4e9b-a2c3-1ba9cd859fed	TCGA-A3-3362		22	12			0				C9DDA275-024C-4B72-9CC4-EB95D4D75C76				No	YES			Left			12	7	G2				No	M0	N0	T1a	3362		TUMOR FREE			NO
TCGA.A3.3365.01					46	32.77.0	Nationwide Children's Hospital	TCGA-A3-3365-F489	efbcccc9-73d4-491a-b24f-5c9a3055bb68	TCGA-A3-3365		22	11			0				37F1B581-FA7C-4A92-B469-B9A542CF34B0				No	YES			Right			12	5	G2				No	M0	NX	T1a	3365					NO
TCGA.A3.3367.01					72	68.74.0	Nationwide Children's Hospital	TCGA-A3-3367-F42805	028AF491-5CB6-45EF-A05E-CB7CEA83A27C	TCGA-A3-3367		22	30			0				9141A95E-2CBB-4FE7-9BF4-AEDBECC31E21	Scheduled Follow-up Submission	Complete Remission/Response		No	YES			Left	NO		12	4	G3	NO			No	M0	N0	T1b	3367		TUMOR FREE		NO	NO	Complete Remission/Response	NO
TCGA.A3.3372.01					64	32.77.0	Nationwide Children's Hospital	TCGA-A3-3372-F491	7bb5145c-716a-4849-8fb4-f9b80a708a8e	TCGA-A3-3372		22	11			0				D8403BAE-FAB8-48A9-AAF4-377ACCF1F556				No	YES			Left			12	5	G2				No	M0	NX	T3	3372		TUMOR FREE			NO
TCGA.A3.3373.01					54	68.74.0	Nationwide Children's Hospital	TCGA-A3-3373-F42795	465638D1-D7BB-43A7-859A-AA066F43F4BE	TCGA-A3-3373		22	30			0				BFFAC483-D7B2-4603-AC94-F515D26D4298	Scheduled Follow-up Submission	Complete Remission/Response		No	YES			Right	NO		12	4	G3	NO			No	M0	N0	T1b	3373		TUMOR FREE		NO	NO	Complete Remission/Response	NO
TCGA.A3.3376.01					51	68.74.0	Nationwide Children's Hospital	TCGA-A3-3376-F42813	6EA1BA01-37CA-440E-8288-9B9BE4DF0723	TCGA-A3-3376		22	30			0				86959679-704E-42BA-BFC1-F8D5E4BB7425	Scheduled Follow-up Submission	Complete Remission/Response		No	YES			Left	NO		12	4	G2	NO			No	M0	N0	T1a	3376		TUMOR FREE		NO	NO	Complete Remission/Response	NO
TCGA.A3.3380.01					54	32.77.0	Nationwide Children's Hospital	TCGA-A3-3380-F497	37d9dada-7878-4c31-a6ac-79127688f8b6	TCGA-A3-3380		22	11			0				5B278272-5310-4D92-BB82-B89452D86D73				No	YES			Left			12	5	G2				No	M0	N0	T1	3380		TUMOR FREE			NO
TCGA.A3.3383.01					52	32.77.0	Nationwide Children's Hospital	TCGA-A3-3383-F501	875f23fc-97aa-4533-a0d6-cf0308e90cd5	TCGA-A3-3383		22	29			0				AA334AFA-FAE2-42BC-ABDF-5C2FEBF88650				No	YES			Left			12	4	G2				No	M0	NX	T1	3383					NO
TCGA.A3.3385.01					46	68.74.0	Nationwide Children's Hospital	TCGA-A3-3385-F45636	F48D80D8-F8E1-40B3-A887-0BD333FD80B0	TCGA-A3-3385		22	17			0				D5F0DC81-CCF5-4886-8088-1431A4B0CB43	Scheduled Follow-up Submission	Complete Remission/Response		No	YES			Left	NO		12	7	G2	NO			No	M0	N0	T1a	3385		TUMOR FREE		NO	NO	Complete Remission/Response	NO
TCGA.A3.A6NI.01					47	340.41.0	Nationwide Children's Hospital	TCGA-A3-A6NI-F64127	9226A7E2-2B79-4116-B36E-E518E75BFCB5	TCGA-A3-A6NI	M0	22	26			0				0C1B9A59-C4BE-4C8E-A742-25A55E3D8A0C	Scheduled Follow-up Submission	Complete Remission/Response	Low	No	YES			Left	NO		12	8	G3	NO			No	MX	NX	T1a	A6NI		TUMOR FREE	Normal	NO	NO	Complete Remission/Response	NO	Normal
TCGA.A3.A6NL.01					49	340.41.0	Nationwide Children's Hospital	TCGA-A3-A6NL-F66188	17A2EBBC-A188-41C3-8EA5-F962D8BC1A41	TCGA-A3-A6NL	M0	22	3			0				3A6DD02F-55D8-42E5-B2C4-E91573F1E81E	Scheduled Follow-up Submission	Complete Remission/Response	Low	No	YES			Left	NO		12	10	G2	NO			No	MX	NX	T1b	A6NL		TUMOR FREE	Normal	NO	NO	Complete Remission/Response	NO	Normal
TCGA.A3.A6NN.01					78	340.41.0	Nationwide Children's Hospital			TCGA-A3-A6NN	M0	22				0				5A9DCEE0-C196-4857-AA3E-49A31D75F44D				No	YES			Left			12		G2				No	MX	NX	T1a	A6NN					NO
TCGA.A3.A8CQ.01					59	387.37.0	Nationwide Children's Hospital			TCGA-A3-A8CQ	M0	22				0				A9902E52-3390-48B9-B5AC-8F9F1FE80EC9			Normal	No	YES			Left			12		G2			9	No	MX	NX	T1a	A8CQ			Normal		NO			Low
TCGA.A3.A8OU.01					74	387.37.0	Nationwide Children's Hospital			TCGA-A3-A8OU	M0	22				0				6FC66EF4-FCCA-4A5D-9369-5418F94B467C			Low	No	YES			Right			12		G1				No	MX	NX	T1a	A8OU			Normal		NO
TCGA.A3.A8OV.01					75	387.37.0	Nationwide Children's Hospital	TCGA-A3-A8OV-F65997	1C81D953-3122-4BB9-94C0-A755C10D0093	TCGA-A3-A8OV	M0	22	1			0				A3EE7CD4-00B2-4BB7-94BB-56A3B6DF9879	Scheduled Follow-up Submission	Complete Remission/Response		No	YES			Right	NO		12	10	G2	NO		65	No	MX	NX	T1a	A8OV		TUMOR FREE		NO	NO	Complete Remission/Response	NO
TCGA.A3.A8OW.01					37	387.37.0	Nationwide Children's Hospital	TCGA-A3-A8OW-F65998	9967BBE8-FA1F-49B5-85FD-960397A150A7	TCGA-A3-A8OW	M0	22	1			0				9C696615-AC38-4A47-A75D-CEEC6DA7518C	Scheduled Follow-up Submission	Complete Remission/Response	Low	No	YES			Left	NO		12	10	G2	NO		10	No	MX	NX	T3a	A8OW		TUMOR FREE	Normal	NO	NO	Complete Remission/Response	NO	Low
TCGA.AK.3428.01					62	63.79.0	Nationwide Children's Hospital	TCGA-AK-3428-F4316	ba1ee5d3-3838-4e87-8a2e-b26c26cdd7d3	TCGA-AK-3428		22	10			0				FBD31E2D-3E62-49CB-84E5-17BA123479F4			Low	No	YES			Left		4	12	11	G2		0		No	M0	N0	T3b	3428		TUMOR FREE	Normal		YES
TCGA.AK.3431.01					62	63.79.0	Nationwide Children's Hospital	TCGA-AK-3431-F4335	394c1475-03db-4310-b878-93bd21ee7021	TCGA-AK-3431		22	11			0				C8B657FD-1DC2-43D6-BDEA-0B4110A64EA6				No	YES			Right			12	11	G3				No	M0	NX	T2	3431		TUMOR FREE			NO
TCGA.AK.3434.01			YES		72	63.79.0	Nationwide Children's Hospital	TCGA-AK-3434-F4342	f4bd2784-b5ed-49c7-b9e5-598bb57f7e3f	TCGA-AK-3434		22	12	1640		0	1640			9410B4FF-4522-45D5-BBAE-5BA4814A0779			Normal	No	YES		Normal	Right			12	11	G2				No	M0	NX	T1b	3434		WITH TUMOR	Low		NO			Normal
TCGA.AK.3450.01					85	63.79.0	Nationwide Children's Hospital	TCGA-AK-3450-F31487	af61bf29-a57a-4f01-be2a-b199c0305794	TCGA-AK-3450		22	13			0				A0E7B127-EFC9-446F-876D-A8D9D5702C92	Scheduled Follow-up Submission		Normal	No	YES			Right			12	4	G2				Yes	M0	N0	T1a	3450		TUMOR FREE	Normal		NO
TCGA.AK.3460.01					58	63.79.0	Nationwide Children's Hospital	TCGA-AK-3460-F4360	fb30740d-6a82-46e8-aab6-935a7164bb6e	TCGA-AK-3460		22	12			0				276681E7-1698-425A-BDC3-8AABD61BDAF5				No	YES			Right			12	11	G2				No	M0	NX	T1a	3460		TUMOR FREE			NO
TCGA.AK.3461.01					72	63.79.0	Nationwide Children's Hospital	TCGA-AK-3461-F4363	ee4b2373-2e31-461d-9c1c-7e1ac58929cf	TCGA-AK-3461		22	12			0				F6296F3B-18D1-4D76-AC99-62B90AB57A4B			Normal	No	YES			Left			12	11	G2				No	M0	NX	T1a	3461		TUMOR FREE	Normal		NO			Normal
TCGA.AS.3778.01					35	32.77.0	Nationwide Children's Hospital	TCGA-AS-3778-F43370	DE601B6E-FAB5-4608-9675-78E47EFDDF3F	TCGA-AS-3778		22	15			0				1D973708-F063-4B39-9C43-D6DCFC08D29C	Scheduled Follow-up Submission		Normal	No	YES			Right	YES		12	1	G1				No	M0	NX	T1a	3778			Normal		NO			Low
TCGA.B0.4693.01			NO		72	63.79.0	Nationwide Children's Hospital	TCGA-B0-4693-F19906	fa6ff59f-77d5-4474-ba22-061d1c1d0063	TCGA-B0-4693		22	4			0				0A2094B0-E0B6-4143-B68C-7DA8A69F7573	Scheduled Follow-up Submission		Low	No	YES			Left		5	12	1	G4		0		No	M0	N0	T3a	4693		TUMOR FREE	Elevated		YES			Normal
TCGA.B0.4701.01					66	63.79.0	Nationwide Children's Hospital	TCGA-B0-4701-F20192	003487cc-7c52-490f-976e-332af60f5486	TCGA-B0-4701		22	6			0				73A9CB34-4CAE-4FC6-AD55-007E27C0D40E	Scheduled Follow-up Submission		Normal	No	YES			Left		1	12	1	G3		0		No	M1	N0	T3a	4701	At Recurrence/Progression Of Disease	WITH TUMOR	Normal		YES			Normal
TCGA.B0.4706.01					61	82.75.0	Nationwide Children's Hospital	TCGA-B0-4706-F20197	9069d2b1-05ff-4ac1-b4e7-2d7b9e1a27cf	TCGA-B0-4706		22	6			0				C6C5F0BA-6F43-480B-BB99-075075CDFD5A	Scheduled Follow-up Submission		Low	No	YES			Left			12	1	G4				No	M0	NX	T3a	4706		TUMOR FREE	Low		NO			Elevated
TCGA.B0.4710.01					75	82.75.0	Nationwide Children's Hospital	TCGA-B0-4710-F20243	c8b727b1-0cf2-4245-b9a3-8e1833c33a42	TCGA-B0-4710		22	9			0				65653168-678B-4098-B5E6-D3E8ACB93CE6	Scheduled Follow-up Submission		Low	No	YES			Right			12	1	G3				No	M0	N0	T3a	4710		TUMOR FREE	Low		NO			Low
TCGA.B0.4718.01					57	63.79.0	Nationwide Children's Hospital	TCGA-B0-4718-F20524	afc81b9d-dbdf-4165-a3cf-810560dba168	TCGA-B0-4718		22	16			0				86C6039C-923B-4D4C-9FC2-ABB141B00402	Scheduled Follow-up Submission		Low	No	YES			Left			12	1	G2				No	M0	NX	T3a	4718		WITH TUMOR	Normal		NO			Low
TCGA.B0.4811.01	YES	YES			48	82.75.0	Nationwide Children's Hospital	TCGA-B0-4811-F20695	6882d062-0844-484a-9eac-5b0aee811716	TCGA-B0-4811		22	19		425	0	458			A836E5F1-BC44-4544-A7D9-DCE22591CD78	Scheduled Follow-up Submission		Normal	No	YES			Left		3	12	1	G3		0		No	M0	N0	T3a	4811		WITH TUMOR			YES			Normal
TCGA.B0.4814.01					58	63.79.0	Nationwide Children's Hospital	TCGA-B0-4814-F20698	e9dad86e-a27c-4aaf-ab3c-dce7af594c18	TCGA-B0-4814		22	19			0				76B3E98F-D996-4C39-AF48-E28A670EF54A	Scheduled Follow-up Submission		Low	No	YES			Right			12	1	G3				No	M1	N0	T4	4814	At Recurrence/Progression Of Disease	WITH TUMOR	Normal		NO			Low
TCGA.B0.4816.01					49	82.75.0	Nationwide Children's Hospital	TCGA-B0-4816-F20705	c00eed40-d0df-4e9c-b87d-62d7d73080de	TCGA-B0-4816		22	19			0				39C6AB02-3EEC-4A37-A37D-6D56877A51B9	Scheduled Follow-up Submission		Low	No	YES			Left			12	1	G3				No	M0	N0	T2	4816		WITH TUMOR	Low		NO			Low
TCGA.B0.4818.01				YES	68	82.75.0	Nationwide Children's Hospital	TCGA-B0-4818-F20707	afa9837e-3831-44e6-a014-a1a3829305e7	TCGA-B0-4818		22	19		241	0	127			C1C9DFAE-98C9-4705-AABB-8ABC861C30A7	Scheduled Follow-up Submission		Low	No	YES			Right			12	1	G3				No	M0	NX	T2	4818		WITH TUMOR	Normal		NO
TCGA.B0.4828.01					79	63.79.0	Nationwide Children's Hospital	TCGA-B0-4828-F20772	86566a36-7c3f-4e11-a22c-0c7dee032d19	TCGA-B0-4828		22	20			0				581120DE-1482-410E-9D37-B2B0F8D73107	Scheduled Follow-up Submission		Low	No	YES			Left			12	1	G3				No	M1	NX	T2	4828		WITH TUMOR	Normal		NO			Low
TCGA.B0.4839.01					80	65.72.0	Nationwide Children's Hospital	TCGA-B0-4839-F20782	ddfb0350-886b-4255-962a-b4bdf71924e0	TCGA-B0-4839		22	20			0				98293F9F-318C-4FE5-AC2F-D811D8EA61F6	Scheduled Follow-up Submission		Normal	No	YES			Left			12	1	G2				No	M0	N0	T1b	4839		TUMOR FREE	Normal		NO			Normal
TCGA.B0.4845.01	YES	YES			70	63.79.0	Nationwide Children's Hospital	TCGA-B0-4845-F20528	2877e2ed-42da-41df-befd-6dab0967593c	TCGA-B0-4845		22	16			0	748			8F63B8D1-DDC7-4B26-9235-6AA56FA5983F	Scheduled Follow-up Submission		Low	Yes	YES			Right			12	1	G2				No	M1	NX	T3a	4845		WITH TUMOR	Elevated		NO			Low
TCGA.B0.4846.01		YES			52	63.79.0	Nationwide Children's Hospital	TCGA-B0-4846-F20530	4c6f97d5-baa0-40e1-ba39-d5357f888499	TCGA-B0-4846		22	16			0	163			28AB0428-038C-4D36-87D3-6C1FFBB387CE	Scheduled Follow-up Submission		Normal	Yes	YES			Right			12	1	G2				No	M1	N0	T3a	4846		WITH TUMOR	Normal		NO			Normal
TCGA.B0.4849.01			NO		51	63.79.0	Nationwide Children's Hospital	TCGA-B0-4849-F20537	d2250116-62dc-4abb-bd8c-de39676e5a02	TCGA-B0-4849		22	16			0	4			B012C1C8-12A4-4294-8262-2BB53907EFD8	Scheduled Follow-up Submission		Elevated	No	YES			Left			12	1	G3				No	M0	NX	T3a	4849	At Recurrence/Progression Of Disease	WITH TUMOR	Normal		NO			Normal
TCGA.B0.4852.01			NO	YES	78	82.75.0	Nationwide Children's Hospital	TCGA-B0-4852-F20538	06a97cc5-b51d-4877-8ec9-82f55202b172	TCGA-B0-4852		22	16		860	0	860			3B3DABB3-CA2E-4AB5-B415-6D8F7C5B585B	Scheduled Follow-up Submission		Low	No	YES			Left			12	1	G2				No	M0	N0	T2	4852	At Recurrence/Progression Of Disease	WITH TUMOR	Elevated		NO			Low
TCGA.B0.4945.01					75	68.74.0	Nationwide Children's Hospital	TCGA-B0-4945-F20778	358def34-1538-4b85-ae94-b98572ff6033	TCGA-B0-4945		22	20			0				3ECE3665-B0FE-4892-8DB4-9FE26D81B4FF	Scheduled Follow-up Submission		Elevated	No	YES			Right			12	1	G2				No	M0	N0	T1a	4945		TUMOR FREE	Elevated		NO			Normal
TCGA.B0.5077.01					77	69.68.0	Nationwide Children's Hospital	TCGA-B0-5077-F20785	db4aa59c-d3eb-4669-ab02-1a6339b07048	TCGA-B0-5077		22	20			0				F0382B68-CD20-49AC-8E69-9FA0DD136878	Scheduled Follow-up Submission		Normal	No	YES			Left			12	1	G3				No	M0	N0	T1a	5077		TUMOR FREE	Normal		NO			Normal
TCGA.B0.5085.01					76	69.68.0	Nationwide Children's Hospital	TCGA-B0-5085-F20790	84cea0f4-9755-4430-a03c-073f1c17f623	TCGA-B0-5085		22	21			0				B31199CD-5E5D-4943-871B-42656F50C3BB	Scheduled Follow-up Submission		Low	No	YES			Left			12	1	G3				No	M0	N0	T3a	5085		TUMOR FREE	Normal		NO			Low
TCGA.B0.5099.01					88	68.74.0	Nationwide Children's Hospital	TCGA-B0-5099-F31573	5dae4454-2a4f-41bc-9e07-fcf1f009fded	TCGA-B0-5099		22	7			0				8C8C74CF-21DE-4BB6-8CA5-43D1FD37651E			Low	No	YES			Right			12	5	G3				No	M0	NX	T3b	5099			Low		NO			Low
TCGA.B0.5102.01	NO	NO	YES	NO	74	68.74.0	Nationwide Children's Hospital	TCGA-B0-5102-F31579	2f4a39ad-5d0c-4267-847f-80cfafafa2c2	TCGA-B0-5102		22	7	2764		0	2734			B4A20CD9-5236-4DEB-9C53-A6AA1DED015E			Normal	No	YES			Left			12	5	G3				No	M0	NX	T1	5102			Normal		NO
TCGA.B0.5104.01					90	68.74.0	Nationwide Children's Hospital	TCGA-B0-5104-F31583	8e7b5634-5c40-4be0-a8c1-c71cfccb9952	TCGA-B0-5104		22	7			0				6DA1A8F5-D999-43C8-B2DE-001BB6DD33E8			Low	No	YES			Left			12	5	G2				No	M0	N0	T1	5104		TUMOR FREE	Normal		NO			Normal
TCGA.B0.5106.01					64	68.74.0	Nationwide Children's Hospital	TCGA-B0-5106-F31591	0b7c8a7b-eeef-46f1-8ac4-bbe9e65ef91e	TCGA-B0-5106		22	7			0				5DBE4855-B671-4B37-962B-C71A3FCC2215			Low	No	YES			Left			12	5	G2				No	M0	N0	T1a	5106		TUMOR FREE	Normal		NO			Low
TCGA.B0.5110.01					71	68.74.0	Nationwide Children's Hospital	TCGA-B0-5110-F31658	897e6612-592f-41a3-8df6-cf50995e1fb4	TCGA-B0-5110		22	8			0				16D36B3C-3AB2-42B3-9B38-6C21C7C50385			Normal	No	YES			Right			12	5	G2				No	M0	N0	T1a	5110		TUMOR FREE	Normal		NO			Normal
TCGA.B0.5115.01	YES	NO	NO	NO	43	68.74.0	Nationwide Children's Hospital	TCGA-B0-5115-F31666	0da3fb4f-bfce-40ba-a688-8ac207f2c6de	TCGA-B0-5115		22	8			0	75			7D9B2FE0-CF20-49C8-A15B-0F5734104CB3	Scheduled Follow-up Submission		Normal	No	YES			Left			12	5	G3				No	M1	N0	T2	5115		WITH TUMOR	Normal		NO			Normal
TCGA.B0.5119.01	NO	NO	NO	NO	61	68.74.0	Nationwide Children's Hospital	TCGA-B0-5119-F31498	c5c75ee8-8e8b-4374-9b67-679dbe276228	TCGA-B0-5119		22	4			0				0E52DD30-BB54-4640-93D6-61916E8CC1DE	Scheduled Follow-up Submission		Normal	No	YES			Right			12	5	G2				No	M0	N0	T1b	5119		TUMOR FREE	Normal		NO			Low
TCGA.B0.5120.01					72	68.74.0	Nationwide Children's Hospital	TCGA-B0-5120-F31690	0ccc5b2c-2e5b-4006-863b-6c5f6785b24d	TCGA-B0-5120		22	8			0				DB47B1A5-3F24-411A-BA0B-C2E9DFEE4B1D	Scheduled Follow-up Submission		Normal	No	YES			Left			12	5	G2				No	M0	N0	T1a	5120		TUMOR FREE	Normal		NO			Low
TCGA.B0.5121.01					56	68.74.0	Nationwide Children's Hospital	TCGA-B0-5121-F31501	6e77bb17-72fe-47bc-b210-75d8ed766468	TCGA-B0-5121		22	4			0				2B815745-7357-4778-A4DE-5E02BDCEB542	Scheduled Follow-up Submission		Low	No	YES			Right			12	5	G2				No	M0	N0	T1b	5121		TUMOR FREE	Low		NO			Normal
TCGA.B0.5399.01					46	82.75.0	Nationwide Children's Hospital	TCGA-B0-5399-F31694	8e2a3ba4-c980-4597-9826-278b94979e52	TCGA-B0-5399		22	8			0				13F689C8-1FD6-4B28-8062-77C23C063C40	Scheduled Follow-up Submission		Low	No	YES			Right			12	5	G2				No	M0	N0	T1b	5399		TUMOR FREE	Normal					Low
TCGA.B0.5402.01	NO	NO	NO	NO	64	82.75.0	Nationwide Children's Hospital	TCGA-B0-5402-F31708	78b59d5c-c54e-4ced-89a0-391ee7bf7049	TCGA-B0-5402		22	8			0	444			9859AAB1-7B7F-4C3F-9554-1D9383454F16			Low	No	YES			Left			12	5	G4				No	M0	NX	T4	5402		WITH TUMOR	Normal		NO			Low
TCGA.B0.5690.01					53	90.68.0	Nationwide Children's Hospital	TCGA-B0-5690-F31781	3a168bcf-d95f-4c33-a542-2793bce9ee1d	TCGA-B0-5690		22	9			0				6BFE5B58-CCC6-467B-8339-8DF8B0A08581	Scheduled Follow-up Submission		Normal	No	YES			Right			12	5	G1				No	M0	NX	T1b	5690		TUMOR FREE						Normal
TCGA.B0.5693.01					47	90.68.0	Nationwide Children's Hospital	TCGA-B0-5693-F31826	113bce1e-cbf5-4495-8505-a9cb9082823a	TCGA-B0-5693		22	9			0				3A496D52-D0FD-471C-8B60-934E30733B3F	Scheduled Follow-up Submission		Normal	No	YES			Right			12	5	G2				Yes	M0	NX	T1b	5693		TUMOR FREE	Normal		NO			Low
TCGA.B0.5694.01	YES	YES	NO	NO	71	90.68.0	Nationwide Children's Hospital	TCGA-B0-5694-F31872	3e0a9a6d-0baf-4311-94ce-0375eefed874	TCGA-B0-5694		22	10			0	288			7770DDF9-DC72-4CD8-B19B-7A68A28FC660	Scheduled Follow-up Submission		Low	No	YES			Left			12	5	G3				Yes	M0	N0	T3a	5694		WITH TUMOR	Low		NO			Low
TCGA.B0.5695.01					61	90.68.0	Nationwide Children's Hospital	TCGA-B0-5695-F31878	228a22af-4002-42df-812a-7f3b85eb22bb	TCGA-B0-5695		22	10			0				A9010CBB-2842-4307-A0C8-7C4BAADC6D62	Scheduled Follow-up Submission		Normal	No	YES			Left			12	5	G2				Yes	M0	N0	T1b	5695		TUMOR FREE	Normal		NO			Low
TCGA.B0.5696.01	NO	NO	NO	NO	69	90.68.0	Nationwide Children's Hospital	TCGA-B0-5696-F31880	d1808def-6d5b-4824-8284-a4b0b9f7d033	TCGA-B0-5696		22	10			0	1717			507D0844-F036-4CD8-9B65-DD41E09191BD	Scheduled Follow-up Submission		Normal	No	YES			Right			12	5	G4				No	M0	N0	T3a	5696		WITH TUMOR			NO			Normal
TCGA.B0.5698.01					77	105.71.0	Nationwide Children's Hospital	TCGA-B0-5698-F31885	21770b86-4de5-42ea-920b-54d1a50e4cda	TCGA-B0-5698		22	10			0				C1933720-2D59-4709-9FBF-14F6C0620268	Scheduled Follow-up Submission		Normal	No	YES			Right			12	5	G3				Yes	M0	N0	T1b	5698		TUMOR FREE	Normal		NO			Low
TCGA.B0.5699.01					53	90.68.0	Nationwide Children's Hospital	TCGA-B0-5699-F31901	7f337d4b-c87c-42db-b04c-854e95467c02	TCGA-B0-5699		22	10			0	94			71D5F1F6-5D3C-4230-87C9-7F2405E97EE5	Scheduled Follow-up Submission		Normal	No	YES			Left			12	5	G2				No	M0	N0	T1	5699		TUMOR FREE	Normal		NO			Low
TCGA.B0.5700.01					77	90.68.0	Nationwide Children's Hospital	TCGA-B0-5700-F31902	82b12c02-6e51-4746-b0d1-c6c686a27b01	TCGA-B0-5700		22	10			0				9B497369-F05D-4F0D-A77C-C43978D1BA81	Scheduled Follow-up Submission		Low	No	YES			Left			12	5	G2				No	M0	N0	T1a	5700		TUMOR FREE	Normal		NO			Low
TCGA.B0.5703.01					73	90.68.0	Nationwide Children's Hospital	TCGA-B0-5703-F31914	83aa2128-7b63-49d0-98bd-9587d829fb6a	TCGA-B0-5703		22	11			0				F5120146-0088-44CB-9F35-02D014E03E5D	Scheduled Follow-up Submission		Normal	No	YES			Left			12	5	G3				No	M0	N0	T1b	5703		TUMOR FREE	Low		NO			Low
TCGA.B0.5705.01	NO	YES	YES		65	90.68.0	Nationwide Children's Hospital	TCGA-B0-5705-F31915	ad8f2f4b-1fd5-4d85-b1b9-d2433250051c	TCGA-B0-5705		22	11	846		0	842			C6E2CCB2-F30C-407E-A8B7-5B2A6D62DBEA	Scheduled Follow-up Submission		Low	No	YES			Left			12	5	G2				No	M0	N0	T1	5705		TUMOR FREE	Normal		NO			Low
TCGA.B0.5710.01	NO	NO	NO	NO	57	105.71.0	Nationwide Children's Hospital	TCGA-B0-5710-F31964	591d2593-df82-45e1-b4db-b23ad56b0994	TCGA-B0-5710		22	14			0	1447			4D4B0B96-251D-4858-9BC5-29B8FBECC216			Normal	No	YES			Right			12	5	G2				No	M0	N0	T1b	5710		WITH TUMOR	Normal		NO			Low
TCGA.B0.5711.01					50	105.71.0	Nationwide Children's Hospital	TCGA-B0-5711-F31966	819c5f83-0875-4bb7-99fc-30a48dec45f4	TCGA-B0-5711		22	14			0				B7AA1C8A-BAC0-49EB-9C25-A00AC6CBCFB9	Scheduled Follow-up Submission		Normal	No	YES			Right			12	5	G3				No	M0	NX	T3b	5711		TUMOR FREE	Normal		NO
TCGA.B0.5712.01	YES	YES	NO	NO	68	105.71.0	Nationwide Children's Hospital	TCGA-B0-5712-F31968	b88cbe87-6efc-441c-80c3-af6e275b24d1	TCGA-B0-5712		22	14			0	725			DF076FBB-723B-4F25-AC3C-10B63302C5D9	Scheduled Follow-up Submission		Low	No	YES			Left			12	5	G3				No	M1	N0	T2	5712		WITH TUMOR	Normal					Normal
TCGA.B0.5713.01					75	105.71.0	Nationwide Children's Hospital	TCGA-B0-5713-F31972	1f82d718-2e53-4875-b975-c7c1a0a6fc22	TCGA-B0-5713		22	14			0				AE33AC1C-8A00-4E3C-820D-1FB995A03971	Scheduled Follow-up Submission		Normal	No	YES			Left			12	5	G3				No	M0	N0	T3b	5713		TUMOR FREE	Normal		NO			Normal
TCGA.B0.5812.01					53	105.71.0	Nationwide Children's Hospital	TCGA-B0-5812-F31819	12cf1e1b-6786-4da3-a347-45a569a76b0e	TCGA-B0-5812		22	9			0				9F11B768-8AD0-4FAA-BADB-E6AB7D1F3D5F	Scheduled Follow-up Submission		Low	No	YES			Right			12	5	G3				Yes	M0	NX	T1b	5812		TUMOR FREE	Normal		NO			Low
TCGA.B2.3924.01					73	50.77.0	Nationwide Children's Hospital	TCGA-B2-3924-F8312	e9ea6f42-305f-48d1-ba1f-be8a4683fef3	TCGA-B2-3924		22	25			0				21BDACD5-1D25-4CEE-B911-8426A8F4E871			Low	No	YES			Left			12	2	G2				No	M0	NX	T1b	3924		TUMOR FREE	Normal		NO
TCGA.B2.4099.01					83	50.77.0	Nationwide Children's Hospital	TCGA-B2-4099-F9454	636b142c-144e-4732-aa17-86901e20af99	TCGA-B2-4099		22	24			0				6CC7741F-BA30-484D-BFE2-14332766ECE0			Normal	No	YES			Right			12	3	G3				No	M0	NX	T1a	4099		TUMOR FREE	Normal		NO
TCGA.B2.4102.01					61	50.77.0	Nationwide Children's Hospital	TCGA-B2-4102-F11779	15a05650-70bc-4f55-8a49-9725ce05252d	TCGA-B2-4102		22	16			0				EBD1A20E-BC5A-44C5-A7B7-DAF6B78B042B			Normal	No	YES			Right			12	5	G2				No	M0	NX	T1b	4102		TUMOR FREE	Normal		NO			Elevated
TCGA.B2.5633.01					56	90.68.0	Nationwide Children's Hospital	TCGA-B2-5633-F11783	38bdccdb-9acd-49ba-9ad0-def3f41affe2	TCGA-B2-5633		22	20			0				F2924EC7-02C8-42C1-98AE-47B4918541F4			Normal	No	YES			Right			12	5	G2				No	M0	N0	T1b	5633		TUMOR FREE	Low		NO
TCGA.B2.5635.01					74	90.68.0	Nationwide Children's Hospital	TCGA-B2-5635-F13445	efe3413a-0070-4170-b678-95822bdde437	TCGA-B2-5635		22	28			0				A4B19949-C36C-4747-96F6-34BDEBFA2710			Normal	No	YES			Right			12	6	G2				Yes	M0	NX	T1a	5635		TUMOR FREE	Low		NO
TCGA.B2.A4SR.01					61	274.47.0	Nationwide Children's Hospital	TCGA-B2-A4SR-F50180	9271432D-336B-4A42-8D2A-4BABBC1E9166	TCGA-B2-A4SR	M0	22	17			0				81EF0B48-A58C-43C4-899B-191389604CF6	Scheduled Follow-up Submission	Complete Remission/Response	Low	No	YES			Right	NO		12	10		NO		46	No	M0	NX	T2a	A4SR		TUMOR FREE	Normal	NO	NO	Complete Remission/Response	NO	Low
TCGA.B4.5377.01					68	82.75.0	Nationwide Children's Hospital	TCGA-B4-5377-F69002	191E75BE-ECE5-4C72-9A72-4AAA631477F4	TCGA-B4-5377		22	24			0			Elevated	E1808554-D918-41DC-AC3B-0EFB49698377	Scheduled Follow-up Submission		Low	No	YES		Elevated	Right	YES		12	12	G3				No	M1	N0	T3	5377			Normal	NO	NO		NO	Normal
TCGA.B4.5832.01					65	105.71.0	Nationwide Children's Hospital	TCGA-B4-5832-F68994	3A788A81-EDAF-49E0-9F42-935350A94AF3	TCGA-B4-5832		22	24			0			Normal	CAC4765E-E48A-44F7-8AA0-CCD3BBD46C47	Scheduled Follow-up Submission		Normal	No	YES			Left	YES		12	12	G2	NO			No	M0	N0	T3b	5832			Normal	NO	NO	Complete Remission/Response	NO
TCGA.B4.5834.01					59	105.71.0	Nationwide Children's Hospital	TCGA-B4-5834-F68995	3C4DAF93-FDC0-416F-B4F3-4E71D064D8E5	TCGA-B4-5834		22	24			0			Normal	745CD1B1-77A4-41FF-ABBA-5E341A908ECA	Scheduled Follow-up Submission		Normal	No	YES			Right	YES		12	12	G1	NO			No	M0	N0	T1	5834			Normal	NO	NO		NO
TCGA.B4.5836.01					61	105.71.0	Nationwide Children's Hospital	TCGA-B4-5836-F68997	51D05A4E-3CC6-49A4-8E29-4762684841B9	TCGA-B4-5836		22	24			0			Normal	581F871E-F58F-4EE2-AFA5-E571B0CD4B81	Scheduled Follow-up Submission		Normal	No	YES			Right	YES	2	12	12	G2	NO	0		No	M0	N0	T1b	5836			Normal	NO	YES		NO
TCGA.B4.5838.01					52	105.71.0	Nationwide Children's Hospital	TCGA-B4-5838-F68998	B5F63939-E00D-4CB5-83C7-4FB49C0F869C	TCGA-B4-5838		22	24			0			Normal	F7689846-4206-40A6-A298-6DAD18A29DEB	Scheduled Follow-up Submission		Normal	No	YES			Left	YES	18	12	12	G2	NO	2		No	M0	N1	T3	5838			Normal	NO	YES		NO
TCGA.B4.5843.01					45	105.71.0	Nationwide Children's Hospital	TCGA-B4-5843-F69000	4F395FF3-53FA-401E-BACA-C71DBF640B74	TCGA-B4-5843		22	24			0			Normal	EF08679B-9063-4440-AAA6-F4DE8B819802	Scheduled Follow-up Submission		Normal	No	YES			Right	YES		12	12	G2	NO			No	M0	N0	T1	5843			Normal	NO	NO		NO
TCGA.B4.5844.01					61	105.71.0	Nationwide Children's Hospital	TCGA-B4-5844-F69001	51792FDB-0654-48A8-8B62-B2C39F64BE92	TCGA-B4-5844		22	24			0			Normal	2215127A-334B-47BF-97E7-29C1157F55AF	Scheduled Follow-up Submission		Normal	No	YES			Right	YES		12	12	G1				No	M0	N0	T2	5844			Low		NO		NO
TCGA.B8.4146.01					41	105.71.0	Nationwide Children's Hospital	TCGA-B8-4146-F12428	c294318e-a410-4975-9713-4421d4f7b780	TCGA-B8-4146		22	1			0				07875774-10A5-4445-9071-4E5AFF8014EA				No	YES			Right			12	6	G2			20	No	M0	NX	T1b	4146		TUMOR FREE			NO
TCGA.B8.4151.01					51	50.77.0	Nationwide Children's Hospital	TCGA-B8-4151-F3331	0830f749-b96d-4d94-93e1-97a0c0d93975	TCGA-B8-4151		22	15			0				809A8398-AD0B-4F6A-B23B-0B180C93ADA4			Normal	No	YES		Normal	Right			12	11	G2				No	M0	N0	T3a	4151		TUMOR FREE	Normal		NO			Normal
TCGA.B8.4153.01	YES	NO	NO	NO	74	105.71.0	Nationwide Children's Hospital	TCGA-B8-4153-F12425	c5833e59-d540-4aac-9869-0086197cd21d	TCGA-B8-4153		22	1			0	223	0		B85A0799-1B88-4C02-8264-19F56A58B745			Low	No	YES		Normal	Left			12	6	G3				No	M0	NX	T3a	4153	Post Secondary Therapy	WITH TUMOR	Normal		NO
TCGA.B8.4154.01					73	50.77.0	Nationwide Children's Hospital	TCGA-B8-4154-F3289	f8070764-f588-4604-9904-b1aea811fb98	TCGA-B8-4154		22	11			0				CF0D8B11-6614-487C-9D6F-5BF72D3EA5E9			Normal	No	YES		Normal	Left			12	11	G2				No	M0	N0	T1a	4154		TUMOR FREE	Normal		NO			Normal
TCGA.B8.5159.01			NO	NO	61	68.74.0	Nationwide Children's Hospital	TCGA-B8-5159-F10425	15c02817-4830-4bac-9eba-bbcc903f2cd3	TCGA-B8-5159		22	18			0				D8661989-6AD3-4B1D-AC48-6017E0DC5E6A			Normal	No	YES		Normal	Right			12	4	G3				No	M0	N0	T1a	5159		TUMOR FREE	Normal		NO			Normal
TCGA.B8.5165.01					43	68.74.0	Nationwide Children's Hospital	TCGA-B8-5165-F3360	e23c16e1-7435-4a9a-b80b-b669c577ce6b	TCGA-B8-5165		22	16			0				062D5D78-8587-4E3B-90AD-6CE621FE8492			Low	No	YES			Right			12	11	G2				No	M0	N0	T1a	5165		TUMOR FREE	Normal		NO			Normal
TCGA.B8.5545.01					42	105.71.0	Nationwide Children's Hospital	TCGA-B8-5545-F19920	ce7d02dc-7372-4e4b-bd64-2749a168e5ae	TCGA-B8-5545		22	4			0				E63A02D2-E98E-4FD9-9117-FDAC33A1761E	Scheduled Follow-up Submission		Low	No	YES			Left			12	1	G2				No	M0	N0	T1a	5545		TUMOR FREE	Normal		NO
TCGA.B8.5549.01					53	90.68.0	Nationwide Children's Hospital	TCGA-B8-5549-F19922	41f05eaa-56d1-4466-8b38-a94142d1ed12	TCGA-B8-5549		22	4			0				2C8845AB-FFBC-4A36-A210-D213A6330BAC	Scheduled Follow-up Submission		Normal	No	YES			Right			12	1	G3				No	M0	N0	T1b	5549		TUMOR FREE	Normal		NO
TCGA.B8.5553.01					67	90.68.0	Nationwide Children's Hospital	TCGA-B8-5553-F19928	90c1c1bb-58bb-4dbe-9202-938e8276fee7	TCGA-B8-5553		22	4			0				91713F8E-98DC-4098-90C8-D0BA97D1F69B	Scheduled Follow-up Submission		Normal	No	YES		Normal	Left			12	1	G2				No	M0	N0	T1b	5553		TUMOR FREE	Normal		NO
TCGA.B8.A54F.01					49	274.47.0	Nationwide Children's Hospital	TCGA-B8-A54F-F56688	A73E82A8-3101-4C91-B793-B913E16361DE	TCGA-B8-A54F	M0	22	18			0				70ADD31E-597D-4A22-9664-77CE72D983DD	Scheduled Follow-up Submission	Complete Remission/Response		No	YES		Normal	Left	NO		12	2	G2	NO		30	No	MX	NX	T1a	A54F		TUMOR FREE		NO	NO	Complete Remission/Response	NO	Normal
TCGA.B8.A54H.01					69	340.41.0	Nationwide Children's Hospital	TCGA-B8-A54H-F57564	96F4713D-7D04-4D72-B162-1D227F09063C	TCGA-B8-A54H	M0	22	17			0				DEBB8651-9059-43E0-8CD8-929171A272DC	Scheduled Follow-up Submission			No	YES			Left	YES	2	12	3	G3		0		Yes, History of Synchronous/Bilateral Malignancy	MX	N0	T2a	A54H					YES			Normal
TCGA.B8.A54J.01					60	340.41.0	Nationwide Children's Hospital	TCGA-B8-A54J-F56660	5BCF5BE1-6505-4B53-9AE7-5EEFE50EBE40	TCGA-B8-A54J	M0	22	17			0				48B70B15-335D-4CF9-B4E0-8E753EB28B1A	Scheduled Follow-up Submission	Complete Remission/Response	Low	No	YES			Right	NO		12	2	G2	NO			No	MX	NX	T2a	A54J		TUMOR FREE		NO	NO	Complete Remission/Response	NO
TCGA.B8.A7U6.01					54	387.37.0	Nationwide Children's Hospital	TCGA-B8-A7U6-F68765	0922D1A6-DBB0-4B45-ADAA-0E9A0B64A670	TCGA-B8-A7U6	M0	22	15			0				20430024-6ECB-4E1A-B588-90B8880593B9	Scheduled Follow-up Submission	Complete Remission/Response		No	YES			Left	NO		12	12	G3	NO			No		NX	T1a	A7U6		TUMOR FREE		NO	NO	Complete Remission/Response	NO
TCGA.BP.4158.01					69	64.72.0	Nationwide Children's Hospital	TCGA-BP-4158-F7195	4c1a541c-b1f3-44c6-8483-634f3302f872	TCGA-BP-4158		22	7			0				86527E50-3873-48D4-80F4-284C48D6E62D			Low	No	YES			Right		5	12	2	G2		0		Yes	M0	N0	T1b	4158		TUMOR FREE	Low		YES			Normal
TCGA.BP.4159.01			NO		70	64.72.0	Nationwide Children's Hospital	TCGA-BP-4159-F9416	d654c68c-bdc5-48d0-a758-e52be179820e	TCGA-BP-4159		22	23			0	2352			3340E1B7-2DB2-4E27-9088-8E19D9D032D7			Normal	No	YES			Right			12	3	G2		0		No	M0	N0	T1b	4159		WITH TUMOR	Normal		YES			Low
TCGA.BP.4164.01					51	50.77.0	Nationwide Children's Hospital	TCGA-BP-4164-F9729	e49fada0-8568-440b-a2b0-4bd26636443e	TCGA-BP-4164		22	31			0				DC5F1C1A-9572-4572-BA37-1120292DB9D8			Low	No	YES		Normal	Left			12	3	G2				No	M0	NX	T3a	4164		TUMOR FREE	Elevated		NO			Elevated
TCGA.BP.4165.01	NO	YES	NO	NO	64	64.72.0	Nationwide Children's Hospital	TCGA-BP-4165-F10779	6f54891f-5cff-4383-9381-9a1f79aa3c8d	TCGA-BP-4165		22	26			0	1838			BB84A373-73CE-4D59-8957-B91C4581D863			Low	No	YES			Right		2	12	4	G1		0		No	M0	N0	T1b	4165		WITH TUMOR	Normal		YES			Low
TCGA.BP.4166.01					69	64.72.0	Nationwide Children's Hospital	TCGA-BP-4166-F7608	c2725b8b-3bbd-4852-9688-baf02ed7c96d	TCGA-BP-4166		22	11			0				B131DDF0-4DE7-4794-852A-630EC07AAD8E			Low	No	YES			Left		10	12	2	G3		0		No	M0	N0	T3a	4166		TUMOR FREE	Normal		YES			Low
TCGA.BP.4170.01					72	64.72.0	Nationwide Children's Hospital	TCGA-BP-4170-F7655	d2f1f904-7454-48a4-bc69-25435ef8de58	TCGA-BP-4170		22	11			0				7FDFC042-1320-4DCE-9F97-2C83F5161568			Low	No	YES			Left		13	12	2	G2		0		No	M0	N0	T1b	4170		TUMOR FREE	Normal		YES			Low
TCGA.BP.4174.01					49	64.72.0	Nationwide Children's Hospital	TCGA-BP-4174-F7659	2199ceb1-f5f6-4b2f-81a7-fcbbc571588f	TCGA-BP-4174		22	11			0				98A344DC-6156-48C2-94FE-1490C0DE27B6			Low	No	YES			Right		3	12	2	G3		0		No	M0	N0	T2	4174		TUMOR FREE	Normal		YES			Low
TCGA.BP.4325.01					64	64.72.0	Nationwide Children's Hospital	TCGA-BP-4325-F7667	57f92d01-3b5a-4d09-8da7-e035956ed5a8	TCGA-BP-4325		22	11			0				844D0293-C1CE-4EE5-9A5C-2953379CAE96			Normal	No	YES			Left			12	2	G2				No	M0	N0	T1b	4325		TUMOR FREE	Normal		NO			Low
TCGA.BP.4327.01					75	64.72.0	Nationwide Children's Hospital	TCGA-BP-4327-F7669	c7f9d8f5-9344-4833-9e5e-ad4b1cce40c8	TCGA-BP-4327		22	11			0				5B92F22E-56BC-469E-9B38-6DE2909AF971			Low	No	YES			Right		6	12	2	G2		0		Yes	M0	N0	T2	4327		TUMOR FREE	Elevated		YES			Low
TCGA.BP.4329.01	YES	NO	NO	NO	75	64.72.0	Nationwide Children's Hospital	TCGA-BP-4329-F10880	99f2ca63-f455-4d00-a984-e4bcac9c130f	TCGA-BP-4329		22	28			0	134			0FC44DE5-6EF6-489A-9A93-2A8AF1B36FBE			Low	No	YES			Right		1	12	4	G2		0		No	M0	N0	T3a	4329		WITH TUMOR	Normal		YES			Low
TCGA.BP.4331.01					52	64.72.0	Nationwide Children's Hospital	TCGA-BP-4331-F9694	aefed57f-33ee-4792-8855-fca6bfadaca7	TCGA-BP-4331		22	30			0				EF57FD4C-B69B-482D-8A2C-28BAE18F91DC			Low	No	YES			Left			12	3	G2				Yes	M0	N0	T1a	4331		TUMOR FREE	Low		NO			Normal
TCGA.BP.4332.01					36	64.72.0	Nationwide Children's Hospital	TCGA-BP-4332-F7679	8a0c3368-ed14-4607-9334-30cfde44f5a7	TCGA-BP-4332		22	11			0				F45A6C85-EDE9-43E7-B2C2-9257D35988C4			Low	No	YES			Left			12	2	G2				No	M0	N0	T3a	4332		TUMOR FREE	Normal		NO			Low
TCGA.BP.4335.01	NO	NO	NO	NO	65	64.72.0	Nationwide Children's Hospital	TCGA-BP-4335-F10964	d92b5891-dd9e-4e01-8dba-fe6c4faeb0a2	TCGA-BP-4335		22	2			0	454			50CA5B51-CC28-4F1A-B8C5-A56AF6FE6A0A			Low	No	YES			Left			12	5	G3				No	M1	N0	T3a	4335		WITH TUMOR	Elevated		NO			Low
TCGA.BP.4340.01					70	64.72.0	Nationwide Children's Hospital	TCGA-BP-4340-F7790	91e8baff-62d3-4157-bc98-c9664cc65580	TCGA-BP-4340		22	14			0				BD7009C9-842D-470E-AB37-2C8D00883DD1			Low	No	YES			Right			12	2	G2				No	M0	N0	T1b	4340		TUMOR FREE	Low		NO			Low
TCGA.BP.4341.01					67	64.72.0	Nationwide Children's Hospital			TCGA-BP-4341		22				0				801325C5-594D-431C-8667-C275DE7EEACF			Low	No	YES			Left			12		G2				No	M0	NX	T3a	4341			Normal		NO			Low
TCGA.BP.4344.01					75	64.72.0	Nationwide Children's Hospital	TCGA-BP-4344-F7791	eebc3c38-fc20-47d4-b1e0-4b5958509c68	TCGA-BP-4344		22	14			0				C8CF95F4-AE0C-4B21-B4C5-B2FAF37466E0			Low	Yes	YES			Right			12	2	G2				Yes	M0	NX	T1a	4344		TUMOR FREE	Normal		NO			Low
TCGA.BP.4347.01					74	64.72.0	Nationwide Children's Hospital	TCGA-BP-4347-F7794	1ab11962-9136-4ff6-b891-b9da491df4d6	TCGA-BP-4347		22	14			0				6025C5E6-66F0-436A-BB81-4715D1359248			Low	No	YES			Right			12	2	G2				No	M0	NX	T3b	4347		TUMOR FREE	Normal		NO			Low
TCGA.BP.4349.01					68	64.72.0	Nationwide Children's Hospital	TCGA-BP-4349-F9691	9d718d8d-cb76-42bf-a440-1c8bfacb1900	TCGA-BP-4349		22	30			0				B2695AA5-E2BB-4F98-B6E9-0BE498FF3776			Low	No	YES			Left			12	3	G2				No	M0	NX	T1a	4349			Normal		NO			Low
TCGA.BP.4351.01	NO	NO	NO	NO	51	64.72.0	Nationwide Children's Hospital	TCGA-BP-4351-F11075	3e7ce682-640e-4500-871e-1a5941884d9c	TCGA-BP-4351		22	3			0	873			6DECA3D9-AE3A-4C7D-8EC2-1CD839C84663			Low	No	YES			Left		17	12	5	G2		0		No	M0	N0	T3a	4351		WITH TUMOR	Normal		YES			Low
TCGA.BP.4355.01		NO	NO	NO	59	64.72.0	Nationwide Children's Hospital	TCGA-BP-4355-F10693	3b2086cb-fccd-417f-9193-3b8daaeb72ce	TCGA-BP-4355		22	25			0				6E38F2F3-5E85-457C-8336-39730E034117			Low	No	YES			Left			12	4	G4				No	M0	NX	T3a	4355			Normal		NO			Low
TCGA.BP.4759.01					50	64.72.0	Nationwide Children's Hospital	TCGA-BP-4759-F7799	e93ce801-afc0-47bb-be77-4b896a8ad06d	TCGA-BP-4759		22	15			0				A211EBB7-625D-4931-AF31-AF7B23A403E4			Normal	No	YES			Left			12	2	G2				No	M0	NX	T1a	4759		TUMOR FREE	Normal		NO			Low
TCGA.BP.4763.01					79	64.72.0	Nationwide Children's Hospital	TCGA-BP-4763-F7801	14d33492-931f-4765-8157-35d0ccd9025c	TCGA-BP-4763		22	15			0				A438311A-D61E-405D-B1E7-44C123149988			Low	No	YES			Right			12	2	G2				No	M0	NX	T1a	4763		TUMOR FREE	Normal		NO			Low
TCGA.BP.4765.01					43	64.72.0	Nationwide Children's Hospital	TCGA-BP-4765-F7805	907bc891-a548-4bb0-a445-2cd96b7ce664	TCGA-BP-4765		22	15			0				37B7144F-DCAA-45FB-ABE4-9A694E7DC83E			Normal	No	YES			Right			12	2	G2				No	M0	NX	T1a	4765		TUMOR FREE	Normal		NO			Low
TCGA.BP.4766.01					43	64.72.0	Nationwide Children's Hospital	TCGA-BP-4766-F7806	b565b8a9-5ced-42cf-818e-2c7e4e213945	TCGA-BP-4766		22	15			0				7DC7086F-3843-4BB7-A996-2D6C2FC88E33			Low	No	YES			Right			12	2	G3				No	M0	NX	T1a	4766		TUMOR FREE	Normal		NO			Low
TCGA.BP.4768.01					72	64.72.0	Nationwide Children's Hospital	TCGA-BP-4768-F7808	47e88b36-8e44-4463-a4d7-bfe24d3ccea7	TCGA-BP-4768		22	15			0				05DE3483-D6FC-4623-856F-7F0AE6F5F6B0			Low	No	YES			Left		7	12	2	G2		0		No	M0	N0	T1a	4768		TUMOR FREE	Low		YES			Low
TCGA.BP.4774.01					57	64.72.0	Nationwide Children's Hospital	TCGA-BP-4774-F7810	ed3880ab-dab6-4306-b283-d8a9fe26fb4b	TCGA-BP-4774		22	15			0				E63E2223-77C2-47D3-B477-4EA50C6A15DD			Normal	No	YES			Right			12	2	G2				No	M0	NX	T1a	4774		TUMOR FREE	Normal		NO			Low
TCGA.BP.4775.01					55	64.72.0	Nationwide Children's Hospital	TCGA-BP-4775-F7811	cae9292b-46ad-44f9-be1e-803226d4241c	TCGA-BP-4775		22	15			0				46C145B7-E643-4D00-A2D5-1FE64F4036BA			Low	No	YES			Left			12	2	G2				Yes	M0	NX	T1a	4775			Normal		NO			Low
TCGA.BP.4776.01					52	64.72.0	Nationwide Children's Hospital	TCGA-BP-4776-F7813	baefd32b-5ba4-4ac3-9460-168a961095ba	TCGA-BP-4776		22	15			0				17EC41B4-79C8-4AF2-BD09-01C94F92C776			Normal	No	YES			Left			12	2	G2				No	M0	NX	T1a	4776		TUMOR FREE	Normal		NO			Low
TCGA.BP.4789.01	NO	NO	NO	NO	48	65.72.0	Nationwide Children's Hospital	TCGA-BP-4789-F11366	bbe07c88-4461-4e4d-9d00-19a4f037c535	TCGA-BP-4789		22	9			0				DF4F5D6E-4E0E-40C3-960D-0FC744696330			Normal	No	YES			Right			12	5	G2				No	M0	NX	T1a	4789		TUMOR FREE	Normal		NO			Normal
TCGA.BP.4803.01					79	65.72.0	Nationwide Children's Hospital	TCGA-BP-4803-F21228	406f2a6e-5f97-4480-858d-624eaadab475	TCGA-BP-4803		22	7			0				1D01C119-5268-4303-91FD-36B60561BF2C	Scheduled Follow-up Submission		Low	No	YES			Right			12	2	G3				No	M0	NX	T3a	4803		TUMOR FREE	Normal		NO			Low
TCGA.BP.4961.01					47	69.68.0	Nationwide Children's Hospital	TCGA-BP-4961-F7843	9fc98b42-7708-46bf-9591-7d90bb3dad18	TCGA-BP-4961		22	15			0				5C538845-0A0A-4C47-B5C2-9422619163D7			Low	No	YES			Right			12	2	G2				No	M0	NX	T1a	4961		TUMOR FREE	Normal		NO			Low
TCGA.BP.4964.01					54	69.68.0	Nationwide Children's Hospital	TCGA-BP-4964-F7848	5d9d35c5-6302-4490-a3fc-3d279e5c6698	TCGA-BP-4964		22	15			0				93E7ADDE-C360-4899-BF0A-A0DE3F19563D			Low	No	YES			Right		11	12	2	G2		0		No	M0	N0	T1a	4964		TUMOR FREE	Normal		YES			Low
TCGA.BP.4965.01					46	69.68.0	Nationwide Children's Hospital	TCGA-BP-4965-F7849	fd33c1a2-7e5e-46b3-b761-ef31dfd0e942	TCGA-BP-4965		22	15			0				F68A3B9E-7587-43D0-A03B-06F21ADCE08F			Normal	Yes	YES			Left			12	2	G2				Yes	M0	NX	T1a	4965		TUMOR FREE	Normal		NO			Normal
TCGA.BP.4967.01					76	69.68.0	Nationwide Children's Hospital	TCGA-BP-4967-F7900	f2e8ee94-5636-4a27-8594-c18686c3e9fb	TCGA-BP-4967		22	18			0				65AEC5F5-A9B4-4AEB-BDA3-44FBB60DBE97			Low	No	YES			Right		5	12	2	G2		0		No	M0	N0	T3a	4967		TUMOR FREE	Normal		YES			Low
TCGA.BP.4969.01					63	69.68.0	Nationwide Children's Hospital	TCGA-BP-4969-F7903	b77a14a6-b515-45e8-a7d5-3fe8327b8fe7	TCGA-BP-4969		22	17			0				5DA88C36-4DDF-45F4-9654-355B78E9E0AF			Normal	No	YES			Right			12	2	G2				No	M0	NX	T1a	4969		TUMOR FREE	Normal		NO			Low
TCGA.BP.4973.01					47	69.68.0	Nationwide Children's Hospital	TCGA-BP-4973-F7907	340e9352-a407-4412-9e9b-0c2fb621ebc3	TCGA-BP-4973		22	17			0				611EC18C-D4FF-4ED7-87B9-D5981163142F			Normal	No	YES			Right			12	2	G3				No	M0	NX	T3a	4973		TUMOR FREE	Normal		NO			Low
TCGA.BP.4974.01	YES	NO	NO	NO	58	69.68.0	Nationwide Children's Hospital	TCGA-BP-4974-F9630	8a65dd4f-2606-4366-ac4d-679046dbb43c	TCGA-BP-4974		22	29			0	35			04DB941C-CF7E-4F51-AC11-939BCD04EB0C			Low	No	YES			Right		7	12	3	G4		0		No	M1	N0	T3a	4974		WITH TUMOR	Normal		YES			Low
TCGA.BP.4975.01					40	69.68.0	Nationwide Children's Hospital	TCGA-BP-4975-F7911	dc1bc69f-ef66-4c2b-8885-a0d13c55b1f6	TCGA-BP-4975		22	17			0				3ABE1F82-4A80-468F-A9B4-9372D51C1E83			Normal	No	YES			Right			12	2	G3				No	M0	NX	T1b	4975		TUMOR FREE	Normal		NO			Low
TCGA.BP.4976.01					77	69.68.0	Nationwide Children's Hospital	TCGA-BP-4976-F7912	5e3e0d43-64ce-4cc0-8bd8-22695770602c	TCGA-BP-4976		22	17			0				374DE081-5666-4537-85B4-EDAFAEE186C8			Low	No	YES			Right			12	2	G3				Yes	M0	NX	T1a	4976		TUMOR FREE	Normal		NO			Low
TCGA.BP.4977.01					57	69.68.0	Nationwide Children's Hospital	TCGA-BP-4977-F7917	e1b2a9d6-950e-413a-a671-56a1b46e0421	TCGA-BP-4977		22	17			0				6C0EA353-A456-4C67-8E5C-0424A3429F75			Normal	No	YES			Left			12	2	G3				No	M0	NX	T1b	4977		TUMOR FREE	Normal		NO			Normal
TCGA.BP.4981.01					75	69.68.0	Nationwide Children's Hospital	TCGA-BP-4981-F7919	ae1c116a-4f9c-4e81-a10e-b6962c524d49	TCGA-BP-4981		22	17			0				53BFF5F9-FA41-49BF-ADA6-F947EF8DAB66			Normal	No	YES			Right			12	2	G3				No	M0	NX	T3a	4981		TUMOR FREE	Low		NO			Low
TCGA.BP.4982.01					42	69.68.0	Nationwide Children's Hospital	TCGA-BP-4982-F7921	2b056ed3-a554-4f23-9d91-b445cc4319e5	TCGA-BP-4982		22	17			0				DCE5C673-5868-4679-BAE2-9782203ED513			Low	No	YES			Left			12	2	G3				No	M0	NX	T1b	4982		TUMOR FREE	Normal		NO			Low
TCGA.BP.4987.01					41	69.68.0	Nationwide Children's Hospital	TCGA-BP-4987-F7926	964f3ec1-b31d-4842-8988-1527edd51a11	TCGA-BP-4987		22	17			0				04053C28-5CA4-4616-AFFE-8CE322D7B852			Low	No	YES			Left			12	2	G2				No	M0	NX	T1b	4987		TUMOR FREE	Normal		NO			Low
TCGA.BP.4991.01					54	69.68.0	Nationwide Children's Hospital	TCGA-BP-4991-F7931	6c8037a7-eab3-4c9f-ba25-d81834191b39	TCGA-BP-4991		22	17			0				191054EE-A015-4CB3-A2C1-F0169FBBEBC4			Low	No	YES			Right			12	2	G2				No	M0	NX	T1a	4991		TUMOR FREE	Normal		NO			Low
TCGA.BP.4993.01					58	68.74.0	Nationwide Children's Hospital	TCGA-BP-4993-F7935	e398e4ca-609f-4495-bfe1-ac44db2b280d	TCGA-BP-4993		22	17			0				AD5E5CBA-5B86-42BE-8790-3DA08327A5BB			Low	No	YES			Left			12	2	G3				Yes	M0	NX	T1a	4993		TUMOR FREE	Normal		NO			Low
TCGA.BP.4994.01					54	69.68.0	Nationwide Children's Hospital	TCGA-BP-4994-F7936	e62dcf28-1949-4548-857f-b362e74b79f1	TCGA-BP-4994		22	17			0				065AD737-97EC-44F6-97FA-A4F804705828			Low	No	YES			Left			12	2	G3				No	M0	NX	T1a	4994		TUMOR FREE	Normal		NO			Low
TCGA.BP.4995.01					68	69.68.0	Nationwide Children's Hospital	TCGA-BP-4995-F7940	eb1f30c5-0b6e-4e8b-998c-70a50812a883	TCGA-BP-4995		22	17			0				9C5AE1F9-1E11-4E92-B3F0-416EB0C36B2F			Low	No	YES			Right		5	12	2	G3		0		Yes	M0	N0	T1b	4995		TUMOR FREE	Normal		YES			Low
TCGA.BP.4999.01					56	69.68.0	Nationwide Children's Hospital	TCGA-BP-4999-F7943	34aada61-d61c-4813-b8d1-9f8cf46c7239	TCGA-BP-4999		22	17			0				859C1699-9ACB-4657-BBF3-AFFA00C2E4B4			Normal	No	YES			Left			12	2	G2				Yes	M0	NX	T1a	4999		TUMOR FREE	Normal		NO			Low
TCGA.BP.5001.01					43	69.68.0	Nationwide Children's Hospital	TCGA-BP-5001-F7946	fbc19982-0148-43f7-89b0-8183544f9ee3	TCGA-BP-5001		22	17			0				28CD47F5-5A67-4194-A26A-56BF4D687DA2			Low	No	YES			Right			12	2	G2				No	M0	NX	T1b	5001		TUMOR FREE	Normal		NO			Low
TCGA.BP.5004.01					53	69.68.0	Nationwide Children's Hospital	TCGA-BP-5004-F7947	4f2adcca-4424-4a8b-83b2-7e308afd6959	TCGA-BP-5004		22	17			0				9BFA460E-92B6-4769-A99F-5554DB7A2CE5			Low	No	YES			Right			12	2	G3				No	M0	NX	T1a	5004		TUMOR FREE	Normal		NO			Low
TCGA.BP.5006.01					61	69.68.0	Nationwide Children's Hospital	TCGA-BP-5006-F7948	93b38949-4494-4977-b1f1-e88c236ed80f	TCGA-BP-5006		22	18			0				C3F3B7A7-4169-4280-B9BB-4683E3B2B040			Low	No	YES			Left		2	12	2	G2		0		Yes	M0	N0	T1a	5006		TUMOR FREE	Normal		YES			Low
TCGA.BP.5007.01					45	69.68.0	Nationwide Children's Hospital	TCGA-BP-5007-F7949	74987d0a-cb8e-4438-88a2-abbfce554509	TCGA-BP-5007		22	18			0				726D96E8-4749-4DCA-842E-1F533D620855			Normal	No	YES			Left		10	12	2	G2		0		No	M0	N0	T2	5007		TUMOR FREE	Normal		YES			Normal
TCGA.BP.5168.01					75	68.74.0	Nationwide Children's Hospital	TCGA-BP-5168-F7951	8542ab3b-aebb-4252-88ef-b0bb0ef707b6	TCGA-BP-5168		22	18			0				E25E1BDC-B9AA-4938-BA98-55A47A719DB2			Low	No	YES		Elevated	Right			12	2	G2				Yes	M0	NX	T1a	5168		TUMOR FREE	Normal		NO			Low
TCGA.BP.5174.01					45	70.72.0	Nationwide Children's Hospital	TCGA-BP-5174-F8047	6b1a2464-49ad-439c-a063-e85bcca19dfa	TCGA-BP-5174		22	22			0				7E4B9F3E-542F-4B6B-BA62-73227A9DE4F2			Low	No	YES			Left			12	2	G2				No	M0	NX	T1a	5174		TUMOR FREE	Normal		NO			Low
TCGA.BP.5176.01					78	70.72.0	Nationwide Children's Hospital	TCGA-BP-5176-F8050	3f01bd95-b6ba-4cd5-a103-7a0819279b21	TCGA-BP-5176		22	22			0				5614070B-C992-4735-B7EF-E674737321ED			Normal	No	YES			Left			12	2	G2				No	M0	NX	T1a	5176		TUMOR FREE	Normal		NO			Low
TCGA.BP.5177.01					46	70.72.0	Nationwide Children's Hospital	TCGA-BP-5177-F8052	e752019f-e3dc-413a-b15c-b5f2f2373dfe	TCGA-BP-5177		22	22			0				5157D53F-51D5-4FFB-8BA7-745F1B6BCD1F			Low	No	YES		Elevated	Right			12	2	G3				No	M0	NX	T1a	5177		TUMOR FREE	Elevated		NO			Low
TCGA.BP.5181.01					58	70.72.0	Nationwide Children's Hospital	TCGA-BP-5181-F8055	34d62aff-971e-4ade-a17a-7fa868548281	TCGA-BP-5181		22	22			0				880B1659-BD0B-471A-9FC0-D741949B8C40			Low	No	YES			Left			12	2	G2				Yes	M0	NX	T1b	5181		TUMOR FREE	Low		NO			Low
TCGA.BP.5184.01					54	70.72.0	Nationwide Children's Hospital	TCGA-BP-5184-F8058	559ec753-5914-4a54-a83a-9d65d3e35d80	TCGA-BP-5184		22	22			0				5A2A5718-58EA-422B-A2AF-F42734936261			Low	No	YES			Left			12	2	G3				No	M0	NX	T1a	5184		TUMOR FREE	Normal		NO			Low
TCGA.BP.5186.01					50	70.72.0	Nationwide Children's Hospital	TCGA-BP-5186-F8065	15dec5c4-b8ac-4479-8a61-95bba0cff246	TCGA-BP-5186		22	22			0				A824B9C6-004F-452C-A98A-D2C167459AD4			Low	No	YES			Right		1	12	2	G2		0		No	M0	N0	T1a	5186		TUMOR FREE	Normal		YES			Low
TCGA.BP.5187.01					54	70.72.0	Nationwide Children's Hospital	TCGA-BP-5187-F8068	c9c6d9a1-06d0-41ed-887f-78630e1a97d0	TCGA-BP-5187		22	22			0				75D914A2-0794-4D37-9B5D-83791DDDC792			Low	No	YES			Right			12	2	G2				No	M0	NX	T1a	5187		TUMOR FREE	Normal		NO			Low
TCGA.BP.5190.01					61	70.72.0	Nationwide Children's Hospital	TCGA-BP-5190-F8073	4daa0d2e-b824-4dc7-be89-e3ea398d8b77	TCGA-BP-5190		22	22			0				D1D099D6-BB9A-4E36-BC22-468C7265F4E6			Low	No	YES			Right			12	2	G3				No	M0	NX	T1a	5190		TUMOR FREE	Normal		NO			Low
TCGA.BP.5192.01					59	70.72.0	Nationwide Children's Hospital	TCGA-BP-5192-F8078	9fa37b5e-dfd2-4b0b-97e3-c9f7f362bda0	TCGA-BP-5192		22	22			0				25402B33-69D1-418B-9076-C944FF3F19AE			Normal	No	YES			Right			12	2	G2				No	M0	NX	T1a	5192		TUMOR FREE	Low		NO			Low
TCGA.BP.5194.01					39	70.72.0	Nationwide Children's Hospital	TCGA-BP-5194-F8083	c6aa9c2c-c342-4318-ac4e-ebffda38f0bd	TCGA-BP-5194		22	22			0				21E1A6A5-27B0-417E-A27C-9B6C525BF44E			Normal	No	YES			Right			12	2	G2				No	M0	NX	T1a	5194		TUMOR FREE	Normal		NO			Low
TCGA.BP.5195.01					75	70.72.0	Nationwide Children's Hospital	TCGA-BP-5195-F8118	e8433253-544d-4f51-9cf7-0a20aaff7c58	TCGA-BP-5195		22	23			0				6F000783-A6D1-4EC6-BB12-0FAB08D56ED9			Low	No	YES			Left			12	2	G2				No	M0	NX	T1a	5195		TUMOR FREE	Normal		NO			Low
TCGA.BP.5202.01					75	70.72.0	Nationwide Children's Hospital	TCGA-BP-5202-F8145	9936f742-8e01-41a2-9089-cdde84778ad4	TCGA-BP-5202		22	23			0				F93D440E-235A-4B27-BCB8-11EA5EA0D7F2			Low	No	YES			Right			12	2	G2				No	M0	NX	T3a	5202		TUMOR FREE	Low		NO			Low
TCGA.CJ.4634.01					60	50.77.0	Nationwide Children's Hospital	TCGA-CJ-4634-F5652	c00d0960-d21b-4fdf-af2c-6366bd195ac2	TCGA-CJ-4634		22	3			0				D809A484-97B2-4250-8333-585FF8ABF42C			Normal	No	YES			Right			12	1	G2				No	M0	NX	T1b	4634		TUMOR FREE	Normal		NO
TCGA.CJ.4639.01					49	50.77.0	Nationwide Children's Hospital	TCGA-CJ-4639-F5658	bb00ca88-18b2-44f2-8479-4e8e2b3cc17d	TCGA-CJ-4639		22	3			0				DDEF9B69-9438-417A-AB45-0003FA5CB213			Normal	No	YES			Left			12	1	G2				No	M0	N0	T2	4639		TUMOR FREE	Normal		NO
TCGA.CJ.4643.01					67	50.77.0	Nationwide Children's Hospital	TCGA-CJ-4643-F5660	cf148353-51d5-46f4-b036-24d34913a58f	TCGA-CJ-4643		22	3			0				9D97AEEC-28A2-4C69-B491-102647310CEC			Low	No	YES		Normal	Right			12	1	G3				No	M0	N0	T2b	4643		TUMOR FREE	Elevated		NO			Normal
TCGA.CJ.4644.01	YES	YES	YES	YES	48	50.77.0	Nationwide Children's Hospital	TCGA-CJ-4644-F6614	e7fec04d-b460-40fa-b2f3-26b9bfd5d7e8	TCGA-CJ-4644		22	24	105	105	0	93	2		321A1AFE-E23E-46B8-BC2E-4400CB793B15			Low	No	YES			Left			12	1	G3				No	M1	N0	T3a	4644	At Recurrence/Progression Of Disease	WITH TUMOR	Elevated		NO
TCGA.CJ.4870.01					58	65.72.0	Nationwide Children's Hospital	TCGA-CJ-4870-F6639	e0e1cbc8-6c0c-42fd-90e4-e959c799325d	TCGA-CJ-4870		22	25			0				8F06C14E-45C4-4DC8-8FEE-E28784BB4813			Normal	No	YES		Normal	Left			12	1	G2				No	M0	NX	T3a	4870		TUMOR FREE	Normal		NO			Normal
TCGA.CJ.4871.01	YES	YES		YES	63	65.72.0	Nationwide Children's Hospital	TCGA-CJ-4871-F6641	341e6b21-b238-4f4b-a0ff-fc7c42f06c4d	TCGA-CJ-4871		22	24		-43	0	169	0		0CE3E462-9122-45A6-9C7E-F0ABE1F854DC			Low	No	YES		Normal	Left			12	1	G4				No	M1	NX	T3a	4871	At Recurrence/Progression Of Disease	TUMOR FREE	Elevated		NO			Normal
TCGA.CJ.4874.01	NO	NO			73	65.72.0	Nationwide Children's Hospital	TCGA-CJ-4874-F6644	046268a0-4101-413c-80b2-b5139781f302	TCGA-CJ-4874		22	24			0				BAD661C5-891B-4A6B-8FEF-58C755E6FA33			Normal	No	YES			Left			12	1	G3				No	M0	N0	T1b	4874		TUMOR FREE	Normal		NO
TCGA.CJ.4876.01	NO	NO			57	65.72.0	Nationwide Children's Hospital	TCGA-CJ-4876-F6647	31036e08-bf14-4456-8fc0-828fde4bde4b	TCGA-CJ-4876		22	24			0				1075C3F8-F709-4B70-AC31-D7F303F59957			Low	No	YES		Normal	Left			12	1	G3				No	M0	N0	T2b	4876		TUMOR FREE	Low		NO
TCGA.CJ.4878.01	NO	NO	NO	NO	71	65.72.0	Nationwide Children's Hospital	TCGA-CJ-4878-F6883	ec30c394-5d91-440c-b0c9-b1cd5d5ee698	TCGA-CJ-4878		22	28			0				6070A677-5549-46C3-9982-8A2ED6DA9053			Normal	No	YES		Normal	Left			12	1	G2				No	M0	NX	T3a	4878		TUMOR FREE	Normal		NO			Normal
TCGA.CJ.4885.01	NO	NO	NO	NO	64	65.72.0	Nationwide Children's Hospital	TCGA-CJ-4885-F6886	a8951681-8b2c-4763-82eb-61bc93c64378	TCGA-CJ-4885		22	28			0	2041	0		5C1782D0-9919-475F-B2D6-325FF680437D			Low	No	YES		Normal	Right			12	1	G3				No	M1	NX	T3a	4885	At Recurrence/Progression Of Disease	WITH TUMOR	Normal		NO
TCGA.CJ.4893.01	NO	NO	NO	NO	76	65.72.0	Nationwide Children's Hospital	TCGA-CJ-4893-F6879	097f25e4-7e76-46fe-a464-3e1cd9d285b3	TCGA-CJ-4893		22	28			0				E26235CA-7E83-4D1C-8E03-C38A94209072			Normal	No	YES		Normal	Right			12	1	G3				No	M0	NX	T1b	4893		TUMOR FREE	Normal		NO
TCGA.CJ.4897.01	NO	NO	NO	NO	79	70.72.0	Nationwide Children's Hospital	TCGA-CJ-4897-F7396	ef36a92e-ee46-4e7d-bce2-105a6fb91481	TCGA-CJ-4897		22	9			0	1423			565B48E3-FF0F-4560-A03C-69CBC8A19996			Normal	No	YES			Right			12	2	G3				No	M0	NX	T3a	4897		WITH TUMOR	Normal		NO
TCGA.CJ.4899.01	NO	NO	NO	NO	42	69.68.0	Nationwide Children's Hospital	TCGA-CJ-4899-F6874	4cf7d331-70cf-4248-8204-abc29c2a9577	TCGA-CJ-4899		22	28			0				D0841496-92A2-42BC-AD94-726964B360BD			Normal	No	YES			Left			12	1	G2				No	M0	NX	T1b	4899		TUMOR FREE	Normal		NO
TCGA.CJ.4904.01	YES	NO	NO	NO	60	70.72.0	Nationwide Children's Hospital	TCGA-CJ-4904-F7399	b9b09d21-4112-4bf1-bd8a-2e267709e1c8	TCGA-CJ-4904		22	9			0	278	0		7F945C64-1422-4D40-B315-4B01701DD0D2			Normal	No	YES		Normal	Left		13	12	2	G3		0		Yes	M1	N0	T3a	4904		WITH TUMOR	Normal		YES			Normal
TCGA.CJ.4905.01	NO	NO	NO	NO	62	70.72.0	Nationwide Children's Hospital	TCGA-CJ-4905-F7313	28f12353-f42e-4667-ae06-8f81c2878ded	TCGA-CJ-4905		22	8			0				4DA840DB-F147-480E-B9DA-E72F4C034FEE			Normal	No	YES			Right			12	2	G2				No	M0	NX	T1a	4905		TUMOR FREE	Normal		NO
TCGA.CJ.4907.01	NO	NO	NO	NO	58	70.72.0	Nationwide Children's Hospital	TCGA-CJ-4907-F7315	cb7e161c-e5e8-418f-b588-0d43b6f64a98	TCGA-CJ-4907		22	8			0				FCB95DC9-E83C-440E-B4D3-5BE2A8687B55			Low	No	YES		Normal	Right			12	2	G3				No	M0	NX	T3b	4907		TUMOR FREE	Normal		NO			Normal
TCGA.CJ.4908.01	NO	NO	NO	NO	38	70.72.0	Nationwide Children's Hospital	TCGA-CJ-4908-F7316	6e3a3856-a28f-4706-80eb-51316aff3151	TCGA-CJ-4908		22	8			0				AE2561EF-3294-4DA9-91CC-EDB8816BA132			Normal	No	YES		Normal	Right			12	2	G2				No	M0	NX	T1a	4908		TUMOR FREE	Normal		NO			Normal
TCGA.CJ.4920.01	NO	NO	NO	NO	64	70.72.0	Nationwide Children's Hospital	TCGA-CJ-4920-F7323	6df82106-ac3e-48a6-b210-f0282aa7089f	TCGA-CJ-4920		22	8			0				8FB5DAE7-CCC0-402F-8BF3-101E3872B157			Normal	No	YES		Normal	Left			12	2	G2				No	M0	NX	T1b	4920		TUMOR FREE	Normal		NO			Normal
TCGA.CJ.5680.01	YES	YES	NO	NO	65	90.68.0	Nationwide Children's Hospital	TCGA-CJ-5680-F10762	699e81b4-4a43-4023-ba38-2406c0d4bc64	TCGA-CJ-5680		22	26			0	153	1		57D0667A-613E-4352-B0F9-5EFC1F650216			Normal	No	YES		Normal	Right			12	4	G4				No	M1	NX	T3a	5680	At Recurrence/Progression Of Disease	WITH TUMOR	Normal		NO			Normal
TCGA.CJ.5682.01			NO	NO	60	90.68.0	Nationwide Children's Hospital	TCGA-CJ-5682-F10764	c6522e95-6492-4e05-9917-d558b40a2415	TCGA-CJ-5682		22	26			0	55	1		19DF5D8A-E7C8-4844-BD23-75EBACF04D56			Normal	No	YES		Normal	Left			12	4	G4				No	M1	NX	T3a	5682	At Recurrence/Progression Of Disease	WITH TUMOR	Normal		NO			Normal
TCGA.CJ.5683.01	NO	NO	NO	NO	78	90.68.0	Nationwide Children's Hospital	TCGA-CJ-5683-F10765	9ae7c4ac-f54d-43d3-a875-4ba8f993a686	TCGA-CJ-5683		22	26			0		0		4AA2E63C-8762-4A8D-97B0-D82690C0BA21			Low	No	YES			Right			12	4	G3				No	M0	NX	T1b	5683		TUMOR FREE	Normal		NO
TCGA.CJ.5684.01	NO	NO	NO	NO	61	90.68.0	Nationwide Children's Hospital	TCGA-CJ-5684-F10766	652dd6ea-ca05-4a9e-9562-a6266e4ccc50	TCGA-CJ-5684		22	26			0				5DA1B9AC-4476-4970-9440-CC5E03A3E6BC			Low	No	YES			Right			12	4	G2				No	M0	NX	T3a	5684		TUMOR FREE			NO
TCGA.CJ.6032.01					63	105.71.0	Nationwide Children's Hospital	TCGA-CJ-6032-F15205	cfc3128b-f802-4e7e-b876-0c73fa9d3b57	TCGA-CJ-6032		22	15			0				C734A0B4-DC16-43FC-9B5B-A9B4E403BC21			Normal	No	YES		Normal	Right			12	8	G3				No	M0	NX	T2	6032		TUMOR FREE	Normal		NO
TCGA.CW.5580.01	YES	YES	NO	NO	73	105.71.0	Nationwide Children's Hospital	TCGA-CW-5580-F8581	abb39988-f16a-42de-9530-d30cf92b7ad2	TCGA-CW-5580		22	1			0		1		FA611178-5F45-45ED-A930-02076D0CA3AE				No	YES			Right			12	3	G3				No	M1	NX	T3a	5580					NO
TCGA.CW.5581.01					44	90.68.0	Nationwide Children's Hospital	TCGA-CW-5581-F12243	a1a4d239-b9b4-4919-ab08-7c215a5f214b	TCGA-CW-5581		22	26			0		0		00BE93A4-E511-4D3E-9AF4-B21CA62AC430				No	YES			Right			12	5	G3				No	M0	NX	T1b	5581		TUMOR FREE			NO
TCGA.CW.5583.01					51	90.68.0	Nationwide Children's Hospital	TCGA-CW-5583-F12245	4801db85-f2e2-46d7-b66d-9c233c5addf0	TCGA-CW-5583		22	26			0		2		B2AE604B-085A-461D-A9EE-B95571E0B5E6				No	YES			Right			12	5	G2				No	M0	NX	T1a	5583		TUMOR FREE			NO
TCGA.CW.5584.01	NO	NO		NO	74	90.68.0	Nationwide Children's Hospital	TCGA-CW-5584-F8588	87371a3c-07a1-4451-bdba-5dc5ed276302	TCGA-CW-5584		22	1			0	102	0		9BAE0333-14E2-4E23-8DAC-16AF7552E43E				No	YES			Right		2	12	3	G3		2		No	M0	N1	T3b	5584					YES
TCGA.CW.5585.01	YES	NO	NO	NO	51	90.68.0	Nationwide Children's Hospital	TCGA-CW-5585-F8592	a385c06c-69b7-4aee-8913-c7117e5f5127	TCGA-CW-5585		22	1			0		0		26DDB2B1-92A8-42BF-B259-791942CA0F1B				No	YES			Right		17	12	3	G2		0		No	M1	N0	T3b	5585		WITH TUMOR			YES
TCGA.CW.5589.01			NO	NO	52	90.68.0	Nationwide Children's Hospital	TCGA-CW-5589-F8611	8a0b9596-9f84-4165-a7c5-adad1cd2518a	TCGA-CW-5589		22	1			0		0		688FDBA1-DDD3-4B91-A4F4-AE9FD9F4C68D				No	YES			Left			12	3	G2				No	M0	NX	T1a	5589		TUMOR FREE			NO
TCGA.CW.5590.01	YES	NO	NO	NO	51	90.68.0	Nationwide Children's Hospital	TCGA-CW-5590-F8613	50857586-29d7-44bb-b8a7-d304f8876c50	TCGA-CW-5590		22	1			0	672			562AC200-6963-404D-AB98-F793F3C9515F				No	YES			Right			12	3	G3				No	M1	NX	T3a	5590					NO
TCGA.CW.6088.01					60	105.71.0	Nationwide Children's Hospital	TCGA-CW-6088-F35846	33413D79-6857-4258-92F6-B52E68D8A78E	TCGA-CW-6088		22	10			0				602D16C5-5CAE-44B9-86E5-39D16A176F33	Scheduled Follow-up Submission	Stable Disease		No	YES			Right	NO	10	12	10	G2	NO	0		No	M0	N0	T1b	6088				NO	YES	Stable Disease	NO
TCGA.CW.6093.01					73	105.71.0	Nationwide Children's Hospital	TCGA-CW-6093-F35847	E5ED4B6D-053C-46DA-963C-C97F8B078BA6	TCGA-CW-6093		22	10			0				0C0950D1-9D0D-4E0B-B461-A9D33D3E9F5E	Scheduled Follow-up Submission	Stable Disease		No	YES			Right	NO		12	10	G1				Yes	M0	NX	T1a	6093				NO	NO	Stable Disease	NO
TCGA.CZ.4853.01					82	70.72.0	Nationwide Children's Hospital	TCGA-CZ-4853-F7091	20d3af82-f128-482c-8def-16450bdf6793	TCGA-CZ-4853		22	3			0				B431DD88-BC01-4D56-A275-FE3B9B51CE6C			Low	No	YES			Right			12	2	G2				No	M0	NX	T1a	4853		TUMOR FREE	Normal		NO			Low
TCGA.CZ.4856.01					62	70.72.0	Nationwide Children's Hospital	TCGA-CZ-4856-F7107	5beebdcc-75fa-4ed2-96cf-cdcfeca571db	TCGA-CZ-4856		22	3			0				576ACDE3-20F0-44AB-BBA6-47A8424ADDEA			Normal	No	YES			Left		4	12	2	G2		0		Yes	M0	N0	T1b	4856			Normal		YES			Low
TCGA.CZ.4859.01					59	70.72.0	Nationwide Children's Hospital	TCGA-CZ-4859-F7719	1c46a0cd-72f5-467c-a19b-28a534abe577	TCGA-CZ-4859		22	14			0				3CD057A7-5570-48B5-ADBF-5E4ACB67400B			Normal	No	YES			Right			12	2	G2				No	M0	N0	T1	4859	Other	TUMOR FREE	Normal		NO			Low
TCGA.CZ.4866.01					79	82.75.0	Nationwide Children's Hospital	TCGA-CZ-4866-F7784	8c273e3b-57a3-4863-93f5-a1c0f96dfb9e	TCGA-CZ-4866		22	14			0		0		F59D1DA6-15AF-4A68-AF72-7EEBD7F9D05D			Normal	No	YES			Right			12	2	G3				No	M0	NX	T1	4866	Other	TUMOR FREE	Normal		NO			Normal
TCGA.CZ.5451.01					74	82.75.0	Nationwide Children's Hospital	TCGA-CZ-5451-F8960	c4df1e8a-0f2e-432f-a338-b704854a657e	TCGA-CZ-5451		22	10			0		0		267CD74C-984A-4785-9F5B-D0292061B107			Low	No	YES			Left		13	12	3	G3		0		No	M0	N0	T2	5451	Other	TUMOR FREE	Normal		YES			Low
TCGA.CZ.5453.01					67	82.75.0	Nationwide Children's Hospital	TCGA-CZ-5453-F8975	aabc9866-b223-4adf-bf5a-289beac4b71a	TCGA-CZ-5453		22	10			0				E529E32A-2E7C-4042-A33E-F8E49617B895			Low	No	YES			Left			12	3	G2				No	M0	NX	T2	5453			Normal		NO			Low
TCGA.CZ.5457.01	NO	NO	NO	YES	62	82.75.0	Nationwide Children's Hospital	TCGA-CZ-5457-F9021	f158910f-3b6a-4d9b-91a8-eb230f0fcf08	TCGA-CZ-5457		22	11		174	0	174			CAB9F7F2-7082-498B-8111-5EB2F6243FEB			Low	No	YES			Right			12	3	G4				No	M0	NX	T3a	5457		WITH TUMOR	Normal		NO			Low
TCGA.CZ.5458.01					43	82.75.0	Nationwide Children's Hospital	TCGA-CZ-5458-F9023	012dd946-f1f8-47cc-84f8-30b171f47b37	TCGA-CZ-5458		22	11			0		0		351193C9-3949-4E02-AF27-9A7B51301D36			Low	No	YES	100		Right			12	3	G3				No	M0	NX	T3a	5458	Other	TUMOR FREE	Normal		NO			Low
TCGA.CZ.5459.01	NO	NO	NO	NO	63	82.75.0	Nationwide Children's Hospital	TCGA-CZ-5459-F9025	7c796847-e38e-4ab5-9179-3c352c23ee9c	TCGA-CZ-5459		22	11			0				F67FC842-A758-45D0-98D9-25E97792F8A5			Low	No	YES			Right			12	3	G3				No	M0	NX	T3b	5459	Other	TUMOR FREE	Normal		NO			Normal
TCGA.CZ.5460.01					55	82.75.0	Nationwide Children's Hospital	TCGA-CZ-5460-F9027	0fb4e3ae-645e-4e0f-a465-da1387dbd8f3	TCGA-CZ-5460		22	11			0				D73718FA-EC3F-4A75-BFC1-B66B7226DB9A			Low	No	YES			Right			12	3	G2				No	M1	NX	T3b	5460		WITH TUMOR	Normal		NO			Low
TCGA.CZ.5463.01					76	82.75.0	Nationwide Children's Hospital	TCGA-CZ-5463-F9051	1e4982ca-d9a2-415e-85a2-e3afee845af9	TCGA-CZ-5463		22	11			0				674447EA-23C0-471C-9944-E43206470A6A				No	YES			Left			12	3	G2				No	M0	NX	T2	5463					NO
TCGA.CZ.5465.01					76	82.75.0	Nationwide Children's Hospital	TCGA-CZ-5465-F9061	255f717a-ee7e-49d5-84a3-ce32204e7f25	TCGA-CZ-5465		22	11			0		0		D105F1F1-CDB0-4B90-B644-8B6A7377226E			Low	No	YES			Left			12	3	G2				No	M0	NX	T3b	5465	Other	TUMOR FREE	Normal		NO			Low
TCGA.CZ.5467.01	NO	NO	NO	NO	86	82.75.0	Nationwide Children's Hospital	TCGA-CZ-5467-F9065	626f29a9-40fe-47e8-be8f-be32c1951f7e	TCGA-CZ-5467		22	11			0	62			01F578BA-858C-4B42-BF5B-B8ED5D54FC69			Low	No	YES			Right		2	12	3	G4		0		No	M0	N0	T3a	5467		WITH TUMOR	Normal		YES			Low
TCGA.CZ.5982.01					59	105.71.0	Nationwide Children's Hospital	TCGA-CZ-5982-F9399	cc0b6f3e-cbab-475c-a2f2-42c8e1b8b1ca	TCGA-CZ-5982		22	22			0		0		F27090BE-27EA-4D33-8184-1D825C32A9F0				No	YES	100		Left			12	3	G2				No	M0	NX	T1a	5982	Other	TUMOR FREE			NO
TCGA.CZ.5986.01	NO	NO	NO	NO	61	105.71.0	Nationwide Children's Hospital	TCGA-CZ-5986-F11189	90236459-c8bc-489c-b8a9-428ce67c1ea9	TCGA-CZ-5986		22	4			0		0		6D17AF7E-0686-4984-839A-DE4F5A9E86ED			Low	No	YES			Left		4	12	5	G3		0		No	M0	N0	T1	5986	Other	TUMOR FREE	Normal		YES			Low
TCGA.CZ.5988.01	NO	NO	NO	NO	38	105.71.0	Nationwide Children's Hospital	TCGA-CZ-5988-F11196	3488bdd0-036a-47d3-8d43-2bdf365ed2c8	TCGA-CZ-5988		22	4			0				09B19160-A860-47C6-8AB6-CB46078E5EA3			Low	No	YES			Right			12	5	G2				No	M0	N0	T1b	5988		TUMOR FREE	Normal		NO			Low
TCGA.CZ.5989.01					60	105.71.0	Nationwide Children's Hospital	TCGA-CZ-5989-F11203	136e5220-3f03-4ad6-9cb4-d06bf650a119	TCGA-CZ-5989		22	4			0		0		A37C32D9-1F8E-487D-ADD1-3A682E3319A9			Low	No	YES			Right		1	12	5	G2		0		No	M0	N0	T2	5989	Other	TUMOR FREE	Normal		YES			Low
TCGA.DV.5565.01					59	90.68.0	Nationwide Children's Hospital	TCGA-DV-5565-F10715	56e412ae-9365-461e-bfc5-d991d3f492a7	TCGA-DV-5565		22	25			0		0		14156836-30B7-4935-A931-14FE5625F055			Normal	No	YES	100	Elevated	Right			12	3	G2				Yes	M0	NX	T1a	5565	Other	WITH TUMOR	Low		NO			Normal
TCGA.DV.5566.01					67	90.68.0	Nationwide Children's Hospital	TCGA-DV-5566-F10670	36ddcc4c-0429-4f0c-81b0-901a32b040bf	TCGA-DV-5566		22	28			0		0		DBDB02ED-69A2-4D18-AD4D-C4511406D2ED			Normal	No	YES	100	Normal	Right			12	3	G2				Yes	M0	NX	T1a	5566	Other	WITH TUMOR	Normal		NO			Normal
TCGA.DV.5569.01					29	90.68.0	Nationwide Children's Hospital	TCGA-DV-5569-F9868	7a7e4123-88a3-4a7f-82fa-e902bee9b896	TCGA-DV-5569		22	28			0		1		3C71C771-C31B-42F2-9104-DB6E8A821980			Low	No	YES	90	Elevated	Right			12	3	G2				Yes	M0	NX	T1a	5569	Other	TUMOR FREE	Normal		NO			Low
TCGA.DV.A4W0.01	NO	NO	NO	NO	55	274.47.0	Nationwide Children's Hospital	TCGA-DV-A4W0-F52314	3DA47AE5-CF37-436F-BA04-13A4153E08F3	TCGA-DV-A4W0	M0	22	2			0	2008	0		60DB23FA-92D4-47DB-9C8D-144E3A7EA532	Additional New Tumor Event	Progressive Disease	Normal	No	YES	90	Normal	Left	NO		12	12	G3	YES		33	Yes, History of Synchronous/Bilateral Malignancy	MX	NX	T1b	A4W0	At Recurrence/Progression Of Disease	WITH TUMOR	Low	NO	NO	Partial Remission/Response	NO	Normal
TCGA.EU.5904.01					47	105.71.0	Nationwide Children's Hospital	TCGA-EU-5904-F12040	2d646b67-0c0f-4f19-b955-6d606817f6fa	TCGA-EU-5904		22	23			0				9BCDF452-1106-4DD5-AC71-36BAB1124889			Normal	No	YES			Right			12	5	G1				No	M0	NX	T1	5904		TUMOR FREE	Normal		NO			Low
TCGA.EU.5905.01					67	105.71.0	Nationwide Children's Hospital	TCGA-EU-5905-F12008	d2c788d3-08ac-4317-a484-173a3d717ba0	TCGA-EU-5905		22	20			0		0		7BF91284-2122-4B5D-B2D1-17A5B512B354			Elevated	No	YES	100		Right			12	5	G3				No	M0	NX	T1	5905	Other	TUMOR FREE	Normal		NO			Normal
TCGA.EU.5906.01					55	105.71.0	Nationwide Children's Hospital	TCGA-EU-5906-F12046	84d68f5e-8a75-40b1-887b-120a363fda44	TCGA-EU-5906		22	23			0		1		547C5432-DD51-4076-8DBD-E518FF929A99			Normal	No	YES	90		Left			12	5	G2				No	M0	NX	T1b	5906	Other	TUMOR FREE	Normal		NO			Normal
TCGA.EU.5907.01				NO	81	105.71.0	Nationwide Children's Hospital	TCGA-EU-5907-F12012	6eebe091-311a-4030-9af8-b76fc20b2b1a	TCGA-EU-5907		22	20			0		0		5AAADF1D-0486-401B-81D6-A9D923986449			Normal	No	YES	100		Right			12	5	G3				No	M0	NX	T3a	5907	Other	TUMOR FREE	Elevated		NO			Normal
TCGA.G6.A8L6.01	NO	NO		NO	55	387.37.0	Nationwide Children's Hospital	TCGA-G6-A8L6-F67536	1D985693-64F2-4394-BAAA-6B3C5D5B679B	TCGA-G6-A8L6	M1	22	6			0	304	0		B7DA85FB-05E6-4194-A150-747D6AAADBD5	Scheduled Follow-up Submission	Progressive Disease	Normal	No	YES	90		Left	NO		12	11	G3	YES			No	MX	NX	T2a	A8L6		WITH TUMOR	Elevated	YES	NO	Progressive Disease	NO	Normal
TCGA.G6.A8L8.01					62	387.37.0	Nationwide Children's Hospital	TCGA-G6-A8L8-F67534	47FA8A52-93B7-43F2-B273-F4C3E65E668E	TCGA-G6-A8L8	MX	22	6			0		2		5590E1F5-DCCA-44A6-AC4D-CACB66C35560	Scheduled Follow-up Submission	Complete Remission/Response	Low	No	YES	60		Right	NO		12	11	G3				No	MX	NX	T1b	A8L8			Normal	NO	NO	Complete Remission/Response	NO	Normal
TCGA.GK.A6C7.01					76	340.41.0	Nationwide Children's Hospital	TCGA-GK-A6C7-F58350	A4798545-2D45-4B91-ABDA-4E48992FC726	TCGA-GK-A6C7		22	7			0				EC83E48D-D941-4264-B256-533EC32CBBDC	Scheduled Follow-up Submission	Complete Remission/Response	Low	No	YES			Right	YES		12	4		NO			No	MX	NX	T1a	A6C7		TUMOR FREE	Low	NO	NO	Complete Remission/Response	NO	Normal
TCGA.MW.A4EC.01					72	274.47.0	Nationwide Children's Hospital	TCGA-MW-A4EC-F70586	9BA3D0DB-F7AB-462E-9CC5-569033D21796	TCGA-MW-A4EC		22	27			0				CE200E47-D2C8-476A-BA3E-E82067D85168	Scheduled Follow-up Submission	Complete Remission/Response	Low	No	YES			Right	NO		12	2	G2	NO			No	MX	NX	T1a	A4EC		TUMOR FREE	Normal	NO	NO		NO	Low
TCGA.6D.AA2E.01					68	387.37.0	Nationwide Children's Hospital	TCGA-6D-AA2E-F62639	7D287EC0-3348-4943-A62D-4CDF3A5BA81E	TCGA-6D-AA2E	MX	22	22			0				6FBD8CC0-733B-4810-9BBC-D6FA492A7DDB	Scheduled Follow-up Submission	Partial Remission/Response		No	YES			Right	NO		12	7	G2	NO			No	MX	NX	T1b	AA2E		TUMOR FREE		NO	NO		NO
TCGA.A3.3313.01					59	32.77.0	Nationwide Children's Hospital	TCGA-A3-3313-F470	8bc5e39b-077d-40fa-8193-9c70a86f31e7	TCGA-A3-3313		22	11			0				E7B6C4D1-418A-41EB-A883-DBB65D4C44C9			Low	No	YES			Right			12	5	G3				No	M0	N0	T1b	3313		TUMOR FREE
TCGA.A3.3328.01					79	32.77.0	Nationwide Children's Hospital	TCGA-A3-3328-F42814	60D53012-6F0B-4595-BB86-24A852E95844	TCGA-A3-3328		22	30			0				07AAEED2-4031-4298-952D-20C8F75AF40A	Scheduled Follow-up Submission	Complete Remission/Response		No	YES			Left	NO	1	12	4	G2	NO			Yes	M0	N0	T1b	3328		TUMOR FREE		NO	YES	Complete Remission/Response	NO
TCGA.A3.3363.01					50	32.77.0	Nationwide Children's Hospital	TCGA-A3-3363-F487	e5ca70b9-590f-4595-a1a2-69de7c610a6a	TCGA-A3-3363		22	11			0				76D177F0-40D9-40A7-B0A5-E934BBDC5A4F				No	YES			Left			12	5	G2				No	M0	N0	T2	3363		TUMOR FREE			NO
TCGA.A3.3374.01					51	32.77.0	Nationwide Children's Hospital	TCGA-A3-3374-F493	2b4305cd-628c-4d57-beab-a20a8ea03c2c	TCGA-A3-3374		22	11			0				DE531716-B047-4D46-B9DA-4179DD8D4D41				No	YES			Right			12	5	G2				No	M0	N0	T1b	3374
TCGA.AK.3427.01					65	32.77.0	Nationwide Children's Hospital	TCGA-AK-3427-F9147	85c5cffe-caf5-49b1-b60b-bdb13127fdba	TCGA-AK-3427		22	9			0				41FFCB3A-9997-4002-9C6B-2D1723D2F5CE			Normal	No	YES			Left		15	12	3	GX		15		No	M0	N0	T1a	3427		TUMOR FREE	Normal		YES
TCGA.AK.3433.01	NO	NO			48	63.79.0	Nationwide Children's Hospital	TCGA-AK-3433-F4337	1425f7a6-f4be-4dad-ac1e-e8dc3f4df366	TCGA-AK-3433		22	12			0				7F4F675B-3A7A-436C-8FC5-B59D97041808			Normal	No	YES			Right		3	12	11	GX				No	M0	N0	T2	3433		TUMOR FREE	Normal		YES			Normal
TCGA.AK.3436.01					40	50.77.0	Nationwide Children's Hospital	TCGA-AK-3436-F4345	906ef930-781d-4e68-b062-6a59cf4a646d	TCGA-AK-3436		22	12			0		0		37A82018-0BFE-4526-A8DA-67379A801BB9			Normal	No	YES			Left		22	12	11	G2		0		No	M1	N0	T2	3436	Post Adjuvant Therapy	TUMOR FREE	Normal		YES
TCGA.AK.3440.01					58	32.77.0	Nationwide Children's Hospital	TCGA-AK-3440-F4348	7841bb9b-c2ca-47f8-8f75-f26b479d70b3	TCGA-AK-3440		22	12			0				5BB409A5-8815-4490-8E60-F84A3DC91961			Low	No	YES			Left			12	11	G3				No	M0	NX	T1a	3440		TUMOR FREE	Elevated		NO			Normal
TCGA.AK.3443.01					45	32.77.0	Nationwide Children's Hospital	TCGA-AK-3443-F548	20cc9a81-4897-4f36-a219-9cba30bf98d3	TCGA-AK-3443		22	16			0				7D993EA8-1850-49A7-9141-8CB3B28D2EA8				No	YES			Right		7	12	6	GX		0		No	M0	N0	T2	3443		TUMOR FREE			YES			Normal
TCGA.AK.3447.01					83	32.77.0	Nationwide Children's Hospital	TCGA-AK-3447-F9149	aebe402f-411a-4f0f-9521-bf10941e2b74	TCGA-AK-3447		22	8			0				52A6954C-39E0-47BA-8826-5722E84ACDDE			Low	No	YES			Left			12	3	G2				No	M0	NX	T2	3447		TUMOR FREE	Normal		NO
TCGA.AK.3451.01					48	50.77.0	Nationwide Children's Hospital	TCGA-AK-3451-F4351	8dbdb1fd-4eae-4353-ba49-097a265c03f0	TCGA-AK-3451		22	12			0				6490EB2B-2DA8-4B1F-B9B0-7E3F6E5BC98F			Normal	No	YES			Left		16	12	11	G3		0	15	No	M0	N0	T2	3451		TUMOR FREE	Normal		YES			Normal
TCGA.AK.3456.01					48	50.77.0	Nationwide Children's Hospital	TCGA-AK-3456-F4358	63add01e-c3be-469e-87d7-1d02bd05d9e5	TCGA-AK-3456		22	12			0				6CB0989E-831A-4129-945F-56AC9010A9CF			Low	No	YES			Right		1	12	11	G3		0		No	M0	N0	T2	3456			Normal		YES			Normal
TCGA.AK.3458.01					48	82.75.0	Nationwide Children's Hospital	TCGA-AK-3458-F7866	ce2126be-d467-445a-888b-509c62b2d3f9	TCGA-AK-3458		22	9			0				EC350189-72CB-487E-95EC-57D726530186			Normal	No	YES			Right			12	2	G3				No	M0	NX	T1b	3458		TUMOR FREE	Normal		NO			Normal
TCGA.AK.3465.01					71	32.77.0	Nationwide Children's Hospital	TCGA-AK-3465-F545	b6bb86a1-ebea-4f8a-afc8-6be4c8c18699	TCGA-AK-3465		22	16			0				8B2748AC-497B-49DE-B71F-F764EC74E163			Normal	No	YES			Left			12	6	GX				No	M0	NX	T1b	3465		TUMOR FREE	Normal
TCGA.AS.3777.01					63	32.77.0	Nationwide Children's Hospital	TCGA-AS-3777-F41911	BBF04B36-14F4-491B-B717-CCB9F7556CC3	TCGA-AS-3777		22	20			0				8C71D3FA-AB21-49FA-B4FD-81A04A82FAEF	Scheduled Follow-up Submission		Normal	No	YES			Left	NO		12	5					No	M0	NX	T1a	3777		TUMOR FREE	Normal		NO			Normal
TCGA.B0.4688.01			NO		46	63.79.0	Nationwide Children's Hospital	TCGA-B0-4688-F19871	2130459e-724e-4c3e-9625-1e770c72f5d9	TCGA-B0-4688		22	2			0				5105DD37-F998-4A08-9D1B-FC662EEEE9A8	Scheduled Follow-up Submission		Low	No	YES			Left			12	1	G4				No	M1	N0	T4	4688	At Recurrence/Progression Of Disease	WITH TUMOR	Elevated		NO			Low
TCGA.B0.4696.01	YES	NO	YES	YES	58	63.79.0	Nationwide Children's Hospital	TCGA-B0-4696-F20174	66d9cd84-39df-490e-b9ed-50b6172f1c68	TCGA-B0-4696		22	6	293	827	0	794			14D72D07-617D-4C74-A42E-5CAEB5BC4850	Scheduled Follow-up Submission		Low	No	YES			Left			12	1	G3				No	M0	N0	T3a	4696	At Recurrence/Progression Of Disease	WITH TUMOR	Normal		NO			Normal
TCGA.B0.4707.01					63	63.79.0	Nationwide Children's Hospital	TCGA-B0-4707-F20198	5b3c039c-6359-42b5-a8ca-55479ce8b050	TCGA-B0-4707		22	6			0				F8E2D53F-F0CE-4114-9490-6005591554CC	Scheduled Follow-up Submission		Low	No	YES			Left			12	1	G4				No	M0	NX	T3a	4707	At Recurrence/Progression Of Disease	WITH TUMOR	Normal		NO			Low
TCGA.B0.4713.01					76	63.79.0	Nationwide Children's Hospital	TCGA-B0-4713-F20481	93426441-15c8-40be-9288-e90b8edcd789	TCGA-B0-4713		22	14			0				843A43EA-4689-406C-A618-5A33C75E95B7	Scheduled Follow-up Submission		Elevated	No	YES			Right			12	1	G2				No	M0	NX	T3b	4713		WITH TUMOR	Normal		NO			Elevated
TCGA.B0.4813.01					68	63.79.0	Nationwide Children's Hospital	TCGA-B0-4813-F20696	7a022a0e-0189-4dfa-b357-02ac2df5e9ec	TCGA-B0-4813		22	19			0				F5C9CD91-7893-48B8-9DAF-4ED99DC455C5	Scheduled Follow-up Submission		Low	No	YES			Right			12	1	G3				No	M0	NX	T3b	4813	Other	TUMOR FREE	Low		NO			Normal
TCGA.B0.4821.01				NO	68	82.75.0	Nationwide Children's Hospital	TCGA-B0-4821-F20709	9b8367e8-1923-4436-91f0-00a40e1bf386	TCGA-B0-4821		22	19			0				75E3035F-D485-419F-87B3-DE111B944791	Scheduled Follow-up Submission		Normal	No	YES			Left		1	12	1	G3		0		No	M0	N0	T3b	4821		WITH TUMOR			YES
TCGA.B0.4834.01					49	65.72.0	Nationwide Children's Hospital	TCGA-B0-4834-F20777	863296e7-18c9-421a-83ba-0baa347d2a62	TCGA-B0-4834		22	20			0				A45DFA50-F726-473C-9F7E-DC02909DE371	Scheduled Follow-up Submission		Low	No	YES			Right			12	1	G3				No	M0	N0	T1a	4834		TUMOR FREE	Normal		NO			Normal
TCGA.B0.4837.01	YES			NO	63	65.72.0	Nationwide Children's Hospital	TCGA-B0-4837-F20780	8be8953f-cba3-4a4b-b153-a9f4d0fcf5d2	TCGA-B0-4837		22	20			0	1208			D79785D6-1E89-440E-9F4F-FFA04048E080	Scheduled Follow-up Submission		Low	No	YES			Left			12	1	G3				No	M0	N0	T1b	4837		WITH TUMOR	Normal		NO			Normal
TCGA.B0.4841.01	YES	YES		NO	63	63.79.0	Nationwide Children's Hospital	TCGA-B0-4841-F20783	99b1c8ab-298f-426f-825d-0ea90527417e	TCGA-B0-4841		22	20			0	108			07D2CEF3-CC4E-4DF8-AD4E-8AF15ADA435E	Scheduled Follow-up Submission		Low	No	YES			Left			12	1	G3				No	M1	NX	T2	4841		WITH TUMOR	Normal		NO			Low
TCGA.B0.4843.01			NO		57	63.79.0	Nationwide Children's Hospital	TCGA-B0-4843-F20526	b07a3463-9ca1-4fc2-af99-648a9a6ef579	TCGA-B0-4843		22	16			0				709CB9BD-CC74-4276-82D7-E1A146BB5694	Scheduled Follow-up Submission		Normal	No	YES			Right			12	1	G3				No	M0	N0	T3a	4843		WITH TUMOR	Normal		NO			Low
TCGA.B0.5083.01					63	68.74.0	Nationwide Children's Hospital	TCGA-B0-5083-F20788	40ed7f52-63d3-408d-8135-78a973ae1011	TCGA-B0-5083		22	21			0				9374C37F-F4FF-4D89-98BE-0C0559323492	Scheduled Follow-up Submission		Low	No	YES			Left			12	1	G3				No	M0	N0	T1a	5083					NO			Low
TCGA.B0.5084.01	YES			NO	33	69.68.0	Nationwide Children's Hospital	TCGA-B0-5084-F20789	ee7a6149-77f3-4f43-8da0-ffc98d8a9a03	TCGA-B0-5084		22	21			0	65			FC08008C-8005-4546-97C1-59643541ACE2	Scheduled Follow-up Submission		Normal	No	YES			Right		1	12	1	G3		1		No	M1	N1	T3a	5084		WITH TUMOR	Elevated		YES			Normal
TCGA.B0.5094.01	YES	YES	NO	NO	62	68.74.0	Nationwide Children's Hospital	TCGA-B0-5094-F31506	d2be5b25-bebe-4ad3-8f65-db23446da190	TCGA-B0-5094		22	4			0	75			1D1C08DA-CE5A-4206-965C-8081395799B3			Low	No	YES			Left			12	5	G2				No	M1	N0	T3b	5094			Normal		NO			Normal
TCGA.B0.5098.01					53	68.74.0	Nationwide Children's Hospital	TCGA-B0-5098-F31571	4682a13b-5774-4c1e-8c90-443a5ae9bbdf	TCGA-B0-5098		22	7			0				D25E224F-5142-4962-A9E9-AB1BAA59B7D5			Normal	No	YES			Right			12	5	G3				No	M0	NX	T1	5098			Normal		NO			Normal
TCGA.B0.5100.01	NO	NO	NO	NO	72	68.74.0	Nationwide Children's Hospital	TCGA-B0-5100-F31577	9e5f9023-524a-4735-b256-bf9d322e1237	TCGA-B0-5100		22	7			0	1426			9926DDE5-27EC-4C06-B05A-559CE540107B			Low	No	YES			Right			12	5	G3				No	M0	NX	T3a	5100		WITH TUMOR	Normal		NO
TCGA.B0.5116.01					52	68.74.0	Nationwide Children's Hospital	TCGA-B0-5116-F31672	fea9e740-0f7c-4156-a188-6fa73d444880	TCGA-B0-5116		22	8			0				6228CE26-D17C-4CD5-8841-D4DB728846C3	Scheduled Follow-up Submission		Normal	No	YES			Right			12	5	G3				No	M0	N0	T3b	5116		TUMOR FREE	Normal		NO			Normal
TCGA.B0.5117.01					40	68.74.0	Nationwide Children's Hospital	TCGA-B0-5117-F31687	5da3558f-4d45-4fb3-97c2-dabb91838e05	TCGA-B0-5117		22	8			0				BCF55B79-8A78-4CD6-9F23-ACE9AD6B3D66	Scheduled Follow-up Submission		Normal	No	YES			Right			12	5	G2				No	M0	NX	T1b	5117		TUMOR FREE	Normal		NO			Normal
TCGA.B0.5702.01					71	90.68.0	Nationwide Children's Hospital	TCGA-B0-5702-F31913	605a54dc-50de-4318-8dd6-71885980cd8e	TCGA-B0-5702		22	11			0				91051A51-0B0A-407B-964B-074FECDD16B5	Scheduled Follow-up Submission		Normal	No	YES			Left			12	5	G2				No	M0	N0	T1b	5702		TUMOR FREE	Normal		NO			Normal
TCGA.B0.5707.01					39	90.68.0	Nationwide Children's Hospital	TCGA-B0-5707-F31918	0940724a-2d0f-4f27-900c-60c48b006303	TCGA-B0-5707		22	11			0				F64DDA52-6ABD-4A91-9E91-91170AD1304E	Scheduled Follow-up Submission			No	YES			Right			12	5	G3				No	M0	N0	T1a	5707		TUMOR FREE			NO
TCGA.B2.5636.01					79	90.68.0	Nationwide Children's Hospital	TCGA-B2-5636-F12980	8a84632b-1994-4cbf-aed8-a9fcb6af5d5b	TCGA-B2-5636		22	15			0				EAFE502E-20A2-4192-8E89-7F7EB101F534			Normal	No	YES			Right			12	6	G2				No	M0	NX	T1a	5636		TUMOR FREE	Normal		NO
TCGA.B4.5378.01					62	82.75.0	Nationwide Children's Hospital	TCGA-B4-5378-F69003	BF0A5804-3CD0-4098-8DA7-056A2DF5C6A6	TCGA-B4-5378		22	24			0			Normal	E3055773-69BF-4ED9-ADC7-49BADAB56F1D	Scheduled Follow-up Submission		Low	No	YES		Normal	Right	YES		12	12	G2				No	M0	N0	T1	5378			Normal	NO	NO		NO	Normal
TCGA.B4.5835.01					64	105.71.0	Nationwide Children's Hospital	TCGA-B4-5835-F68996	D419FC85-80C8-4DA8-B5D1-1F9252477D3B	TCGA-B4-5835		22	24			0			Normal	65EDBEAE-AFAD-4734-8F17-053228E035ED	Scheduled Follow-up Submission		Normal	No	YES			Left	YES	7	12	12	G2	NO	0		No	M0	N0	T1	5835			Normal	NO	YES		NO
TCGA.B8.4619.01					58	50.77.0	Nationwide Children's Hospital	TCGA-B8-4619-F3291	8eee391c-8560-4b8a-affc-aa4590bcd840	TCGA-B8-4619		22	11			0				E8209EA2-5B86-4004-AC7E-3D028906AC8C			Normal	No	YES			Left			12	11	G2				No	M0	N0	T1a	4619		TUMOR FREE	Normal		NO			Normal
TCGA.B8.4621.01					63	82.75.0	Nationwide Children's Hospital	TCGA-B8-4621-F12412	a3d621d1-e283-4a8b-bdfb-263ca43d0a48	TCGA-B8-4621		22	1			0				50C5BE3D-253D-449D-B2B0-FFDE31284326			Low	No	YES		Normal	Left			12	6	G3			40	Yes	M0	N0	T1b	4621		TUMOR FREE	Normal		NO
TCGA.B8.5546.01					38	90.68.0	Nationwide Children's Hospital	TCGA-B8-5546-F19921	858b1f64-e3b8-4afc-89ef-f7fe89a49694	TCGA-B8-5546		22	4			0				251C78B4-754C-42CE-9AC6-440C0E014BEC	Scheduled Follow-up Submission		Normal	No	YES		Elevated	Right			12	1	G2				No	M0	N0	T1b	5546		TUMOR FREE	Normal		NO
TCGA.B8.A54E.01					62	274.47.0	Nationwide Children's Hospital	TCGA-B8-A54E-F56689	C37927FA-E5F8-4D1A-8FE4-5350433A2949	TCGA-B8-A54E	M0	22	18			0				86CA2E91-862F-4924-9C42-D51EFB06087D	Scheduled Follow-up Submission	Complete Remission/Response		No	YES		Normal	Right	NO		12	2	G3	NO		50	No	MX	NX	T1b	A54E		TUMOR FREE		NO	NO	Complete Remission/Response	NO	Normal
TCGA.B8.A54K.01					61	340.41.0	Nationwide Children's Hospital	TCGA-B8-A54K-F55789	03351E6A-BD37-4F11-8339-5D537A8F091F	TCGA-B8-A54K	M0	22	15			0				C850DE09-075F-4527-971E-8AB018729801	Scheduled Follow-up Submission	Complete Remission/Response		No	YES			Right	NO		12	1	G1	NO			Yes, History of Prior Malignancy	MX	NX	T1a	A54K		TUMOR FREE		NO	NO	Complete Remission/Response	NO
TCGA.BP.4177.01					65	68.74.0	Nationwide Children's Hospital	TCGA-BP-4177-F7665	59835ce3-7766-4865-ac20-0b94a0c23110	TCGA-BP-4177		22	11			0				5F6F91D7-7814-4035-9F29-FE3F95666BBD			Normal	No	YES			Right			12	2	G2				No	M0	NX	T1a	4177		TUMOR FREE	Low		NO			Low
TCGA.BP.4326.01	NO	YES	NO	NO	53	64.72.0	Nationwide Children's Hospital	TCGA-BP-4326-F10872	6fe20f29-554b-4aac-9e01-0530b29f9d79	TCGA-BP-4326		22	28			0	958			F7AEA1DF-38C8-4075-B1CD-F32E4AD7853B			Low	No	YES			Left		3	12	4	G2		0		No	M0	N0	T1b	4326		WITH TUMOR	Elevated		YES			Low
TCGA.BP.4334.01	YES	YES	NO	NO	56	64.72.0	Nationwide Children's Hospital	TCGA-BP-4334-F10944	18b2b8f8-0dd4-4c8a-ad54-65d74e0ba59d	TCGA-BP-4334		22	2			0	442			2A7E0D6C-DFCC-49D9-9916-2FC7FEF42D6B			Low	No	YES			Right		1	12	5	G3		0		No	M0	N0	T3a	4334		WITH TUMOR	Normal		YES			Low
TCGA.BP.4338.01	YES	NO	NO	NO	43	64.72.0	Nationwide Children's Hospital	TCGA-BP-4338-F11001	72e16ff6-a505-4de6-b0d3-7fa9e42313d8	TCGA-BP-4338		22	2			0	1757			E4808241-8BD3-439A-AD14-D35813C2F0DE			Low	No	YES			Left			12	5	G3				No	M0	N0	T1b	4338		WITH TUMOR	Normal		NO			Low
TCGA.BP.4352.01	NO	NO	NO	NO	74	64.72.0	Nationwide Children's Hospital	TCGA-BP-4352-F11084	1d0d3679-0ceb-41b4-962e-074e82ce8598	TCGA-BP-4352		22	3			0	243			30BB961D-D034-43E4-9480-B38A120AEECF			Low	No	YES			Right		10	12	5	G4		0		No	M1	N0	T3b	4352		WITH TUMOR	Normal		YES			Normal
TCGA.BP.4756.01					62	64.72.0	Nationwide Children's Hospital	TCGA-BP-4756-F7797	e27904ce-f059-46b4-bfe6-781d2556de19	TCGA-BP-4756		22	15			0				90BE0503-9D7C-4AF2-B98D-7A1287C7E36E			Normal	No	YES			Right		1	12	2	G2		0		No	M0	N0	T1b	4756		TUMOR FREE	Normal		YES			Low
TCGA.BP.4760.01	NO	NO	NO	NO	69	68.74.0	Nationwide Children's Hospital	TCGA-BP-4760-F9765	7dc42b6e-c5b2-4ea7-963c-72823ef142e8	TCGA-BP-4760		22	31			0	1457			EF8ACCA2-1AF4-4C30-ABCB-7DB4E5395B19			Normal	No	YES			Left			12	3	G2				Yes	M0	NX	T1a	4760		WITH TUMOR	Normal		NO			Low
TCGA.BP.4761.01					57	64.72.0	Nationwide Children's Hospital	TCGA-BP-4761-F11092	2a611e02-8b40-40f4-96c3-2488784aaa40	TCGA-BP-4761		22	3			0				CAE63DE1-D743-4868-9856-1FE55895AEC2			Low	No	YES			Right		16	12	5	G4		2		No	M0	N1	T3a	4761		TUMOR FREE	Normal		YES			Low
TCGA.BP.4769.01					63	64.72.0	Nationwide Children's Hospital	TCGA-BP-4769-F7809	2e1c6231-f81b-4565-98f3-f278799ac42c	TCGA-BP-4769		22	15			0				65BA6981-C3A2-4054-8A18-FFA4B65E1999			Low	No	YES			Left			12	2	G2				No	M0	NX	T1a	4769		TUMOR FREE	Normal		NO			Normal
TCGA.BP.4770.01	YES	NO	NO	NO	73	82.75.0	Nationwide Children's Hospital	TCGA-BP-4770-F11191	279435a2-1c86-4794-b7e3-aabc717920aa	TCGA-BP-4770		22	4			0	169			01DDABA9-D1FC-4A90-93C3-8A58113E096B			Low	No	YES		Normal	Left		13	12	5	G4		0		No	M0	N0	T4	4770		WITH TUMOR	Normal		YES			Low
TCGA.BP.4784.01	NO	NO	NO	NO	67	65.72.0	Nationwide Children's Hospital	TCGA-BP-4784-F11349	da1fabf5-f2f9-46d5-8c84-cd6094bc5185	TCGA-BP-4784		22	9			0				0DAEFB78-2E02-4277-84E1-62EB343AAFD1			Normal	No	YES		Normal	Right			12	5	G2				No	M0	NX	T1a	4784		TUMOR FREE	Normal		NO			Normal
TCGA.BP.4799.01	NO	NO	NO	NO	70	65.72.0	Nationwide Children's Hospital	TCGA-BP-4799-F11398	c33d639f-c5f5-4d52-993e-00734989eac4	TCGA-BP-4799		22	9			0	352			004CC4C9-CA9A-4081-936E-0DB57B4CF3E9			Normal	No	YES			Right		2	12	5	G3		0		Yes	M0	N0	T3b	4799		WITH TUMOR	Normal		YES			Normal
TCGA.BP.4985.01	YES	NO	NO	NO	72	69.68.0	Nationwide Children's Hospital	TCGA-BP-4985-F11105	e42fb1ac-582f-4e4a-b9eb-f446b77c75bf	TCGA-BP-4985		22	3			0	283			F1FB12F1-3064-48CB-9C74-81C81E834A5F			Normal	No	YES			Left		22	12	5	G4		0		No	M0	N0	T3a	4985		WITH TUMOR	Normal		YES			Low
TCGA.BP.5175.01					60	70.72.0	Nationwide Children's Hospital	TCGA-BP-5175-F8048	b1a2f00e-d659-4ae0-9b28-21474496cb2c	TCGA-BP-5175		22	22			0				66E1AF39-B6E6-458C-B422-5D0E6912181C			Low	No	YES			Right			12	2	G3				No	M0	NX	T1a	5175		TUMOR FREE	Normal		NO			Low
TCGA.BP.5185.01	NO	NO	NO		56	70.72.0	Nationwide Children's Hospital	TCGA-BP-5185-F8064	74aa2b53-93c5-4e41-aa1d-28c2e54e90dd	TCGA-BP-5185		22	22			0	736			AE28E3DF-AD8D-4CC2-AB45-81C96B8012D9			Low	No	YES			Right			12	2	G3				No	M0	NX	T1a	5185		WITH TUMOR	Normal		NO			Low
TCGA.CJ.4638.01	YES	YES	NO	NO	46	50.77.0	Nationwide Children's Hospital	TCGA-CJ-4638-F6610	8409e2f8-dd4e-4fb5-8172-9275ea56030f	TCGA-CJ-4638		22	24			0	70	0		A85252FF-435A-4812-864C-45C3104BB7B6			Low	No	YES		Normal	Left		3	12	1	G4		2		No	M1	N1	T3a	4638	At Recurrence/Progression Of Disease	WITH TUMOR	Normal		YES			Elevated
TCGA.CJ.4912.01	NO	NO	NO	NO	61	70.72.0	Nationwide Children's Hospital	TCGA-CJ-4912-F7319	e5a2dba4-9764-4e59-beb7-bf4c58c29f59	TCGA-CJ-4912		22	8			0				FB6644B1-4334-48BF-815E-29F551317FCF				No	YES			Left			12	2	G3				No	M0	NX	T2	4912		TUMOR FREE			NO
TCGA.CJ.5679.01	YES	YES	YES	NO	73	90.68.0	Nationwide Children's Hospital	TCGA-CJ-5679-F10761	881aafa7-8ac6-4b1e-8e6b-7b5652127b51	TCGA-CJ-5679		22	26	595		0	595	1		849FAA68-3EED-4EAB-A427-7FFEFC6CE6BF			Low	No	YES		Normal	Left			12	4	G4				No	M0	NX	T3b	5679	At Recurrence/Progression Of Disease	WITH TUMOR	Normal		NO
TCGA.CJ.5681.01	YES	YES	NO	NO	44	90.68.0	Nationwide Children's Hospital	TCGA-CJ-5681-F10763	ed7a9a9b-86c5-4840-8096-74010348326e	TCGA-CJ-5681		22	26			0	17	0		BB8137DC-3657-407A-89E2-DD0460FB4E10			Low	No	YES		Elevated	Left			12	4	G3				No	M1	NX	T3a	5681	At Recurrence/Progression Of Disease	WITH TUMOR	Normal		NO
TCGA.CJ.6033.01	YES	NO			54	105.71.0	Nationwide Children's Hospital	TCGA-CJ-6033-F15204	bc4dfa5e-5978-4a4e-b91b-3207df6b74e1	TCGA-CJ-6033		22	15			0	144	2		6AA88770-5F03-492B-9FC0-23B98156499A			Low	No	YES			Right			12	8	G4				No	M1	N0	T3a	6033	At Recurrence/Progression Of Disease	WITH TUMOR	Elevated		NO			Elevated
TCGA.CW.5591.01	YES	YES	NO	YES	56	90.68.0	Nationwide Children's Hospital	TCGA-CW-5591-F8617	4518bca3-3906-4b43-8e80-24686ec43c99	TCGA-CW-5591		22	1		0	0				811F8463-1514-4B51-89A4-0E9916ED3140				No	YES			Right		2	12	3	G2		0		No	M1	N0	T3a	5591		WITH TUMOR			YES
TCGA.CZ.4860.01	YES	NO	NO	NO	60	65.72.0	Nationwide Children's Hospital	TCGA-CZ-4860-F7723	8de177c9-74d7-4d38-a7b9-4dcd1ed110d2	TCGA-CZ-4860		22	14			0				60AAD00D-BDBF-4066-BB0F-EDC1C2F82CB3			Low	No	YES			Right			12	2	G4				No	M1	NX	T4	4860	Post Secondary Therapy	WITH TUMOR	Normal		NO			Low
TCGA.CZ.5468.01	NO	NO	NO	NO	84	82.75.0	Nationwide Children's Hospital	TCGA-CZ-5468-F9068	d9ccc6c8-2c0a-42da-814d-6888dfbcf9f3	TCGA-CZ-5468		22	11			0				871ED6DD-055B-4BFF-AC2E-4B86B3A9C930			Low	No	YES			Left			12	3	G4				No	M1	NX	T3b	5468		WITH TUMOR	Normal		NO			Normal
TCGA.CZ.5469.01	YES	YES	NO	NO	41	82.75.0	Nationwide Children's Hospital	TCGA-CZ-5469-F9070	4bf50cd5-4281-48d8-97b2-7d41c418ba69	TCGA-CZ-5469		22	11			0	110	0		68B15428-684F-4809-AE7A-F560C00FE416			Low	No	YES	90		Left		16	12	3	G2		0		No	M0	N0	T2	5469	Other	WITH TUMOR	Normal		YES			Low
TCGA.DV.5567.01					40	90.68.0	Nationwide Children's Hospital	TCGA-DV-5567-F9792	235eb47b-26f2-4f4c-a2fd-a10ee9766de8	TCGA-DV-5567		22	28			0		0		AE4E4CC3-7F38-40C3-A85B-D44F6B658324			Low	No	YES	100	Normal	Right			12	3	G2				Yes	M0	NX	T1a	5567	Other	WITH TUMOR	Normal		NO			Normal
TCGA.DV.5576.01					55	90.68.0	Nationwide Children's Hospital	TCGA-DV-5576-F10676	743890fd-e78c-4e8f-b4ac-be1b2726c045	TCGA-DV-5576		22	24			0		0		E746D55D-B977-434F-845E-1385FD391D0E			Low	No	YES	100	Normal	Left			12	3	G2				Yes	M0	NX	T1a	5576	Other	WITH TUMOR	Normal		NO			Low
TCGA.DV.A4VZ.01					53	274.47.0	Nationwide Children's Hospital	TCGA-DV-A4VZ-F39051	8F82292C-28BE-4306-82CD-BE694C7238C6	TCGA-DV-A4VZ	MX	22	2			0				941858F6-C8B5-46FB-B1CA-BB9F8B48C8BB	Scheduled Follow-up Submission		Normal	No	YES		Normal	Right	YES		12	12	G2				No	MX	NX	T1a	A4VZ			Normal		NO			Normal
TCGA.DV.A4W0.05	NO	NO	NO	NO	55	274.47.0	Nationwide Children's Hospital	TCGA-DV-A4W0-F52314	3DA47AE5-CF37-436F-BA04-13A4153E08F3	TCGA-DV-A4W0	M0	22	2			0	2008	0		60DB23FA-92D4-47DB-9C8D-144E3A7EA532	Additional New Tumor Event	Progressive Disease	Normal	No	YES	90	Normal	Left	NO		12	12	G3	YES		33	Yes, History of Synchronous/Bilateral Malignancy	MX	NX	T1b	A4W0	At Recurrence/Progression Of Disease	WITH TUMOR	Low	NO	NO	Partial Remission/Response	NO	Normal
TCGA.G6.A5PC.01					54	340.41.0	Nationwide Children's Hospital			TCGA-G6-A5PC	M1	22				0				336073F7-7AC6-4398-BF3F-E0D41F58D480			Normal	No	YES		Normal	Left		1	12		G4		0	30	No	M1	N0	T1b	A5PC			Normal		YES
TCGA.G6.A8L7.01					81	387.37.0	Nationwide Children's Hospital	TCGA-G6-A8L7-F67382	20AECEC5-9BB8-4DD3-80A1-988E6CCAA8C5	TCGA-G6-A8L7	MX	22	4			0		1		4E030E25-7F64-41AB-A609-F04C6228AA1D	Scheduled Follow-up Submission	Complete Remission/Response	Low	No	YES	80		Right	NO	2	12	11	G3	NO	0	40	Yes, History of Prior Malignancy	MX	N0	T1b	A8L7		TUMOR FREE	Normal	NO	YES	Complete Remission/Response	NO	Low
TCGA.MM.A564.01					68	274.47.0	Nationwide Children's Hospital	TCGA-MM-A564-F56670	73387097-68B0-4648-BBC2-B3F97410A411	TCGA-MM-A564	MX	22	17			0				D147F2E7-E703-414A-9AD6-3E1CD41C7A26	Scheduled Follow-up Submission		Elevated	No	YES			Right	NO		12	2	G2	NO			No	MX	NX	T2a	A564		TUMOR FREE	Normal	NO	NO	Complete Remission/Response	NO	Low
TCGA.T7.A92I.01					47	387.37.0	Nationwide Children's Hospital	TCGA-T7-A92I-F69240	4842B4C1-DAF0-4182-8EC3-718778072A29	TCGA-T7-A92I	MX	22	30			0		1		33F82509-D0F6-4B87-85AD-A8490E8C62E8	Scheduled Follow-up Submission	Complete Remission/Response	Normal	No	YES	90		Right	NO		12	12	G1	NO		26	No	MX	NX	T1a	A92I		TUMOR FREE	Normal	NO	NO	Complete Remission/Response	NO	Low
TCGA.A3.3311.01					57	32.77.0	Nationwide Children's Hospital	TCGA-A3-3311-F468	a275b2f4-0d9a-4995-b28a-69bfd4778b53	TCGA-A3-3311		22	11			0				323A1E4B-B212-4BE8-B80C-C6FF675983BF			Low	No	YES			Right			12	5	G2				No	M0	NX	T1	3311		TUMOR FREE			NO
TCGA.A3.3316.01					57	32.77.0	Nationwide Children's Hospital	TCGA-A3-3316-F472	0a7d0755-1594-434c-a96c-eab00c6c2b9f	TCGA-A3-3316		22	11			0				5D215B1A-AE0C-4716-8356-300E6C55EC79				No	YES			Left			12	5	G3				No	M0	NX	T2	3316		TUMOR FREE			NO
TCGA.A3.3317.01	YES	NO	NO	NO	67	32.77.0	Nationwide Children's Hospital	TCGA-A3-3317-F461	e9e0f883-4e60-40b9-849a-6ecc032e8658	TCGA-A3-3317		22	22			0	560			3682A43B-48B9-45D9-8AF4-27B1265E215C				No	YES			Left			12	4	G2				No	M0	N0	T2	3317		WITH TUMOR			NO
TCGA.A3.3319.01					70	32.77.0	Nationwide Children's Hospital	TCGA-A3-3319-F474	b6dd9b43-0571-4569-82d6-6e85b9a0f84b	TCGA-A3-3319		22	11			0				DCDBF019-090B-434A-9A24-BABB6DEAF745				No	YES			Left			12	5	G2				No	M0	NX	T1b	3319		TUMOR FREE			NO
TCGA.A3.3323.01					53	32.77.0	Nationwide Children's Hospital	TCGA-A3-3323-F478	1de0605e-4000-4d39-bace-fdd6a4fcf0ac	TCGA-A3-3323		22	20			0				3BACDB13-629C-43BB-A13B-93D9FB945754				No	YES			Right			12	4	G1				No	M0	NX	T1b	3323		TUMOR FREE			NO
TCGA.A3.3335.01	NO	NO	NO	YES	41	32.77.0	Nationwide Children's Hospital	TCGA-A3-3335-F42811	07E8B3D5-0272-419D-B52F-216CBC5EB596	TCGA-A3-3335		22	30		1159	0	1098			E7CEB30D-0FAD-46CA-BB5D-A001DEC979BC	Scheduled Follow-up Submission	Complete Remission/Response		No	YES			Right	NO		12	4	G4	YES			No	M0	N0	T2a	3335		TUMOR FREE		NO	NO	Complete Remission/Response	NO
TCGA.A3.3346.01	NO	YES	NO	NO	68	32.77.0	Nationwide Children's Hospital	TCGA-A3-3346-F42794	9A1DBBE0-2DE6-4CC8-95B8-1BA23FB3D653	TCGA-A3-3346		22	30			0	114			447DD1E0-FB9E-4CF5-9795-3C8011F73485	Scheduled Follow-up Submission	Progressive Disease		No	YES			Left	NO		12	4	G3	YES			No	M0	NX	T1b	3346		WITH TUMOR		NO	NO	Progressive Disease	NO
TCGA.A3.3347.01	NO	NO	NO	YES	76	50.77.0	Nationwide Children's Hospital	TCGA-A3-3347-F4900	e930b6a6-af71-449a-a986-c87636dcca05	TCGA-A3-3347		22	12		610	0	610			79609DDA-21ED-4642-AAAF-624CA4E3C8B7				No	YES			Right		1	12	9	G2		1		No	M0	N1	T1b	3347		WITH TUMOR			YES
TCGA.A3.3357.01					62	68.74.0	Nationwide Children's Hospital	TCGA-A3-3357-F42802	8835D625-97CE-4989-ADD0-7D8837B95120	TCGA-A3-3357		22	30			0				D4ECC87E-F3E2-4395-9174-9FEE0BAB60A3	Scheduled Follow-up Submission	Complete Remission/Response		No	YES			Right	NO		12	4	G3	NO			No	M0	N0	T2	3357		TUMOR FREE		NO	NO	Complete Remission/Response	NO
TCGA.A3.3370.01					48	68.74.0	Nationwide Children's Hospital	TCGA-A3-3370-F42808	238985B1-6BBC-41FC-B78E-7E9224276E92	TCGA-A3-3370		22	30			0				F070105D-B266-4A7C-ABC4-8050DCAA7478	Scheduled Follow-up Submission	Complete Remission/Response		No	YES			Left	NO		12	4	G2	NO			No	M0	N0	T1b	3370		TUMOR FREE		NO	NO	Complete Remission/Response	NO
TCGA.A3.3378.01					60	32.77.0	Nationwide Children's Hospital	TCGA-A3-3378-F495	e7f83398-1bb1-429f-9065-03e9d1a8e6f6	TCGA-A3-3378		22	29			0				24478731-944F-41C4-8FCF-9822CD095C3B				No	YES			Left			12	4	G3				No	M0	N0	T1	3378		TUMOR FREE			NO
TCGA.A3.3382.01			YES		69	32.77.0	Nationwide Children's Hospital	TCGA-A3-3382-F499	f2b3493e-1fe9-4e63-ae56-fb8e394474e0	TCGA-A3-3382		22	11	560		0	514			48D32188-3BC7-4D5C-96A4-852A8FE396FD				No	YES			Left			12	5	G3				No	M0	NX	T1b	3382		WITH TUMOR			NO
TCGA.A3.3387.01					49	90.68.0	Nationwide Children's Hospital	TCGA-A3-3387-F9308	5ed2500d-0480-4e49-8fff-6efc2c406f8d	TCGA-A3-3387		22	17			0				A1BA3ED3-2263-4C8B-A503-35CFCCB0266B				No	YES			Left			12	3	G2				No	M0	N0	T1a	3387		TUMOR FREE			NO
TCGA.A3.A6NJ.01					57	340.41.0	Nationwide Children's Hospital	TCGA-A3-A6NJ-F66189	63116772-1DF2-485E-AE86-913B15DB26AF	TCGA-A3-A6NJ	M0	22	3			0				4D0A5832-77E9-460F-8B35-746A3A06CF6F	Scheduled Follow-up Submission	Complete Remission/Response	Low	No	YES			Left	NO		12	10	G1	NO			No	MX	NX	T1a	A6NJ		TUMOR FREE	Low	NO	NO	Complete Remission/Response	NO	Low
TCGA.A3.A8OX.01					65	387.37.0	Nationwide Children's Hospital			TCGA-A3-A8OX	M0	22				0				418C5AA0-D001-4C72-803A-21AC11BF7F42			Normal	No	YES			Left			12		G3				Yes, History of Synchronous/Bilateral Malignancy	MX	NX	T1a	A8OX			Normal		NO			Normal
TCGA.AK.3425.01					68	63.79.0	Nationwide Children's Hospital	TCGA-AK-3425-F8670	00210ae0-ac2c-48e4-a1a4-90267db6e237	TCGA-AK-3425		22	18			0				BEC7CC25-DE8A-4A29-A81E-112735FE63E2			Normal	No	YES		Normal	Left		6	12	2	G2		0		Yes	M0	N0	T1	3425		TUMOR FREE	Low		YES
TCGA.AK.3426.01	YES	YES			37	50.77.0	Nationwide Children's Hospital	TCGA-AK-3426-F4310	de84fc18-6bef-4077-bc9d-b0d66dcd6532	TCGA-AK-3426		22	10			0	256			BE0EB10E-2422-4E35-A495-CA6A44E784B9			Low	No	YES	0		Right		10	12	11	G3		3		No	M0	N1	T3a	3426			Normal		YES
TCGA.AK.3429.01					54	50.77.0	Nationwide Children's Hospital	TCGA-AK-3429-F4322	96f25b9c-ed05-4cc2-a08a-0957f436799e	TCGA-AK-3429		22	11			0				F9F3C532-3062-4B50-9385-43A7434BA846			Normal	No	YES			Right		5	12	11	G2		0		No	M0	N0	T2	3429		TUMOR FREE	Normal		YES			Normal
TCGA.AK.3445.01					69	63.79.0	Nationwide Children's Hospital	TCGA-AK-3445-F4305	15021da4-ad09-4f15-9055-3bede2107722	TCGA-AK-3445		22	12			0				397D0918-525B-46FC-A9A2-F582F0671ABB				No	YES			Left			12	11	G3			40	No	M0	NX	T3a	3445		TUMOR FREE			NO
TCGA.AK.3453.01					58	32.77.0	Nationwide Children's Hospital	TCGA-AK-3453-F4354	d473036e-1472-47d2-b804-d6f7573b2dc4	TCGA-AK-3453		22	12			0				0924CB60-64A4-4B24-B3B8-E4096A66E4DE				No	YES			Right			12	11	G2				No	M0	NX	T2	3453					NO
TCGA.AK.3454.01					84	63.79.0	Nationwide Children's Hospital	TCGA-AK-3454-F8298	1887a706-491d-4359-9b49-8e920a0d5e0d	TCGA-AK-3454		22	18			0				87DBE5C7-C387-4F09-84FE-29229C719484			Low	No	YES			Right			12	2	G3				Yes	M0	NX	T1b	3454		TUMOR FREE	Normal		NO
TCGA.AK.3455.01					71	32.77.0	Nationwide Children's Hospital	TCGA-AK-3455-F9151	4093769b-035d-4b1d-9075-93fc21009ae5	TCGA-AK-3455		22	8			0				5DE1E471-72A7-47AA-8165-AEE65334E9A3			Low	No	YES			Right			12	3	G3				Yes	M0	NX	T3b	3455			Elevated		NO
TCGA.B0.4690.01			NO		65	63.79.0	Nationwide Children's Hospital	TCGA-B0-4690-F19872	0cc9e4d1-5b67-4b20-9918-649bab8da2e3	TCGA-B0-4690		22	2			0				9455B63F-3053-463C-B44F-FE7EB7EAB4E7	Scheduled Follow-up Submission		Low	No	YES			Right		3	12	1	G3		0		No	M1	N0	T4	4690	At Recurrence/Progression Of Disease	WITH TUMOR	Elevated		YES			Normal
TCGA.B0.4691.01			NO		55	63.79.0	Nationwide Children's Hospital	TCGA-B0-4691-F19873	fe1816a4-a5e5-40fa-a324-f039b21f1625	TCGA-B0-4691		22	2			0				BFC7C8E4-BCCC-4FD0-AE84-BE855C918073	Scheduled Follow-up Submission		Normal	No	YES			Left			12	1	G3				No	M1	N0	T2	4691	At Recurrence/Progression Of Disease	WITH TUMOR	Normal		NO			Normal
TCGA.B0.4694.01			NO		72	63.79.0	Nationwide Children's Hospital	TCGA-B0-4694-F19966	351ac683-f48c-4caf-b22a-d1e361b7cba3	TCGA-B0-4694		22	5			0				F555FE25-F27E-4665-B8EE-69BB7A944CCD	Scheduled Follow-up Submission		Low	No	YES			Left			12	1	G4				No	M0	NX	T3b	4694		TUMOR FREE	Low		NO			Normal
TCGA.B0.4697.01			NO		46	63.79.0	Nationwide Children's Hospital	TCGA-B0-4697-F20176	a47af1cf-ffca-462a-80f3-f1bb79ff873f	TCGA-B0-4697		22	6			0				0C8DB6CF-8266-43F4-8356-ADA0F0DD90E5	Scheduled Follow-up Submission		Low	No	YES			Right			12	1	G4				No	M1	NX	T3b	4697	At Recurrence/Progression Of Disease	WITH TUMOR	Normal		NO			Low
[truncated: 194 more rows]
[truncated: 71 more columns]

## Sheet: Supplementary Table 1C
Table S1C. 758 immune genes-based subgroups of ccRCC samples in TCGA-ccRCC cohort.
sample	cluster
TCGA-3Z-A93Z-01	ClusterA
TCGA-A3-3306-01	ClusterA
TCGA-A3-3307-01	ClusterA
TCGA-A3-3308-01	ClusterA
[truncated: 527 more rows]
