# Supplementary material for: Prognostic Immunophenotyping Clusters of Clear Cell Renal Cell Carcinoma Defined by the Unique Tumor Immune Microenvironment
Source: Front Cell Dev Biol. 2021 Dec 6;9:785410. doi: 10.3389/fcell.2021.785410 (PMC8685518; doi:10.3389/fcell.2021.785410)
Supplement: Supplementary file 9 [file Table7.xlsx]

## Sheet: Sheet1
Table S7. Risks score of 28 hub immune genes used for predicting immunophenotying clusters of ccRCC.
coef	risk	Forward	Rrverse
NFKBIA	-0.662484	CTCCGAGACTTTCGAGGAAATAC	GCCATTGTAGTTGGTAGCCTTCA
PRKCE	-0.523935	CGAGGCCGTGAGCTTGAAG	GCAATGTAGGGGTCGAGAAGG
TLR3	-0.489248	TTGCCTTGTATCTACTTTTGGGG	TCAACACTGTTATGTTTGTGGGT
BCL2	-0.427444	GGTGGGGTCATGTGTGTGG	CGGTTCAGGTACTCAGTCATCC
TAL1	-0.35059	AGCCGGATGCCTTCCCTAT	GGGACCATCAGTAATCTCCATCT
VCAM1	-0.309081	GGGAAGATGGTCGTGATCCTT	TCTGGGGTGGTCTCGATTTTA
CD36	-0.199917	GGCTGTGACCGGAACTGTG	AGGTCTCCAACTGGCATTAGAA
VEGFA	-0.144564	AGGGCAGAATCATCACGAAGT	AGGGTCTCGATTGGATGGCA
SAA1	0.109516	AGAGGTGACAGTGTACCCAGA	CTCCATTCCTGATAGGGCCAG
HLA-DOB	0.117298	ATCTGACCCGACTGGATTCCT	GCACCTTTTCTGTCCCGTTG
CCL19	0.159836	CTGCTGGTTCTCTGGACTTCC	AGGGATGGGTTTCTGGGTCA
PDCD1	0.161643	CCAGGATGGTTCTTAGACTCCC	TTTAGCACGAAGCTCTCCGAT
IL1R2	0.183348	ATGTTGCGCTTGTACGTGTTG	CCCGCTTGTAATGCCTCCC
CARD11	0.192352	GGACGCCTTGTGGGAGAATG	TCAATGACCTTACACTGACGC
FCGR1A	0.194442	AGCTGTGAAACAAAGTTGCTCT	GGTCTTGCTGCCCATGTAGA
SOCS1	0.196118	CACGCACTTCCGCACATTC	TAAGGGCGAAAAAGCAGTTCC
IL10	0.204865	GACTTTAAGGGTTACCTGGGTTG	TCACATGCGCCTTGATGTCTG
GATA3	0.238322	GCCCCTCATTAAGCCCAAG	TTGTGGTGGTCTGACAGTTCG
CASP3	0.268638	CATGGAAGCGAATCAATGGACT	CTGTACCAGACCGAGATGTCA
CD22	0.28463	GCACCCTGAAACCCTCTACG	ATCAAACTTCGAGGTGTTCTTGT
PMCH	0.321432	TTGGATGGAAAGTCTGTGCTTG	AGGAGATGATCTGCGGAGAGT
TNFRSF9	0.34078	AGCTGTTACAACATAGTAGCCAC	GGACAGGGACTGCAAATCTGAT
CXCL16	0.418745	CCCGCCATCGGTTCAGTTC	CCCCGAGTAAGCATGTCCAC
TNFRSF11A	0.521499	AGATCGCTCCTCCATGTACCA	GCCTTGCCTGTATCACAAACTTT
CD28	0.590392	CTATTTCCCGGACCTTCTAAGCC	GCGGGGAGTCATGTTCATGTA
CTAG1B	1.36462	TGGAGGTAGCCCCGGTTATG	GGACCGTAGTTAGAAGGTTGCT
HNRNPA2B1	1.88942	ATTGATGGGAGAGTAGTTGAGCC	AATTCCGCCAACAAACAGCTT
ALKBH5	0.451053	CGGCGAAGGCTACACTTACG	CCACCAGCTTTTGGATCACCA
